# Supplementary material for: Genotype and expression analysis of two inbred mouse strains and two derived congenic strains suggest that most gene expression is trans regulated and sensitive to genetic background
Source: BMC Genomics. 2010 Jun 7;11:361. doi: 10.1186/1471-2164-11-361 (PMC2896378; doi:10.1186/1471-2164-11-361)
Supplement: Additional file 1 — Expression ratios and pplr values for all conditions for all genes with numbers of upstream SNP and Haplotype block assignment for A/J. [file 1471-2164-11-361-S1.TXT]

"Expression differences and upstream SNP counts. For each gene the fold change (FC) and pplr for differential expression is given for each comparison. The comparisons are between C57BL/6 and A/J (Parental). Tir1AA vs Tir1CC and Tir3AA vs Tir3CC. For each pair of strains data is presented for some or all of spleen, liver and kidney."																				
Spot_name	symbol	refseq	chromosome	bp	Haplotype (1 A/J = C57BL/6; 2 A/J != C57BL/6)	SNP Count in 1kb upstream of gene start	Parental_Liver_FC	Parental_Liver_pplr	Tir1_Liver_FC	Tir1_Liver_pplr	Tir3_Liver_FC	Tir3_Liver_pplr	Tir1_spleen_FC	Tir1_spleen_pplr	Parental_Spleen_FC	Parental_Spleen_pplr	Parental_kidney_FC	Parental_kidney_pplr	Haplotype count	
Mouse430_2HF3327	Rp1h	NM_011283.1	1	4334224	1	0	-0.008	0.462	-1.483	0.001	0.101	0.318	0.0021	0.4892	0.0063	0.5369	0.001	0.506	4	A/J different from C57BL/6 in Tir3 (Mmu1:93.3-123.6Mb)
Mouse430_2HF17495	Sox17	NM_011441.4	1	4481009	1	0	-0.005	0.479	-4.18E-04	0.495	0.001	0.483	0.0054	0.4426	-0.1011	0.2365	-0.0026	0.4644	3	A/J same as C57BL/6 in Tir3 (Mmu1:93.3-123.6Mb)
Mouse430_2HF1383	Mrpl15	NM_025300.2	1	4763292	1	0	0.007	0.423	-0.005	0.456	-0.003	0.469	0.0028	0.4701	0.004	0.5356	-0.5072	5.67E-04	7	Total
Mouse430_2HF7118	Lypla1	NM_008866.2	1	4797943	1	0	-0.003	0.468	7.28E-04	0.482	-0.01	0.396	0.0031	0.4581	0.1278	0.8461	0.0061	0.5559	0.571428571	Proportion A/J different from C57BL/6 in Tir3
Mouse430_2HF19250	Rgs20	NM_021374.3	1	4900326	1	0	0.008	0.46	0.005	0.476	-0.133	0.292	0.0028	0.4862	0.0036	0.5135	-0.0856	0.3306		
Mouse430_2HF21118	Atp6v1h	NM_133826.4	1	5073254	2	0	0.018	0.398	-0.008	0.42	-0.032	0.303	7.42E-04	0.4882	0.4449	0.9999	1.61E-04	0.5067	134	A/J different from C57BL/6 in Tir1 (Mmu17:26.0-43.9Mb) but not differentially expressed
Mouse430_2HF18799	Oprk1	NM_011011.1	1	5578574	1	0	0.435	0.069	0.279	0.178	0.039	0.386	-0.0032	0.4738	-0.1237	0.2781	-0.1604	0.1894	117	A/J different from C57BL/6 in Tir1 (Mmu17:26.0-43.9Mb) but not differentially expressed
Mouse430_2HF23124	Rb1cc1	NM_009826.3	1	6204743	NaN	0	-0.005	0.437	8.25E-05	0.499	0.002	0.471	-0.1621	0.0246	-3.19E-04	0.4941	0.0016	0.5376	251	Total
Mouse430_2HF23111	St18	NM_173868.1	1	6720132	1	0	0.003	0.474	-0.033	0.373	-0.01	0.463	-0.013	0.4326	0.4533	0.9334	-0.0048	0.4769	0.533864542	Proportion A/J different from C57BL/6 in Tir1
Mouse430_2HF21202	Pcmtd1	NM_183028.3	1	7079284	1	0	-0.013	0.37	0.001	0.476	-0.003	0.454	-6.16E-06	0.4995	-1.03E-04	0.4976	-8.17E-04	0.4861		
Mouse430_2HF10667	Sntg1	NM_027671.4	1	8353117	2	0	-0.004	0.474	0.098	0.298	0.013	0.455	-0.0202	0.4472	0.001	0.5097	0.0095	0.5374		
Mouse430_2HF10047	Cks2	NM_025415.2	1	8781857	2	0	0.006	0.432	-0.003	0.448	-0.013	0.414	-0.0093	0.3239	-0.0859	0.3448	0.0139	0.5734		
Mouse430_2HF3242	Rrs1	NM_021511.1	1	9530650	NaN	0	5.24E-04	0.491	0.004	0.445	0.002	0.458	0.0023	0.4519	-6.01E-05	0.4976	0.0033	0.5314		
Mouse430_2HF12467	Adhfe1	NM_175236.3	1	9533294	NaN	0	-2.09E-06	0.499	-1.25E-07	0.499	-0.002	0.464	-7.75E-04	0.4915	0.0011	0.5092	-0.0016	0.4769		
Mouse430_2HF15357	3110035E14Rik	NM_178399.4	1	9586481	1	0	0.013	0.448	-0.001	0.493	-0.027	0.427	0.0252	0.4248	-0.0288	0.455	-1.80E-06	0.4997
Mouse430_2HF6712	Mybl1	NM_008651.2	1	9655098	NaN	0	0.273	0.182	0.005	0.481	-0.013	0.421	-0.5428	0.0757	-0.5526	0.0492	0.0021	0.5108
Mouse430_2HF16883	Vcpip1	NM_173443.2	1	9708406	2	0	0.525	0.003	0.001	0.468	-2.13E-05	0.499	-0.0029	0.4637	0.3173	0.9385	0.5553	0.977
Mouse430_2HF6364	Sgk3	NM_001037759.1;NM_133220.2;NM_177547.3	1	9783344	1	0	-0.416	0.035	0.004	0.441	6.13E-05	0.499	-0.0086	0.399	-0.0191	0.3419	-0.4312	5.33E-04
Mouse430_2HF16801	4930418G15Rik	NM_027033.3;NM_145692.1	1	9953846	2	0	0.528	0.084	-0.019	0.436	-0.02	0.436	-4.27E-04	0.4955	0.0097	0.5399	-0.047	0.3952
Mouse430_2HF16884	4930418G15Rik	NM_145692.1	1	9953846	2	0	4.80E-05	0.5	0.007	0.465	-0.251	0.132	-0.009	0.4507	-0.4507	0.1064	-0.0161	0.4463
Mouse430_2HF15558	Cops5	NM_013715.1	1	10009816	NaN	0	-0.005	0.453	-0.002	0.47	-0.012	0.386	-2.06E-04	0.4955	-0.0073	0.4164	0.0012	0.524
Mouse430_2HF10028	Cspp1	NM_026493.3	1	10097607	1	0	-0.085	0.302	4.49E-04	0.494	-0.001	0.492	-0.0016	0.4819	-0.0027	0.4823	0.0024	0.5104
Mouse430_2HF1504	Arfgef1	XM_905685.2;XM_975420.1+XM_985799.1	1	10124049	NaN	0	7.64E-04	0.492	5.59E-08	0.5	-0.002	0.479	-0.0016	0.4799	-0.005	0.4573	0.042	0.669
Mouse430_2HF3355	Cpa6	NM_177834.3	1	10309941	2	0	0.645	0.041	0.217	0.208	0.174	0.258	-0.4535	0.0771	0.0159	0.5609	0.0026	0.5127
Mouse430_2HF4935	Sulf1	NM_172294.1	1	12677656	NaN	0	-0.003	0.478	0.335	0.211	0.015	0.445	0.0036	0.4779	0.5043	0.964	-0.09	0.2868
Mouse430_2HF20104	Slco5a1	NM_172841.2	1	12863809	2	0	-0.001	0.474	5.11E-04	0.491	-5.51E-04	0.485	0.0029	0.4717	0.0067	0.5586	0.0012	0.5332
Mouse430_2HF18213	Ncoa2	NM_001077695.1;NM_008678.2	1	13127689	2	0	-0.284	0.015	-0.001	0.476	-0.004	0.455	-0.0031	0.4605	0.0198	0.627	0.0146	0.5995
Mouse430_2HF10789	Tram1	NM_028173.3	1	13549916	2	0	-0.009	0.425	-0.003	0.444	-0.011	0.391	9.18E-04	0.4782	-5.20E-05	0.4993	-1.83E-05	0.4991
Mouse430_2HF233	Lactb2	NM_145381.2	1	13611130	2	0	-0.004	0.464	-0.006	0.404	-0.009	0.411	-0.004	0.4411	0.0022	0.5172	0.002	0.5225
Mouse430_2HF6508	Eya1	NM_010164.2	1	14154172	2	0	-0.06	0.34	0.003	0.475	0.03	0.406	-0.0055	0.4496	0.9217	0.9981	-0.0028	0.488
Mouse430_2HF3894	Msc	NM_010827.2	1	14738560	1	0	0.199	0.246	0.1	0.328	0.008	0.469	-0.0014	0.4828	0.3635	0.9136	-0.1957	0.2978
Mouse430_2HF19829	Trpa1	NM_177781.4	1	14857862	1	0	-0.241	0.202	-0.005	0.476	-0.005	0.478	-0.0491	0.3857	-0.0073	0.4655	0.2654	0.7726
Mouse430_2HF14369	Terf1	NM_009352.2	1	15790872	NaN	0	9.25E-04	0.488	3.97E-07	0.5	-0.005	0.437	-0.0045	0.4449	-0.0127	0.4079	0.0226	0.6307
Mouse430_2HF13334	Gm106	NM_001033288.3	1	15839076	1	0	-7.77E-04	0.484	-0.001	0.487	0.02	0.406	0.0473	0.3702	0.024	0.5866	0.0039	0.5288
Mouse430_2HF16559	Rdh10	NM_133832.3	1	16091096	NaN	0	0.192	0.082	-0.001	0.482	-0.009	0.419	-0.0181	0.348	0.3821	0.9644	0.4523	0.982
Mouse430_2HF15012	Stau2	NM_025303.2	1	16214024	2	0	-0.033	0.417	0.006	0.452	0.003	0.478	0.0044	0.4455	-0.4898	0.0018	-1.49E-05	0.4988
Mouse430_2HF3863	Ube2w	NM_025773.2	1	16529148	NaN	0	0.009	0.432	0.005	0.446	-0.001	0.484	0.0047	0.4323	0.0504	0.7046	-9.52E-04	0.4897
Mouse430_2HF6041	Tceb1	NM_026456.3	1	16628502	2	0	9.11E-04	0.489	-9.64E-07	0.499	-0.011	0.398	-0.003	0.4561	0.0049	0.5406	0.2809	0.9996
Mouse430_2HF6479	Ly96	NM_016923.1	1	16673647	2	0	0.673	0.003	-1.27E-04	0.498	-0.005	0.438	0.0569	0.2141	0.6471	0.9995	0.8966	0.9999
Mouse430_2HF16857	Jph1	NM_020604.1	1	16982678	NaN	0	0.228	0.224	0.017	0.433	-0.01	0.464	-0.0036	0.4746	0.0116	0.5475	-0.1918	0.2555
Mouse430_2HF23692	Gdap1	NM_010267.2	1	17130611	1	0	0.083	0.296	0.02	0.428	-0.145	0.238	-0.521	0.0689	0.0223	0.5878	-0.0071	0.4646
Mouse430_2HF19919	Pi15	NM_053191.1	1	17587118	1	0	0.003	0.481	0.01	0.459	-0.013	0.455	-0.0257	0.4544	-0.0348	0.4592	-0.0332	0.3921
Mouse430_2HF20642	Crispld1	NM_031402.2	1	17712302	1	0	0.002	0.47	-0.002	0.481	0.004	0.464	-0.0048	0.4516	0.0553	0.6844	-5.91E-04	0.4882
Mouse430_2HF13108	Crisp4	NM_030033.1	1	18100405	1	0	0.002	0.478	-3.30E-05	0.499	-0.001	0.49	-4.79E-06	0.4997	-0.0036	0.4658	-0.0017	0.4864
Mouse430_2HF7943	Defb41	NM_183124.2	1	18236194	1	0	-0.001	0.489	0.055	0.442	3.40E-04	0.494	-0.1226	0.269	-0.001	0.4916	0.0054	0.5259
Mouse430_2HF759	Tcfap2d	NM_153154.1	1	19088234	1	0	0.005	0.471	0.023	0.417	-0.171	0.243	0.0146	0.453	-0.0105	0.4542	2.71E-04	0.5065
Mouse430_2HF16316	Tcfap2b	NM_001025305.1;NM_009334.2	1	19194128	1	0	0.003	0.483	0.001	0.481	-0.007	0.45	9.22E-05	0.4987	-0.0368	0.4514	-0.0165	0.3802
Mouse430_2HF18338	Pkhd1	NM_153179.3	1	20042930	2	0	5.94E-05	0.5	-0.012	0.403	-0.013	0.45	-0.0016	0.4887	-0.468	0.1176	-0.2705	0.0015
Mouse430_2HF14990	Il17a	NM_010552.3	1	20716056	1	0	-0.002	0.48	-3.69E-05	0.498	3.63E-05	0.5	-0.0144	0.4372	-0.0016	0.4903	0.0069	0.542
Mouse430_2HF6611	Paqr8	NM_028829.3	1	20902997	2	0	-0.008	0.453	3.42E-04	0.495	0.009	0.441	-0.0079	0.4767	-0.0082	0.4674	-0.2473	0.1727
Mouse430_2HF8133	Efhc1	XM_129694.7+XM_990358.1;XM_897162.2+XM_990329.1;XM_907335.2;XM_920333.2	1	20936839	1	0	0.182	0.307	0.005	0.483	0.031	0.446	-2.05E-07	0.4999	-0.009	0.4563	-0.0011	0.4905
Mouse430_2HF11010	Tram2	NM_133252.2;NM_177409.3	1	20986548	2	0	0.009	0.475	-0.003	0.48	-0.024	0.429	2.21E-04	0.4982	-0.5276	0.0982	0.0111	0.5597
Mouse430_2HF20370	Tmem14a	NM_029398.2	1	21203780	1	0	0.008	0.457	-0.028	0.369	-0.001	0.479	-0.0022	0.4717	-0.0042	0.4718	7.73E-04	0.5097
Mouse430_2HF6708	Gsta3	NM_001077353.1;NM_010356.3	1	21225764	1	0	0.006	0.444	-0.001	0.479	-0.008	0.395	-0.105	0.2012	0.1048	0.7483	0.5024	0.9931
Mouse430_2HF1114	4933415F23Rik	NM_025746.2	1	23056045	1	0	-0.008	0.472	0.063	0.388	-0.159	0.296	-0.0523	0.3683	-0.0195	0.4285	-0.2607	0.2106
Mouse430_2HF21720	Ogfrl1	NM_001081079.1;XM_907512.2;XM_973033.1	1	23324066	1	0	-1.10E-04	0.498	-0.004	0.46	-0.005	0.445	0.124	0.0769	0.0028	0.53	0.1097	0.7758
Mouse430_2HF262	Smap1	NM_028534.2;XM_977578.1	1	23799900	2	0	-0.002	0.475	-0.001	0.489	0.188	0.179	-0.1026	0.1302	-0.5276	0.0034	0.0032	0.529
Mouse430_2HF15	Smap1	NM_028534.2;XM_977542.1;XM_977578.1	1	23799900	2	0	-0.007	0.45	0.011	0.386	-0.006	0.436	-0.0019	0.4842	-0.0579	0.3558	0.0078	0.5563
Mouse430_2HF17444	1110058L19Rik	NM_026503.2	1	23950221	2	0	5.59E-04	0.493	8.36E-04	0.491	-0.001	0.481	5.72E-04	0.49	0.0097	0.5833	0.4598	0.9997
Mouse430_2HF11353	4921533L14Rik	NM_026604.3	1	23965370	NaN	0	0.255	0.081	-0.008	0.469	-0.007	0.456	-0.0124	0.4484	-0.0408	0.4545	0.0049	0.5346
Mouse430_2HF7693	Col9a1	NM_007740.2	1	24131975	1	0	0.009	0.455	0.019	0.391	0.113	0.271	-0.0289	0.4335	-0.0026	0.481	-0.0026	0.4821
Mouse430_2HF20424	Col19a1	NM_007733.2	1	24218269	1	0	0.004	0.474	-0.091	0.239	-0.011	0.454	-0.0059	0.4553	-0.0762	0.3357	-0.006	0.4796
Mouse430_2HF8731	Lmbrd1	NM_026719.2	1	24707888	1	0	-0.237	0.046	1.34E-04	0.497	-0.001	0.484	0.0012	0.48	0.0037	0.5516	-0.0566	0.146
Mouse430_2HF202	Bai3	NM_175642.3	1	25012714	2	0	0.019	0.433	-0.009	0.453	-0.012	0.439	7.11E-04	0.4929	-0.0148	0.4478	0.0451	0.6022
Mouse430_2HF2732	Phf3	XM_897656.2+XM_973933.1;XM_920748.2	1	30748348	2	0	-0.001	0.489	-0.016	0.42	-0.004	0.481	-0.0459	0.3069	3.14E-04	0.5023	-0.0081	0.4689
Mouse430_2HF12996	Phf3	NM_001081080.1+XM_974221.1;XM_897637.2+XM_974187.1;XM_897697.2+XM_974154.1;XM_908060.2;XM_920717.2;XM_920721.2;XM_920727.2;XM_920734.2;XM_974040.1+XM_980418.1;XM_974079.1+XM_980449.1;XM_974113.1+XM_980481.1	1	30748348	2	0	-0.02	0.359	-0.026	0.356	1.74E-05	0.5	-0.0039	0.4467	-0.0017	0.4772	-0.004	0.4508
Mouse430_2HF12085	Phf3	NM_001081080.1+XM_974221.1;XM_897637.2+XM_974187.1;XM_897648.2+XM_974007.1;XM_897672.2+XM_973969.1;XM_897697.2+XM_974154.1;XM_908060.2;XM_920717.2;XM_920741.2;XM_920754.2	1	30748348	2	0	-0.004	0.463	0.001	0.489	-0.551	0.019	0.0083	0.4566	0.0019	0.5211	0.0538	0.6663
Mouse430_2HF2669	Phf3	XM_897648.2+XM_974007.1;XM_920741.2	1	30748348	2	0	0.004	0.477	0.005	0.476	3.10E-05	0.5	0.0094	0.453	-0.0059	0.4778	0.2263	0.7699
Mouse430_2HF7191	Ptp4a1	NM_011200.2	1	30886138	NaN	0	-0.009	0.42	0.002	0.467	0.015	0.397	3.91E-05	0.4983	-0.0773	0.1479	8.24E-04	0.5126
Mouse430_2HF13537	Gluld1	NM_153601.1	1	31120981	1	0	0.131	0.271	9.76E-04	0.497	-0.065	0.372	-0.0072	0.4694	0.1437	0.7197	-2.00E-04	0.4993
Mouse430_2HF11782	4931428L18Rik	NM_027637.2	1	31147697	1	0	-0.002	0.486	-0.003	0.493	0.265	0.184	0.0372	0.4155	-0.0603	0.3621	-0.009	0.4598
Mouse430_2HF2645	4930521A18Rik	NM_029062.2	1	31167385	1	0	-0.02	0.42	0.054	0.359	0.014	0.443	-0.0132	0.4468	-0.4243	0.0968	-0.0033	0.4807
Mouse430_2HF24055	Khdrbs2	NM_133235.2	1	32117273	1	0	0.304	0.152	-0.003	0.473	6.37E-05	0.498	0.2078	0.1593	-0.0553	0.3398	0.2424	0.8527
Mouse430_2HF9932	Prim2	NM_008922.1	1	33398361	1	0	-0.786	0.015	-0.007	0.473	-8.26E-04	0.493	-0.1049	0.0558	-0.7052	0.005	-0.019	0.3971
Mouse430_2HF10132	Rab23	NM_008999.3	1	33664442	NaN	0	0.089	0.317	-0.089	0.251	-0.153	0.197	-0.0019	0.4905	0.004	0.5213	-2.91E-05	0.4996
Mouse430_2HF11541	Bag2	NM_145392.2	1	33690030	NaN	0	-0.001	0.488	-0.001	0.483	0.005	0.454	-0.0086	0.3904	-0.6125	0.0181	0.0124	0.6264
Mouse430_2HF3540	Zfp451	NM_133817.2	1	33706299	NaN	0	-0.008	0.416	-0.113	0.125	-0.075	0.188	-0.0027	0.4451	-0.0253	0.3951	0.0058	0.5543
Mouse430_2HF16326	B230209C24Rik	NM_177235.3	1	33797334	NaN	0	0.199	0.26	-0.002	0.489	0.018	0.441	-6.49E-04	0.493	0.0055	0.5312	0.0052	0.52
Mouse430_2HF16652	Dst	NM_133833.2;NM_134448.2	1	33852818	NaN	0	0.002	0.473	0.097	0.148	0.007	0.442	0.0047	0.4586	-0.0051	0.4728	-0.0116	0.4169
Mouse430_2HF7762	Ccdc115	NM_027159.1	1	34381222	1	0	-0.022	0.405	-0.004	0.454	-0.009	0.445	0.003	0.4722	0.0123	0.5618	-0.0243	0.3853
Mouse430_2HF13139	Imp4	NM_178601.2	1	34384587	NaN	0	-0.18	0.208	0.003	0.471	0.001	0.49	-1.51E-07	0.4999	0.0175	0.6027	0.027	0.6638
Mouse430_2HF13248	Ptpn18	NM_011206.2	1	34404304	1	0	0.003	0.476	0.013	0.466	-1.91E-04	0.496	0.0063	0.4377	1.0522	0.9968	-0.0331	0.4297
Mouse430_2HF2827	Tesp1	NM_009355.2	1	34442976	1	0	0.004	0.48	0.001	0.493	-0.004	0.486	-0.0757	0.3804	0.1757	0.6845	-0.0143	0.4543
Mouse430_2HF15169	Cfc1	NM_007685.2	1	34480194	NaN	0	0.003	0.476	-0.011	0.451	-5.80E-04	0.495	-1.53E-05	0.4997	-0.0092	0.4556	0.0275	0.6013
Mouse430_2HF20883	Tesp2	NM_009356.2	1	34496886	NaN	0	0.003	0.485	-0.008	0.456	-3.95E-04	0.498	-0.0011	0.4903	0.0036	0.5096	0.0749	0.6374
Mouse430_2HF17486	9430069J07Rik	NM_213727.1	1	34524273	NaN	0	1.61E-04	0.5	0.016	0.455	0.005	0.483	-0.0104	0.4616	-0.0057	0.471	-2.07E-04	0.497
Mouse430_2HF592	Arhgef4	NM_183019.2	1	34746268	2	0	0.004	0.466	0.121	0.285	0.005	0.46	0.0155	0.3656	0.0015	0.5151	-0.3976	0.0459
Mouse430_2HF22672	BC043098	NM_174997.1	1	34757767	NaN	0	-0.042	0.294	6.70E-04	0.485	5.05E-04	0.492	-0.0033	0.435	0.0128	0.6087	1.36E-05	0.5004
Mouse430_2HF23040	Plekhb2	NM_145516.2	1	34794538	1	0	7.85E-04	0.492	-8.45E-04	0.489	0.003	0.461	0.0033	0.4499	0.3542	0.9965	-0.0235	0.3683
Mouse430_2HF6573	Ugcgl1	NM_198899.1	1	35996441	1	0	-7.97E-04	0.491	-4.55E-04	0.494	-0.006	0.438	0.0024	0.4714	0.0151	0.5966	0.5392	0.9995
Mouse430_2HF1537	Hs6st1	NM_015818.1;XM_985333.1	1	36012946	2	0	-0.51	0.004	0.027	0.318	0.008	0.436	-0.0114	0.3979	-0.4171	0.0396	-0.2454	0.0575
Mouse430_2HF15365	Arid5a	NM_145996.3	1	36252300	2	0	-0.001	0.485	0.036	0.42	0.012	0.463	0.003	0.4794	0.0822	0.6663	0.2638	0.7686
Mouse430_2HF3777	Lman2l	NM_001013374.1	1	36367732	2	0	0.078	0.331	-4.71E-07	0.499	0.001	0.493	-6.64E-05	0.499	0.0106	0.5575	0.0016	0.5232
Mouse430_2HF18103	Cnnm4	NM_033570.1	1	36416166	NaN	0	0.003	0.488	0.036	0.394	-0.007	0.472	0.0698	0.3571	0.041	0.5885	0.0019	0.5137
Mouse430_2HF18464	Cnnm3	NM_001039551.1;NM_053186.2	1	36456422	1	0	0.001	0.486	-0.084	0.214	7.87E-05	0.499	-0.0019	0.4715	-0.01	0.4271	-0.0137	0.3699
Mouse430_2HF21114	Ankrd39	NM_026241.3	1	36474740	1	0	-0.022	0.423	-0.001	0.487	-0.009	0.456	-0.0154	0.4017	-3.16E-04	0.4986	0.1551	0.6954
Mouse430_2HF22646	Sema4c	XM_898566.2+XM_977488.1;XM_985534.1	1	36493188	2	0	-5.82E-04	0.496	0.225	0.216	-7.97E-04	0.494	-0.0136	0.4102	0.2938	0.8991	0.5113	0.9458
Mouse430_2HF15243	1700024G10Rik	XM_129805.5+XM_977227.1;XM_889674.2+XM_977186.1;XM_910148.2;XM_921560.2	1	36507245	2	0	0.001	0.49	-0.017	0.421	-0.302	0.171	2.07E-04	0.4985	0.0082	0.5325	-0.0012	0.4889
Mouse430_2HF293	BC050210	NM_201365.1	1	36544509	NaN	0	-5.24E-04	0.494	-0.023	0.432	6.79E-04	0.495	-7.04E-04	0.4948	6.72E-04	0.5042	-1.5613	0.0062
Mouse430_2HF7099	Cox5b	NM_009942.2	1	36636084	2	0	-0.003	0.448	-7.76E-04	0.477	-0.011	0.376	0.0026	0.4524	9.86E-06	0.5004	0.0015	0.5346
Mouse430_2HF4457	Actr1b	NM_146107.2	1	36642662	2	0	7.43E-04	0.494	0.014	0.404	0.011	0.433	-0.0015	0.4877	0.0022	0.5152	0.0028	0.5381
Mouse430_2HF23538	Zap70	NM_009539.2	1	36706371	NaN	0	0.048	0.378	1.17E-04	0.499	0.001	0.489	0.0246	0.3902	0.7181	0.9857	0.0182	0.557
Mouse430_2HF17210	Tmem131	NM_018872.2	1	36737467	2	0	0.009	0.471	4.17E-04	0.493	-5.23E-05	0.499	3.95E-04	0.494	-6.61E-04	0.4854	-0.0029	0.4666
Mouse430_2HF23293	4921511C04Rik	NM_027580.2;XM_986071.1	1	37098551	1	0	0.002	0.482	0.003	0.483	-0.295	0.242	-0.0409	0.3986	0.004	0.5186	-1.12E-04	0.4967
Mouse430_2HF17137	Inpp4a	NM_030266.2;NM_172971.2	1	37302465	1	0	0.016	0.433	-0.026	0.404	0.002	0.488	-4.52E-04	0.498	-0.0185	0.4347	-0.131	0.2864
Mouse430_2HF23056	6330578E17Rik	NM_198006.3	1	37363735	2	0	-0.009	0.409	-1.55E-04	0.496	-5.45E-06	0.499	1.88E-05	0.4989	2.70E-05	0.5015	-0.004	0.4487
Mouse430_2HF17721	Unc50	NM_026123.3	1	37374718	2	0	-0.137	0.162	0.001	0.47	-0.001	0.484	9.34E-05	0.4971	-0.0022	0.4752	0.0039	0.5558
Mouse430_2HF20209	Mgat4a	NM_173870.1	1	37389102	NaN	0	0.356	0.141	-7.87E-05	0.497	-3.50E-04	0.495	-0.0072	0.452	0.8253	0.978	0.4039	0.8899
Mouse430_2HF23005	Tsga10	XM_978611.1	1	37699320	1	0	0.073	0.309	0.05	0.389	-0.046	0.326	9.41E-04	0.4871	0.0025	0.5294	0.005	0.5361
Mouse430_2HF19080	Tsga10	NM_207228.2;XM_978499.1;XM_978577.1	1	37699320	1	0	0.026	0.422	0.009	0.464	-0.018	0.445	-0.4767	0.0825	0.599	0.9342	0.0072	0.5299
Mouse430_2HF18175	EG623661	NM_001037918.2	1	37816752	1	0	-0.01	0.434	0.001	0.482	-0.013	0.396	-2.84E-05	0.4982	-0.0166	0.4487	-0.0128	0.4066
Mouse430_2HF18967	Mitd1	NM_026913.2	1	37823436	1	0	-0.002	0.488	3.32E-04	0.483	-0.096	0.219	0.0016	0.4752	0.0238	0.6242	0.4513	0.8682
Mouse430_2HF10862	Mrpl30	NM_027098.2	1	37835099	NaN	0	-0.001	0.482	0.001	0.467	-0.043	0.297	0.0012	0.482	4.72E-04	0.5039	-0.006	0.4534
Mouse430_2HF3780	Gm776	NM_001033427.3	1	37850469	1	0	0.006	0.472	-6.41E-07	0.499	-0.013	0.467	0.0132	0.4552	-0.0789	0.3873	-0.0153	0.454
Mouse430_2HF22814	2300002O18Rik	NM_027111.3	1	37891284	1	0	0.023	0.43	0.001	0.494	-0.002	0.491	0.0056	0.4746	0.2929	0.7665	0.0137	0.5386
Mouse430_2HF17088	Txndc9	NM_172054.4	1	37929736	1	0	0.004	0.457	0.001	0.484	-0.015	0.379	-4.05E-06	0.4996	-0.003	0.4622	0.1019	0.9229
Mouse430_2HF14622	Eif5b	NM_198303.2	1	37942556	1	0	0.001	0.483	-3.66E-07	0.499	-0.009	0.421	-1.16E-04	0.497	-1.56E-05	0.4997	-0.0042	0.4356
Mouse430_2HF18740	Lonrf2	NM_001029878.1	1	38738228	1	0	0.002	0.481	-0.048	0.366	-2.78E-04	0.498	0.1046	0.3078	-0.0643	0.3191	0.0019	0.5089
Mouse430_2HF12838	Chst10	NM_145142.2	1	38808413	NaN	0	0.054	0.334	-9.72E-04	0.492	0.002	0.484	-0.002	0.4809	0.1693	0.8075	0.0251	0.5883
Mouse430_2HF3254	Pdcl3	NM_026850.4	1	38932360	1	0	0.376	0.028	0.003	0.457	-0.007	0.427	0.0073	0.4175	0.1978	0.8821	0.346	0.9969
Mouse430_2HF14980	Npas2	NM_008719.1	1	39138750	NaN	0	0.266	0.163	0.015	0.447	-0.018	0.443	-1.26E-04	0.4987	0.0204	0.5695	0.0016	0.5055
Mouse430_2HF8841	Tbc1d8	NM_018775.3	1	39316046	1	0	9.10E-06	0.5	0.517	0.001	0.076	0.332	0.0029	0.4657	0.5099	0.999	-0.0123	0.423
Mouse430_2HF17792	D1Bwg0212e	NM_028043.2	1	39480348	1	0	-0.001	0.484	-0.002	0.469	-0.006	0.437	-1.51E-04	0.496	0.0023	0.5219	-3.49E-05	0.4991
Mouse430_2HF9178	Rnf149	NM_001033135.2	1	39495847	2	0	-0.007	0.433	-0.001	0.479	-2.14E-04	0.495	0.024	0.3442	-0.0074	0.4406	0.016	0.5813
Mouse430_2HF4100	Creg2	NM_170597.4	1	39562952	2	0	-0.001	0.489	0.063	0.352	0.013	0.456	-0.0202	0.4315	0.1262	0.753	0.0045	0.5201
Mouse430_2HF17835	Map4k4	NM_008696.2	1	39845716	NaN	0	-2.09E-04	0.488	-0.039	0.4	0.727	0.034	-0.0686	0.1857	2.23E-04	0.5066	-0.0072	0.4764
Mouse430_2HF5704	Il1r2	NM_010555.4	1	40029314	NaN	0	0.003	0.478	-0.004	0.476	0.004	0.475	0.5396	0.0205	0.7298	0.9895	0.0132	0.5466
Mouse430_2HF10902	Il1r1	NM_008362.2	1	40169626	1	0	-0.565	0.112	0.428	0.027	0.31	0.186	-3.95E-05	0.499	0.0372	0.5792	-0.0228	0.4519
Mouse430_2HF2448	Il1rl2	NM_133193.3	1	40269236	1	0	0.393	0.117	0.023	0.432	-0.003	0.48	0.007	0.4731	-0.0063	0.4734	-0.0333	0.4151
Mouse430_2HF24111	Il1rl1	NM_001025602.1	1	40374143	1	0	-0.027	0.409	0.006	0.478	0.001	0.496	-0.2212	0.0725	-0.2163	0.2198	-0.7888	0.0631
Mouse430_2HF42	Il1rl1	NM_010743.1	1	40374143	1	0	4.17E-04	0.495	5.96E-04	0.491	-0.003	0.481	-0.0133	0.4462	-8.11E-04	0.4958	0.0381	0.6026
Mouse430_2HF14325	Il18r1	NM_008365.1	1	40410552	1	0	-0.001	0.486	0.714	0.055	2.25E-04	0.498	-0.0018	0.4823	0.0024	0.5449	0.3276	0.776
Mouse430_2HF22576	Il18rap	NM_010553.2	1	40459908	2	0	-0.005	0.473	-0.003	0.481	0.097	0.336	0.0028	0.471	0.5303	0.9668	1.13E-06	0.5002
Mouse430_2HF20528	Slc9a2	NM_001033289.2	1	40626171	NaN	0	0.002	0.487	0.016	0.449	-0.011	0.461	0.0426	0.3916	0.0523	0.6456	0.1454	0.8106
Mouse430_2HF15894	Mfsd9	NM_172499.2	1	40716586	NaN	0	0.203	0.253	0.014	0.454	-0.005	0.474	-4.15E-04	0.4965	0.2468	0.8056	-0.0066	0.4168
Mouse430_2HF12651	Pou3f3	NM_008900.2	1	42641692	NaN	0	-0.102	0.304	0.021	0.423	-0.026	0.472	0.0022	0.4837	-0.7741	0.0546	-0.088	0.1425
Mouse430_2HF19674	Mrps9	NM_023514.3	1	42795829	NaN	0	-0.012	0.402	0.001	0.471	-0.009	0.404	1.46E-05	0.4987	0.0466	0.7146	0.0012	0.5146
Mouse430_2HF7604	Gpr45	NM_053107.3	1	42897418	1	0	-0.006	0.454	-0.009	0.47	7.69E-04	0.497	-0.0164	0.4478	0.0016	0.5169	-3.08E-05	0.4984
Mouse430_2HF18157	Tgfbrap1	NM_001013025.2	1	42991815	1	0	-0.227	0.027	-0.017	0.377	0.003	0.448	-0.0052	0.445	0.0282	0.6338	-0.0016	0.4794
Mouse430_2HF5476	AI597479	NM_133818.1	1	43043256	1	0	5.18E-06	0.499	-0.002	0.48	0.003	0.472	9.75E-04	0.4851	-4.07E-04	0.4914	0.0123	0.5749
Mouse430_2HF12424	Fhl2	NM_010212.3	1	43067620	2	0	-0.001	0.496	-0.02	0.451	0.002	0.479	-0.0118	0.4353	-0.0376	0.3988	0.044	0.7345
Mouse430_2HF743	Nck2	NM_010879.2;XM_973478.1	1	43390297	1	0	0.001	0.491	0.001	0.494	-0.023	0.475	-0.002	0.4717	5.51E-04	0.5131	0.0106	0.5928
Mouse430_2HF17565	1500015O10Rik	NM_024283.2	1	43675239	1	0	0.054	0.322	4.97E-06	0.5	-0.014	0.439	-0.0364	0.3859	0.5508	0.8753	-0.4206	0.0834
Mouse430_2HF20511	Uxs1	NM_026430.1	1	43693833	NaN	0	-0.01	0.445	-0.015	0.464	-0.018	0.381	-0.0019	0.4739	0.0035	0.5401	-4.22E-07	0.4998
Mouse430_2HF13358	Tpp2	NM_009418.2	1	43878548	1	0	-1.10E-04	0.498	0.005	0.417	-0.017	0.349	-0.0022	0.4609	0.0042	0.555	0.005	0.5989
Mouse430_2HF5347	Kdelc1	NM_023645.3	1	44051092	1	0	0.002	0.476	0.002	0.469	-0.009	0.424	-0.0039	0.4478	0.0137	0.5945	0.014	0.592
Mouse430_2HF6249	Bivm	NM_144558.3	1	44063708	1	0	-0.146	0.139	0.002	0.465	-8.19E-04	0.491	5.08E-04	0.4923	-0.02	0.4045	-0.0128	0.4201
Mouse430_2HF6169	Ercc5	NM_011729.1	1	44092393	2	0	-0.002	0.476	-2.60E-04	0.497	0.002	0.468	-0.0042	0.4485	0.0258	0.6411	0.0027	0.5316
Mouse430_2HF1175	4832428D23Rik	NM_207281.3	1	44148616	1	0	0.013	0.451	0.016	0.445	0.001	0.49	-2.70E-04	0.4971	-0.0084	0.4608	0.2413	0.7304
Mouse430_2HF13416	Gulp1	NM_027506.2;NM_028450.1	1	44496057	2	0	0.01	0.476	-0.321	0.186	7.65E-04	0.495	-0.0026	0.4837	0.032	0.5987	0.0064	0.5209
Mouse430_2HF10763	Gulp1	NM_028450.1	1	44496057	2	0	0.6	0.05	0.003	0.482	0.002	0.489	-0.0089	0.397	0.0201	0.6306	0.011	0.5922
Mouse430_2HF23678	Col5a2	NM_007737.2	1	45318877	2	0	0.016	0.443	0.438	0.098	0.038	0.381	-0.0067	0.4312	0.0016	0.5195	2.1109	0.9999
Mouse430_2HF20906	Wdr75	NM_028599.2	1	45740012	1	0	0.034	0.334	0.066	0.244	-0.003	0.455	-0.0233	0.3532	-0.2254	0.0691	0.0029	0.5308
Mouse430_2HF22564	Slc40a1	NM_016917.2	1	45852630	2	0	-0.341	0.006	0.002	0.461	-1.91E-06	0.499	-0.0042	0.4284	0.1285	0.976	-0.0089	0.4108
Mouse430_2HF2298	Slc39a10	NM_172653.2	1	46752090	2	0	-0.001	0.478	0.005	0.469	0.003	0.486	-0.0251	0.3485	0.0679	0.7304	0.2246	0.9641
Mouse430_2HF1393	Tmeff2	NM_019790.3	1	50872068	1	0	0.4	0.129	0.039	0.385	-0.002	0.487	-0.2164	0.1939	-0.0031	0.4835	0.005	0.5217
Mouse430_2HF7980	Sdpr	NM_138741.1	1	51233671	1	0	-0.004	0.457	0.002	0.48	8.32E-04	0.485	0.0011	0.4719	-0.0058	0.4142	-0.0072	0.4214
Mouse430_2HF20347	Obfc2a	NM_028696.3	1	51410407	1	0	0.006	0.44	0.004	0.444	-0.006	0.433	0.007	0.3938	0.3165	0.979	0.2354	0.9988
Mouse430_2HF7607	Myo1b	NM_010863.2	1	51694310	NaN	0	0.014	0.404	-0.001	0.469	-0.018	0.359	-0.0922	0.1104	-0.0044	0.4514	0.0027	0.5133
Mouse430_2HF8643	Stat4	NM_011487.3	1	51952788	2	0	-0.002	0.479	0.492	0.14	0.014	0.448	0.0107	0.4034	1.0787	0.9999	2.0838	0.9997
Mouse430_2HF3783	Stat1	NM_009283.3	1	52067139	1	0	0.471	0.001	0.01	0.444	-0.007	0.468	0.0167	0.3828	0.389	0.9999	2.0201	0.9929
Mouse430_2HF16896	Gls	XM_900176.2;XM_900189.2;XM_984943.1;XM_992184.1	1	52129826	1	0	0.011	0.446	0.047	0.353	0.19	0.224	0.0021	0.4764	0.0014	0.5268	-4.79E-04	0.4925
Mouse430_2HF21999	Nab1	NM_008667.2	1	52402421	1	0	-0.001	0.478	-0.056	0.276	-0.001	0.482	0.0186	0.3517	0.0953	0.8015	0.0598	0.699
Mouse430_2HF5943	2210010L05Rik	NM_133829.1	1	52601997	NaN	0	0.003	0.47	-0.002	0.481	9.16E-04	0.49	-0.003	0.4575	-0.0027	0.4692	0.0038	0.5348
Mouse430_2HF454	Inpp1	NM_008384.1	1	52733967	1	0	0.013	0.439	0.007	0.451	-0.008	0.463	0.0919	0.1624	0.0482	0.6979	0.7015	0.9798
Mouse430_2HF20970	Hibch	NM_146108.1	1	52789593	1	0	-0.005	0.45	2.25E-05	0.498	-0.039	0.219	0.0667	0.1563	-0.2446	0.066	-0.0013	0.4804
Mouse430_2HF20187	1700019D03Rik	NM_144953.2	1	52869730	1	0	0.008	0.459	0.545	0.055	0.005	0.479	0.0082	0.4487	-0.4477	0.0864	-0.008	0.4659
Mouse430_2HF16290	1700019A02Rik	XM_892538.2+XM_906756.2+XM_984536.1	1	53103122	1	0	0.046	0.399	0.002	0.48	-0.013	0.459	-0.0098	0.4682	-0.143	0.2803	5.00E-04	0.5065
Mouse430_2HF11447	Pms1	NM_153556.1	1	53133732	1	0	0.04	0.391	2.14E-04	0.496	-0.028	0.384	-0.2405	0.0946	0.0353	0.6247	0.0236	0.5948
Mouse430_2HF19740	Ormdl1	NM_145517.3	1	53241656	1	0	-0.005	0.457	-0.001	0.474	-0.006	0.429	2.39E-05	0.4981	0.002	0.5287	0.2829	0.9982
Mouse430_2HF10410	Osgepl1	NM_028091.3	1	53258206	1	0	-0.009	0.433	0.003	0.417	-0.026	0.313	-0.0872	0.0436	-0.3463	0.0388	7.76E-06	0.5
Mouse430_2HF8524	Asnsd1	NM_133728.2;XM_977614.1;XM_977648.1;XM_977759.1	1	53289189	1	0	-0.013	0.418	0.003	0.467	-0.002	0.48	3.91E-05	0.499	-0.0222	0.3961	0.0051	0.5512
Mouse430_2HF1219	Dnahc7	XM_355197.5+XM_906874.2	1	53491724	1	0	-0.07	0.33	-0.004	0.483	-0.008	0.466	0.243	0.1301	-0.0038	0.4837	-0.8554	0.0286
Mouse430_2HF20230	Stk17b	NM_133810.2	1	53700057	NaN	0	0.01	0.434	0.056	0.304	-0.001	0.49	-1.61E-04	0.494	0.0966	0.836	-0.0133	0.4514
Mouse430_2HF18918	4930511H11Rik	NM_030025.1	1	54195228	1	0	-0.009	0.453	0.005	0.465	0.003	0.483	-0.0617	0.383	-0.0439	0.394	-0.0021	0.4896
Mouse430_2HF13083	Gtf3c3	NM_001033194.2	1	54342126	1	0	-0.004	0.461	0.14	0.077	-0.013	0.395	-0.009	0.4122	0.0752	0.7351	0.0038	0.5521
Mouse430_2HF22347	Ankrd44	NM_001081433.1+XM_978340.1+XM_986357.1;XM_978295.1+XM_986325.1+XM_993465.1;XM_978374.1+XM_986387.1+XM_993490.1	1	54706800	1	0	-0.001	0.478	0.065	0.196	0.006	0.445	0.0034	0.4301	0.01	0.5936	0.001	0.5181
Mouse430_2HF12457	Sf3b1	NM_031179.1	1	54929714	1	0	-0.002	0.467	0.006	0.406	-0.003	0.44	-0.0159	0.3204	0.0026	0.5439	0.0016	0.5214
Mouse430_2HF7685	Coq10b	NM_001039710.1;NM_026424.3	1	54997346	1	0	-0.177	0.132	0.005	0.445	0.027	0.433	-1.17E-04	0.4958	-0.0082	0.4384	-0.2087	0.0243
Mouse430_2HF8438	Hspd1	NM_010477.3;XM_484008.3+XM_975993.1;XM_982339.1	1	55022380	1	0	-0.156	0.056	-0.007	0.421	-8.51E-04	0.488	-0.0019	0.4669	-0.1534	0.1229	-0.0015	0.4825
Mouse430_2HF4861	Hspe1	NM_008303.3	1	55033596	1	0	0.005	0.457	-6.30E-04	0.494	0.001	0.491	-7.05E-05	0.4985	0.0085	0.55	0.0324	0.6517
Mouse430_2HF3415	Prei3	NM_025283.3	1	55075845	NaN	0	-0.002	0.473	-0.001	0.481	-0.043	0.192	-0.0435	0.1616	0.1238	0.9692	0.003	0.5296
Mouse430_2HF15217	Rftn2	NM_028713.1	1	55114707	1	0	0.006	0.458	0.008	0.459	-0.084	0.411	0.0023	0.4863	-0.0189	0.4504	-0.0361	0.3992
Mouse430_2HF21855	Mars2	NM_175439.3	1	55181782	1	0	0.016	0.428	1.465	0.001	-0.008	0.458	-0.0173	0.4629	-0.0156	0.4379	0.3306	0.9474
Mouse430_2HF8761	Boll	NM_029267.2	1	55244614	NaN	0	0.031	0.434	-0.001	0.491	0.008	0.468	0.0073	0.4574	0.0568	0.5899	-0.0432	0.3783
Mouse430_2HF1498	Hsfy2	NM_027661.2	1	56580743	1	0	-0.001	0.494	-0.02	0.427	-0.005	0.478	0.0035	0.4824	-7.74E-05	0.4991	0.0099	0.5372
Mouse430_2HF12903	Satb2	NM_139146.2	1	56740812	1	0	-0.006	0.467	2.75E-04	0.496	4.00E-04	0.497	0.0018	0.4853	-0.0259	0.3939	-0.012	0.4159
Mouse430_2HF15126	1700066M21Rik	XM_129727.4+XM_907648.2+XM_986364.1	1	57322228	1	0	-0.001	0.493	0.001	0.462	-0.199	0.128	0.0023	0.4827	1.49E-04	0.502	0.1163	0.7351
Mouse430_2HF15929	1110034B05Rik	NM_001037742.1	1	57332793	1	0	-3.26E-05	0.499	0.001	0.464	-0.01	0.412	-6.35E-04	0.4867	0.0107	0.5896	0.1463	0.9265
Mouse430_2HF23793	9430016H08Rik	NM_001081181.1+XM_907464.2	1	57351304	1	0	-0.013	0.444	-0.008	0.449	0.01	0.445	0.1298	0.2973	-0.0027	0.4856	-0.0034	0.4844
Mouse430_2HF23243	9430016H08Rik	NM_001081181.1+XM_907464.2;XM_986426.1	1	57351304	1	0	-0.282	0.014	-0.003	0.469	-0.005	0.44	-0.0022	0.4735	-0.0037	0.4702	4.77E-04	0.508
Mouse430_2HF172	2810022L02Rik	NM_144882.3	1	57824051	1	0	0.228	0.224	0.001	0.486	0.08	0.361	-0.015	0.4397	-0.0031	0.4764	-0.0177	0.3579
Mouse430_2HF4170	Sgol2	NM_199007.1	1	57942644	1	0	-0.003	0.485	5.80E-05	0.5	0.001	0.49	-0.0847	0.2252	-0.0386	0.3846	-0.0275	0.437
Mouse430_2HF23207	Aox1	NM_009676.2	1	57974515	NaN	0	0.003	0.479	-0.009	0.453	-0.008	0.423	-0.0758	0.3476	0.0287	0.6041	-0.0047	0.4763
Mouse430_2HF9090	Aox3	NM_023617.2	1	58057682	1	0	-0.032	0.414	-0.004	0.476	-0.087	0.203	0.0091	0.461	3.33E-04	0.5048	5.58E-05	0.5021
Mouse430_2HF2561	Aox4	NM_023631.2	1	58155016	1	0	-0.009	0.454	0.717	0.055	0.237	0.246	0.0013	0.4918	1.09E-04	0.5015	0.0125	0.5409
Mouse430_2HF6360	Bzw1	NM_025824.3	1	58337673	1	0	7.73E-04	0.488	0.126	0.012	-0.022	0.341	0.0245	0.305	0.0064	0.5778	7.82E-04	0.5114
Mouse430_2HF1772	Clk1	NM_001042634.1;NM_009905.2	1	58356743	1	0	-0.139	0.17	0.003	0.454	-0.005	0.452	-0.0905	0.0626	-8.64E-04	0.4854	-0.0987	0.1132
Mouse430_2HF14240	Ppil3	NM_027374.2	1	58375750	1	0	0.01	0.454	-1.56E-04	0.498	-0.01	0.465	0.0027	0.4873	0.0088	0.5519	-0.0013	0.4905
Mouse430_2HF17741	Ppil3	NM_027351.2	1	58375750	1	0	-0.002	0.474	-0.003	0.455	-0.011	0.417	0.001	0.4842	0.016	0.5998	0.0178	0.5825
Mouse430_2HF22505	Nif3l1	NM_022988.2	1	58389697	1	0	1.07E-04	0.499	-0.002	0.474	-0.003	0.469	0.0065	0.4357	0.0021	0.5108	0.0419	0.6575
Mouse430_2HF17774	Orc2l	NM_008765.2	1	58407317	1	0	0.01	0.431	-0.002	0.474	-0.021	0.403	-0.0096	0.4065	-0.2371	0.0616	0.0126	0.6055
Mouse430_2HF5595	Orc2l	NM_001025378.1;NM_008765.2	1	58407317	1	0	0.009	0.443	0.005	0.447	-1.86E-05	0.498	-0.0176	0.339	-0.3127	0.0234	0.0259	0.6804
Mouse430_2HF3463	BC049806	NM_172513.2	1	58471779	1	0	-0.029	0.338	0.003	0.467	0.004	0.464	-0.1084	0.2789	-8.22E-04	0.4925	-0.0026	0.459
Mouse430_2HF18146	Ndufb3	NM_025597.2	1	58530989	1	0	-9.09E-05	0.498	2.05E-04	0.493	-0.006	0.412	5.03E-04	0.4869	0.002	0.5247	0.0033	0.5579
Mouse430_2HF15396	Als2cr12	NM_175370.3	1	58603538	1	0	0.273	0.172	0.029	0.433	0.01	0.458	0.0019	0.4914	-0.0051	0.4763	-0.0466	0.3646
Mouse430_2HF3353	Cflar	NM_207653.3	1	58656054	1	0	-0.015	0.389	1.83E-07	0.5	-0.002	0.47	0.0109	0.3899	0.1512	0.8777	0.0033	0.5522
Mouse430_2HF4681	Cflar	NM_009805.4	1	58656054	1	0	0.09	0.297	0.005	0.449	-0.013	0.427	0.0074	0.4475	-0.0762	0.3751	0.3519	0.9696
Mouse430_2HF19412	Casp8	NM_001080126.1;NM_009812.2	1	58739978	1	0	-0.002	0.469	0.011	0.375	-5.75E-08	0.499	-0.0022	0.4654	0.1436	0.937	0.4806	0.9998
Mouse430_2HF7412	Trak2	NM_172406.2	1	58844996	1	0	-0.004	0.468	3.39E-05	0.499	-9.57E-04	0.489	-0.0019	0.4777	-0.711	0.0162	-0.1453	0.1754
Mouse430_2HF19305	Als2cr2	NM_172656.5	1	58918146	1	0	-0.001	0.484	-0.059	0.164	-2.19E-04	0.495	-0.0084	0.3989	-0.7617	0.0052	-6.40E-04	0.4826
Mouse430_2HF14113	Als2cr11	NM_175200.3	1	58995469	1	0	0.005	0.461	0.002	0.49	-9.60E-04	0.492	-1.41E-04	0.4968	0.0036	0.5236	0.0133	0.5556
Mouse430_2HF23508	Als2cr4	NM_001033449.1;NM_001037812.2	1	59045136	NaN	0	-0.013	0.436	9.19E-04	0.49	-0.003	0.466	-0.0096	0.4393	-1.42E-05	0.4982	0.0101	0.5572
Mouse430_2HF22740	Mpp4	NM_145143.2	1	59065489	1	0	0.004	0.468	0.008	0.475	-0.005	0.483	-3.22E-04	0.4963	-1.03E-04	0.4993	-0.1286	0.3572
Mouse430_2HF11873	Fzd7	NM_008057.2	1	59426725	1	0	0.011	0.432	-0.076	0.262	-0.032	0.363	0.0045	0.4703	-0.0417	0.3397	0.0051	0.5468
Mouse430_2HF17850	Sumo1	NM_009460.2	1	59584746	1	0	-0.002	0.467	0.089	0.018	0.001	0.484	0.0026	0.443	0.0012	0.5166	0.0204	0.6148
Mouse430_2HF15006	Nol5	NM_018868.2	1	59629555	1	0	-1.64E-04	0.497	0.169	0.055	-0.003	0.464	-0.0029	0.456	-0.0239	0.351	0.0326	0.6539
Mouse430_2HF18844	Bmpr2	NM_007561.3	1	59709199	1	0	0.114	0.306	0.004	0.483	-3.55E-04	0.495	-0.0579	0.3666	1.58E-04	0.5025	0.0077	0.5472
Mouse430_2HF21743	Als2cr13	NM_001003946.1;NM_001037725.2	1	59857552	NaN	0	-0.008	0.477	0.002	0.478	-1.33E-04	0.498	0.0012	0.4845	-0.0099	0.4211	-0.0142	0.3764
Mouse430_2HF15423	Ica1l	NM_027407.2	1	59933614	1	0	-0.005	0.479	0.006	0.475	0.011	0.473	-6.07E-04	0.4965	0.0024	0.5128	-0.0284	0.4319
Mouse430_2HF6268	Wdr12	NM_021312.4	1	60021414	1	0	-0.004	0.46	-2.95E-04	0.495	-0.351	0.031	-0.0017	0.4795	-2.50E-04	0.4964	0.0033	0.5378
Mouse430_2HF22091	Carf	NM_139150.3	1	60052627	1	0	-0.025	0.403	0.004	0.483	0.005	0.477	-0.0675	0.4066	-0.0422	0.3611	-0.0225	0.4158
Mouse430_2HF23423	Nbeal1	XM_921367.2;XM_987975.1;XM_990954.1	1	60223296	1	0	-0.032	0.299	-0.083	0.124	-0.016	0.376	-0.0062	0.4083	0.504	0.9913	0.0011	0.5141
Mouse430_2HF19630	Cyp20a1	NM_030013.2	1	60287918	1	0	-0.022	0.41	0.014	0.408	1.46E-04	0.497	0.0226	0.4541	-0.0022	0.4875	0.0083	0.5477
Mouse430_2HF1053	Abi2	NM_198127.1	1	60354280	1	0	0.001	0.455	-2.01E-04	0.495	-0.088	0.225	-0.0045	0.4312	0.0077	0.5747	-0.0027	0.4682
Mouse430_2HF7832	Cd28	NM_007642.3	1	60691012	1	0	0.015	0.441	0.01	0.461	-5.98E-04	0.497	0.0128	0.3503	0.0392	0.7136	0.0102	0.5252
Mouse430_2HF10154	Ctla4	NM_009843.3	1	60853571	1	0	0.157	0.262	-0.132	0.364	1.98E-05	0.5	0.4163	0.0296	0.1461	0.7548	0.0117	0.5492
Mouse430_2HF14719	Icos	NM_017480.1	1	60922460	1	0	0.013	0.452	0.001	0.491	0.004	0.482	0.3998	0.0157	0.4345	0.9939	0.133	0.7132
Mouse430_2HF8048	Pard3b	NM_001081050.1;XM_901310.2;XM_909983.2;XM_921504.2;XM_991691.1;XM_991720.1	1	62637561	2	0	0.009	0.464	-0.014	0.432	-3.18E-04	0.497	9.08E-04	0.4915	-0.1043	0.2717	-0.0127	0.4184
Mouse430_2HF8889	A430093A21Rik	NM_001081436.1	1	62992259	1	0	0.001	0.496	0.001	0.495	-0.111	0.257	-0.0068	0.4775	-0.0058	0.4732	0.7579	0.9771
Mouse430_2HF8437	Ndufs1	NM_145518.1	1	63077861	1	0	-0.204	0.085	-0.01	0.41	-0.001	0.483	-0.0053	0.4269	-0.0836	0.2043	-0.2198	0.0402
Mouse430_2HF23371	Eef1b2	NM_018796.2	1	63111405	1	0	-6.62E-04	0.492	-1.64E-04	0.496	-0.011	0.394	0.0033	0.442	-0.0068	0.4194	-2.33E-04	0.4956
Mouse430_2HF14848	Gpr1	NM_146250.1	1	63116967	1	0	0.006	0.454	-0.152	0.215	-0.017	0.401	-0.1367	0.268	-0.0146	0.4197	-6.02E-04	0.4955
Mouse430_2HF12892	Adam23	NM_011780.2;XM_622578.3;XM_903237.1;XM_903238.1;XM_981611.1	1	63380180	2	0	0.007	0.472	1.52E-04	0.498	8.30E-04	0.497	0.7824	0.0413	0.0016	0.5081	4.41E-04	0.5029
Mouse430_2HF116	Adam23	NM_011780.2	1	63380180	2	0	0.078	0.235	0.014	0.416	5.07E-04	0.495	0.101	0.198	0.0059	0.5467	0.0054	0.5277
Mouse430_2HF373	Mdh1b	NM_029696.3	1	63633103	1	0	0.002	0.482	0.001	0.488	8.20E-04	0.492	0.0626	0.3161	-0.0881	0.3798	0.0034	0.5221
Mouse430_2HF9184	Fastkd2	NM_172422.2	1	63664927	1	0	-0.002	0.469	0.004	0.432	-0.212	0.094	-0.0031	0.4538	0.0021	0.5178	0.0212	0.6085
Mouse430_2HF3501	4933402D24Rik	XM_129823.4+XM_989299.1;XM_909015.2	1	63689183	1	0	-0.02	0.416	-3.52E-04	0.497	0.026	0.424	-0.0055	0.4749	0.0024	0.5146	0.0092	0.5361
Mouse430_2HF15101	Klf7	NM_033563.2	1	63969951	2	0	-0.004	0.477	-0.009	0.457	-0.007	0.48	0.0021	0.4714	-2.52E-05	0.4993	5.31E-04	0.5082
Mouse430_2HF6870	Creb1	NM_009952.2;NM_133828.2	1	64467080	NaN	0	-0.022	0.393	0.003	0.456	-0.003	0.464	-9.14E-04	0.4873	1.68E-05	0.5012	0.0024	0.5163
Mouse430_2HF11553	2310038H17Rik	NM_025964.3	1	64540756	1	0	-0.001	0.488	0.011	0.476	-0.004	0.483	0.0012	0.4943	9.28E-04	0.5024	0.001	0.5032
Mouse430_2HF19958	Fzd5	NM_001042659.1;NM_022721.3	1	64668689	1	0	-7.07E-04	0.487	-0.027	0.372	-0.006	0.454	-0.001	0.4922	0.003	0.5414	-0.2962	0.0921
Mouse430_2HF15956	9430067K14Rik	NM_001039493.1	1	64720260	1	0	0.002	0.486	0.008	0.471	0.07	0.372	-0.0024	0.4769	0.3754	0.9491	0.0071	0.5393
Mouse430_2HF11868	4921521F21Rik	NM_027582.2	1	64946965	1	0	-0.169	0.316	-0.017	0.434	-0.004	0.478	-0.059	0.2933	-0.0557	0.3602	-1.2588	0.0589
Mouse430_2HF16220	Crygd	NM_007776.1	1	64996115	2	0	-0.732	0.042	1.72E-04	0.498	-0.019	0.445	-5.32E-05	0.4983	1.78E-06	0.5001	0.0034	0.5116
Mouse430_2HF22088	Crygb	NM_144761.1	1	65014503	2	0	0.012	0.444	-0.037	0.393	0.007	0.474	0.5813	0.0747	0.0083	0.5384	0.0018	0.5087
Mouse430_2HF9803	Cryga	NM_007774.3	1	65034665	2	0	0.002	0.481	0.001	0.483	-0.001	0.479	0.0033	0.4773	0.0085	0.5407	-0.0172	0.4386
Mouse430_2HF10880	D630023F18Rik	NM_175293.3	1	65041589	2	0	0.001	0.488	-0.012	0.434	4.57E-04	0.496	-1.21E-04	0.499	-0.0038	0.4762	-0.2793	0.1223
Mouse430_2HF7539	Idh1	NM_010497.2	1	65092904	1	0	-0.001	0.482	-0.005	0.408	-0.007	0.401	2.42E-05	0.4986	0.5226	0.9999	0.0953	0.8487
Mouse430_2HF17226	Pip5k3	NM_011086.2	1	65120978	1	0	-0.03	0.444	0.001	0.487	0.003	0.473	-0.0012	0.4838	0.0027	0.5293	-0.0027	0.4617
Mouse430_2HF16244	Pthr2	NM_139270.2	1	65245533	NaN	0	-0.005	0.46	-0.034	0.41	0.438	0.085	-0.0069	0.4642	-9.37E-05	0.4994	-0.0511	0.4011
Mouse430_2HF14955	Crygf	NM_027010.2	1	65860798	2	0	-0.059	0.374	-0.034	0.443	0.001	0.492	-0.0253	0.4286	0.0341	0.5924	0.0356	0.6085
Mouse430_2HF9856	Mtap2	NM_001039934.1;NM_008632.2	1	66184870	2	0	0.001	0.49	0.357	0.132	0.003	0.481	-5.83E-04	0.4945	-0.2033	0.1904	0.1846	0.8642
Mouse430_2HF17594	BC042720	XM_893763.2;XM_983133.1;XM_990462.1	1	66560404	2	0	-8.58E-08	0.499	6.95E-05	0.499	0.003	0.479	-0.0014	0.4892	2.12E-04	0.5027	8.40E-05	0.5012
Mouse430_2HF18761	Rpe	NM_025683.2	1	66634092	NaN	0	-0.001	0.48	-9.11E-04	0.476	-0.015	0.371	-0.0033	0.4502	0.0043	0.5329	0.1556	0.8164
Mouse430_2HF11519	1110028C15Rik	NM_177645.3	1	66652456	2	0	0.001	0.487	-0.001	0.495	-1.98E-04	0.497	-7.76E-05	0.4967	-2.06E-04	0.4982	8.54E-04	0.5054
Mouse430_2HF17126	Acadl	NM_007381.3	1	66764061	NaN	0	-0.532	1.99E-04	-0.032	0.307	0.009	0.405	-2.81E-04	0.4933	-0.3885	0.0011	0.2738	0.9876
Mouse430_2HF2971	Myl1	NM_021285.2	1	66857506	2	0	-1.92E-04	0.497	-0.001	0.495	0.094	0.343	-0.8568	0.0327	-0.0104	0.446	0.002	0.5099
Mouse430_2HF15435	Lancl1	NM_021295.2	1	66933725	2	0	-3.10E-04	0.494	0.001	0.483	1.00E-05	0.5	1.12E-04	0.4971	0.0174	0.6085	0.0042	0.5639
Mouse430_2HF7756	Erbb4	NM_010154.1+XM_001002143.1+XM_993491.1;XM_136682.7+XM_993511.1;XM_909965.2;XM_986918.1	1	67973387	2	0	0.252	0.212	-0.004	0.476	-0.002	0.486	0.0084	0.4628	-1.05E-06	0.4999	-0.0038	0.4655
Mouse430_2HF20598	Ikzf2	NM_011770.3	1	69470598	1	0	-0.001	0.482	-8.28E-04	0.488	-0.003	0.459	-1.65E-04	0.4983	-5.42E-04	0.4912	-0.0026	0.4812
Mouse430_2HF13855	Spag16	NM_025728.3;NM_029160.2	1	69760212	1	0	0.004	0.477	-0.01	0.458	-0.025	0.417	0.0058	0.4692	0.0033	0.5193	-0.3851	0.1246
Mouse430_2HF6662	Spag16	NM_029160.2	1	69760212	1	0	0.017	0.445	0.055	0.387	0.063	0.344	0.017	0.4344	-5.20E-04	0.4967	0.5717	0.9196
Mouse430_2HF11023	A830006F12Rik	NM_177164.3	1	70658923	1	0	-0.085	0.296	0.003	0.487	-0.05	0.381	-0.0037	0.484	0.4364	0.8928	0.0883	0.6522
Mouse430_2HF4617	Bard1	NM_007525.2	1	70963573	1	0	-0.171	0.223	0.003	0.48	-0.011	0.445	-0.002	0.4888	-0.1392	0.2819	0.0039	0.5186
Mouse430_2HF5561	Atic	NM_026195.2;XM_987353.1	1	71490367	1	0	-8.76E-05	0.496	0.039	0.297	0.009	0.462	-0.1041	0.3886	1.137	0.9698	-0.017	0.4502
Mouse430_2HF22675	Atic	NM_026195.2	1	71490367	1	0	5.11E-04	0.487	0.006	0.432	-6.37E-05	0.498	4.59E-04	0.4935	0.1003	0.7928	0.1583	0.9247
Mouse430_2HF20853	Fn1	NM_010233.1	1	71518731	1	0	-0.366	0.001	-4.84E-05	0.498	9.58E-04	0.486	-0.0627	0.187	-0.427	7.69E-04	-1.3861	3.84E-12
Mouse430_2HF21502	Mreg	NM_001005423.1	1	72092441	2	0	0.004	0.46	-6.71E-04	0.496	-0.013	0.434	0.3286	0.0394	0.773	0.9917	-0.2265	0.1868
Mouse430_2HF13757	Pecr	NM_023523.4	1	72192385	2	0	-0.123	0.185	-3.00E-05	0.498	-0.003	0.458	6.58E-04	0.4962	-0.011	0.4687	0.072	0.7121
Mouse430_2HF788	Tmem169	NM_175564.4	1	72217603	2	0	-0.029	0.405	-0.002	0.492	0.01	0.463	0.1121	0.3161	0.0011	0.5101	1.6964	0.9999
Mouse430_2HF12022	Xrcc5	NM_009533.1	1	72243643	2	0	-0.001	0.486	0.014	0.401	-0.002	0.471	-0.0074	0.427	0.0981	0.7455	0.1334	0.9035
Mouse430_2HF1583	Smarcal1	NM_018817.1	1	72516478	2	0	-0.26	0.149	-0.001	0.484	-0.001	0.49	-3.83E-04	0.4955	-0.0078	0.4473	-0.0089	0.4098
Mouse430_2HF13134	Rpl37a	NM_009084.3	1	72644879	1	0	-0.012	0.406	2.37E-04	0.495	-0.004	0.444	0.0021	0.4678	0.3133	0.9927	0.0053	0.5558
Mouse430_2HF2551	Igfbp2	NM_008342.2	1	72757699	2	0	-0.665	0.001	0.002	0.48	-0.002	0.475	3.82E-04	0.4969	0.0023	0.5093	-0.0066	0.4608
Mouse430_2HF19678	Igfbp5	NM_010518.2	1	72791272	2	0	0.095	0.283	1.83E-05	0.499	0.016	0.42	-0.0037	0.4577	0.608	0.9757	0.0061	0.546
Mouse430_2HF18788	Tnp1	NM_009407.1	1	72948284	1	0	-0.001	0.482	-0.011	0.458	0.005	0.475	0.0049	0.4736	3.16E-04	0.5034	-0.0042	0.4795
Mouse430_2HF23705	Tns1	XM_619639.3;XM_984786.1	1	73922929	2	0	0.001	0.495	4.87E-05	0.493	0.011	0.391	7.45E-04	0.4811	0.0525	0.8113	-0.0017	0.477
Mouse430_2HF23383	Il8rb	NM_009909.3	1	74087201	2	0	0.377	0.187	-0.008	0.47	-0.017	0.45	0.0063	0.4767	2.7857	0.9999	-0.0065	0.4597
Mouse430_2HF20714	Arpc2	NM_029711.1	1	74169784	1	0	6.80E-04	0.489	0.036	0.235	-0.002	0.464	0.0123	0.3699	0.1033	0.8358	0.013	0.5793
Mouse430_2HF21980	Aamp	NM_146110.2	1	74213054	1	0	0.001	0.477	-0.003	0.452	3.08E-05	0.5	0.0178	0.367	-0.0264	0.3836	-0.0019	0.4728
Mouse430_2HF9878	Tmbim1	NM_027154.4	1	74221461	1	0	0.006	0.435	-8.14E-04	0.489	-0.001	0.478	-0.0029	0.4652	9.02E-04	0.5111	0.0053	0.5625
Mouse430_2HF21864	Slc11a1	NM_013612.1	1	74308410	1	0	0.069	0.242	0.009	0.439	-0.002	0.48	0.0013	0.4666	0.0931	0.8464	0.3754	0.8591
Mouse430_2HF21084	Ctdsp1	NM_153088.1;XM_989774.1;XM_989813.1	1	74324806	1	0	0.001	0.487	-0.044	0.31	0.002	0.47	9.43E-04	0.4879	0.4761	0.9979	9.02E-04	0.5103
Mouse430_2HF707	Vil1	NM_009509.1	1	74342615	1	0	0.017	0.432	0.002	0.489	-4.38E-04	0.493	0.0551	0.4093	4.30E-04	0.5029	0.0504	0.7173
Mouse430_2HF21344	Rqcd1	NM_021383.3	1	74438458	NaN	0	-0.039	0.314	-0.001	0.476	-1.73E-12	0.499	-0.0181	0.3708	-0.1207	0.1398	-0.2797	0.008
Mouse430_2HF179	Plcd4	NM_148937.2	1	74476095	1	0	0.006	0.476	0.124	0.335	-0.009	0.464	-0.0283	0.4103	-0.032	0.4007	0.0181	0.5591
Mouse430_2HF12653	Zfp142	NM_029888.2	1	74499649	1	0	0.008	0.457	0.005	0.442	-1.73E-05	0.499	-0.0281	0.3373	0.02	0.5874	-8.73E-04	0.4951
Mouse430_2HF351	Bcs1l	NM_025784.4	1	74521568	1	0	0.019	0.383	-7.15E-04	0.487	0.001	0.49	0.0084	0.4679	0.0469	0.6114	1.23E-04	0.5029
Mouse430_2HF16602	Rnf25	NM_021313.1	1	74526960	1	0	-0.002	0.487	0.014	0.411	4.00E-05	0.5	6.24E-04	0.4894	0.0016	0.5068	0.4665	0.9399
Mouse430_2HF18581	Stk36	NM_175031.3	1	74534662	1	0	0.245	0.215	0.005	0.481	0.009	0.474	-3.89E-04	0.4961	-0.0228	0.4328	0.0077	0.5305
Mouse430_2HF7104	Ttll4	NM_001014974.1	1	74594961	1	0	0.011	0.45	0.209	0.232	-0.006	0.475	-8.69E-04	0.4933	0.1084	0.6487	-0.0255	0.4013
Mouse430_2HF7276	Cyp27a1	NM_024264.4	1	74646781	1	0	0.007	0.428	-0.011	0.38	3.73E-07	0.5	0.0018	0.4727	0.1103	0.846	3.26E-04	0.5039
Mouse430_2HF18687	Wnt6	NM_009526.3	1	74705165	NaN	0	0.001	0.487	-0.008	0.47	-7.45E-04	0.489	-1.92E-04	0.4984	-0.0948	0.3146	-0.0141	0.433
Mouse430_2HF10557	Wnt10a	NM_009518.1	1	74724723	1	0	-0.003	0.482	0.003	0.485	0.001	0.492	0.0382	0.4055	-1.98E-04	0.4986	-7.08E-05	0.4993
Mouse430_2HF2588	Fev	NM_153111.1	1	74814716	2	0	-0.069	0.38	0.004	0.474	-0.012	0.447	-1.98E-05	0.4998	0.0031	0.5198	-0.3536	0.1399
Mouse430_2HF3286	Cryba2	NM_021541.2	1	74823151	2	0	0.523	0.135	0.189	0.308	-1.024	0.058	-3.05E-06	0.4996	0.4344	0.8616	0.0504	0.6054
Mouse430_2HF9440	Ccdc108	NM_001039495.1	1	74835287	2	0	-0.067	0.347	0.657	0.079	-0.005	0.48	0.0138	0.4553	-0.0494	0.3801	0.0093	0.5342
Mouse430_2HF8252	Ihh	NM_010544.2	1	74878522	2	0	0.006	0.461	-0.095	0.283	-0.003	0.476	0.0121	0.4499	-0.0217	0.4248	0.0014	0.5162
Mouse430_2HF10520	Nhej1	NM_029342.3	1	74900901	1	0	0.017	0.455	-0.001	0.488	-0.015	0.456	-0.0037	0.4758	-0.39	0.1606	0.0912	0.6618
Mouse430_2HF15420	Slc23a3	NM_194333.3	1	75008751	NaN	0	-0.001	0.488	0.013	0.46	0.007	0.466	-0.0132	0.4503	0.006	0.526	-0.5229	0.0362
Mouse430_2HF18140	1810031K17Rik	NM_026977.2	1	75018424	NaN	0	-0.291	0.138	-0.002	0.469	0.014	0.408	-9.45E-04	0.4873	-0.0047	0.4529	-0.0295	0.3431
Mouse430_2HF9561	BC038286	NM_170755.2	1	75025997	NaN	0	-0.002	0.474	-0.019	0.41	0.001	0.482	-0.0052	0.4585	-0.5358	0.0174	-0.0026	0.4619
Mouse430_2HF6396	Zfand2b	NM_026846.2	1	75051857	1	0	0.001	0.489	-1.12E-04	0.497	-0.003	0.46	0.0108	0.3862	-0.2134	0.1078	-4.14E-04	0.4947
Mouse430_2HF10168	Abcb6	NM_023732.2	1	75054785	1	0	-0.241	0.027	-0.024	0.357	0.003	0.459	-0.0862	0.2018	-1.1428	9.67E-05	0.0026	0.5344
Mouse430_2HF4117	Atg9a	NM_001003917.2	1	75064012	1	0	-0.016	0.425	-0.001	0.489	0.02	0.413	-0.0374	0.2981	-0.5642	0.0015	-0.0021	0.4787
Mouse430_2HF10205	Stk16	NM_011494.3	1	75094003	1	0	-0.173	0.123	-0.006	0.46	-0.001	0.487	-0.0017	0.4831	-0.0232	0.3921	0.01	0.592
Mouse430_2HF19242	Tuba4a	NM_009447.3	1	75098770	1	0	0.73	0.001	-0.008	0.399	-0.09	0.264	3.48E-05	0.498	-0.402	0.0751	0.0893	0.9344
Mouse430_2HF10646	Dnajb10	NM_020266.1;NM_178055.3	1	75119613	1	0	0.009	0.465	-0.067	0.184	-0.008	0.414	-0.0162	0.3669	-0.6632	0.0239	0.0026	0.5366
Mouse430_2HF24142	Resp18	NM_009049.1	1	75155350	2	0	0.003	0.488	0.005	0.485	-0.001	0.494	-0.001	0.4892	0.0013	0.5128	0.0013	0.508
Mouse430_2HF13319	Dnpep	NM_016878.3	1	75191807	1	0	0.026	0.298	-0.101	0.042	-0.024	0.304	2.88E-05	0.4988	0.0087	0.5653	0.0041	0.5476
Mouse430_2HF14986	Des	NM_010043.1	1	75243492	1	0	-0.002	0.487	-7.79E-05	0.499	1.64	0.016	-0.0022	0.4799	0.0295	0.5814	-0.0017	0.493
Mouse430_2HF10104	Speg	NM_001085371.1	1	75258445	1	0	0.005	0.455	0.017	0.422	0.001	0.488	-0.1891	0.1848	-1.83E-04	0.4973	-0.0106	0.4441
Mouse430_2HF10389	Speg	NM_007463.3	1	75258445	1	0	0.013	0.449	-0.014	0.441	-0.008	0.471	0.0096	0.4442	-2.00E-04	0.4959	0.0423	0.6086
Mouse430_2HF23608	Gmppa	NM_133708.3	1	75319132	1	0	0.005	0.421	-0.002	0.449	-0.007	0.416	0.0051	0.428	0.3404	0.9958	0.0854	0.8621
Mouse430_2HF9037	Accn4	NM_183022.3	1	75333847	1	0	-0.252	0.207	1.28E-04	0.497	0.016	0.449	-0.0561	0.3665	-0.0056	0.4847	0.2369	0.8329
Mouse430_2HF4413	D1Bwg1363e	NM_001001565.1;NM_001001566.1	1	75357717	1	0	-0.071	0.36	-0.004	0.469	-0.024	0.428	0.0095	0.4632	0.026	0.5973	0.2867	0.8461
Mouse430_2HF4530	A230078I05Rik	NM_177056.3	1	75362728	1	0	0.013	0.445	0.066	0.362	-0.064	0.377	-0.0066	0.4608	-0.026	0.4106	0.0028	0.5194
Mouse430_2HF23308	AW822216	NM_178884.3	1	75369780	NaN	0	0.004	0.481	-5.34E-05	0.499	3.97E-04	0.498	-0.2611	0.2446	-0.249	0.2139	0.0015	0.5071
Mouse430_2HF22037	Inha	NM_010564.4	1	75390225	NaN	0	-0.028	0.417	0.038	0.416	-0.011	0.471	-0.0103	0.4586	0.01	0.5397	-0.0038	0.4611
Mouse430_2HF21671	Stk11ip	NM_027886.2	1	75404694	NaN	0	-0.006	0.474	0.003	0.484	-0.015	0.452	-0.0075	0.4711	1.0115	0.9549	9.79E-04	0.5063
Mouse430_2HF17822	Slc4a3	NM_009208.2	1	75429419	2	0	-0.924	0.034	-0.008	0.469	-0.006	0.478	-0.005	0.48	0.0112	0.5414	-0.0552	0.343
Mouse430_2HF18309	Epha4	NM_007936.3	1	77250333	NaN	0	-0.413	0.069	0.012	0.448	0.003	0.474	-0.003	0.4832	-0.0814	0.3554	0.0126	0.5695
Mouse430_2HF3326	Pax3	NM_008781.3;XM_986648.1	1	77985839	1	0	-0.007	0.472	-1	0.052	0.014	0.457	0.0049	0.4808	-0.0098	0.4646	-0.0921	0.2975
Mouse430_2HF430	Pax3	NM_008781.3	1	77985839	1	0	2.71E-04	0.497	0.008	0.466	-0.007	0.48	-0.0048	0.4694	5.65E-04	0.502	0.0192	0.5569
Mouse430_2HF17796	Sgpp2	NM_001004173.2	1	78193492	1	0	-0.032	0.407	0.083	0.384	-0.043	0.415	0.0026	0.4667	-0.0073	0.4349	-0.0023	0.4683
Mouse430_2HF11188	Farsb	NM_011811.3	1	78301105	1	0	0.031	0.352	-5.21E-05	0.499	-0.009	0.406	-0.0019	0.4678	0.0271	0.6776	0.4497	0.9999
Mouse430_2HF4631	Mogat1	NM_026713.2;XM_974279.1;XM_987170.1	1	78395038	2	0	0.018	0.428	7.75E-04	0.495	0.072	0.381	-1.36E-05	0.4996	3.82E-04	0.5026	0.005	0.5414
Mouse430_2HF10405	Acsl3	NM_001033606.1;NM_028817.2	1	78536898	1	0	0.382	0.038	-0.339	0.007	-0.033	0.305	-0.1327	0.0787	-0.0045	0.4544	-0.3005	0.0055
Mouse430_2HF19637	Kcne4	NM_021342.1	1	78695945	2	0	-0.003	0.486	-0.002	0.476	-0.019	0.454	-0.0022	0.4815	0.0045	0.5134	-0.1005	0.3477
Mouse430_2HF13880	Scg2	NM_009129.2	1	79313693	2	0	0.201	0.238	-0.007	0.467	-0.002	0.485	0.0064	0.4719	-2.1408	4.34E-05	-0.0101	0.4664
Mouse430_2HF14045	Ap1s3	NM_183027.1	1	79488191	NaN	0	-0.035	0.363	-0.14	0.253	0.011	0.445	0.0056	0.4461	-0.7731	0.0025	-0.0745	0.3412
Mouse430_2HF2434	Wdfy1	NM_027057.2	1	79605511	NaN	0	-0.026	0.416	-0.004	0.481	-0.013	0.457	0.018	0.456	0.0083	0.5292	-0.0045	0.4723
Mouse430_2HF7719	Mrpl44	NM_001081210.1+XM_976201.1;XM_904141.2	1	79655157	2	0	7.32E-05	0.497	-6.98E-05	0.498	-0.005	0.444	2.79E-05	0.4986	0.4976	0.9999	0.0153	0.6085
Mouse430_2HF2259	Serpine2	NM_009255.3	1	79673221	NaN	0	0.667	0.032	-0.01	0.434	0.009	0.456	0.0687	0.1996	-0.0109	0.4437	0.5433	0.9972
Mouse430_2HF5699	A830043J08Rik	NM_173425.2	1	80077730	1	0	0.004	0.475	-0.015	0.403	-4.29E-04	0.495	-0.0104	0.4188	0.0022	0.5102	0.013	0.5573
Mouse430_2HF3125	Cul3	NM_016716.4	1	80145842	1	0	-0.005	0.439	3.71E-05	0.499	0.002	0.462	-0.0184	0.3264	0.0382	0.7502	0.0039	0.5448
Mouse430_2HF11418	Col4a3	NM_007734.2	1	82000000	NaN	0	0.022	0.42	1.667	0.001	0.169	0.279	-0.0107	0.4239	-0.0401	0.3309	-0.1552	0.124
Mouse430_2HF20391	Rhbdd1	NM_029777.2	1	82195621	1	0	-0.002	0.459	-0.005	0.437	-0.002	0.468	-0.0011	0.4852	-5.67E-05	0.496	0.0606	0.7253
Mouse430_2HF22606	Col4a4	NM_007735.2	1	82331582	1	0	0.545	0.071	-0.007	0.47	0.04	0.397	3.73E-08	0.5	0.1569	0.7491	9.42E-04	0.5123
Mouse430_2HF5638	5230400G24Rik	NM_029409.2	1	82603942	1	0	5.88E-05	0.499	-0.043	0.271	-0.004	0.448	1.23E-05	0.4985	-0.0019	0.479	0.0082	0.563
Mouse430_2HF7360	Tm4sf20	NM_025453.3	1	82635673	1	0	-0.039	0.379	1.00E-03	0.495	-0.097	0.335	-0.1382	0.2601	-0.0083	0.453	0.0371	0.6026
Mouse430_2HF2200	Hrb	NM_010472.2	1	82718507	1	0	-0.001	0.488	0.054	0.161	-0.013	0.378	-0.0031	0.4245	0.1268	0.972	0.0985	0.7875
Mouse430_2HF4078	Slc19a3	NM_030556.1	1	82891548	1	0	-0.053	0.371	-0.004	0.495	-0.008	0.473	-4.60E-05	0.4986	-0.9389	0.0215	0.0057	0.5522
Mouse430_2HF21239	Ccl20	NM_016960.1	1	82995806	1	0	-9.82E-04	0.492	0.005	0.478	-3.49E-04	0.497	5.15E-05	0.4994	-0.0023	0.4863	0.0175	0.5543
Mouse430_2HF16820	4930544G21Rik	NM_172430.2	1	83134470	1	0	-7.87E-04	0.479	0.01	0.431	-0.004	0.471	-2.41E-04	0.4976	0.0015	0.5098	0.0101	0.5433
Mouse430_2HF21795	Dner	NM_152915.1	1	84248864	1	0	0.01	0.464	-0.009	0.459	3.24E-06	0.5	0.0024	0.488	-0.1508	0.2397	-0.1057	0.3086
Mouse430_2HF5360	Trip12	NM_133975.4	1	84603331	1	0	9.19E-04	0.493	0.005	0.427	-0.002	0.461	3.30E-04	0.4929	0.0119	0.5711	0.0099	0.6162
Mouse430_2HF15968	Fbxo36	NM_025386.2	1	84718898	1	0	0.003	0.477	9.01E-04	0.489	-0.001	0.486	-3.51E-04	0.4928	-0.0014	0.4924	0.0386	0.6951
Mouse430_2HF16374	Slc16a14	NM_027921.1	1	84784923	1	0	-0.004	0.473	-0.047	0.396	4.20E-04	0.498	2.13E-04	0.499	-0.0024	0.4841	0.1875	0.7464
Mouse430_2HF3547	Sp110	NM_175397.4	1	87408070	2	0	0.008	0.462	0.002	0.49	-0.004	0.486	0.0677	0.2949	0.0256	0.5845	0.0121	0.5276
Mouse430_2HF11548	Sp100	NM_013673.3	1	87481185	2	0	0.012	0.429	0.002	0.483	0.005	0.468	-6.36E-04	0.4881	0.4204	0.9989	3.61E-04	0.5041
Mouse430_2HF18614	A630001G21Rik	XM_484889.4+XM_905026.2;XM_895419.2+XM_919139.2;XM_895429.2+XM_919151.2;XM_976956.1	1	87548863	1	0	-0.078	0.388	0.075	0.354	-0.043	0.416	-0.0011	0.4833	3.64E-06	0.5012	0.003	0.5205
Mouse430_2HF13684	Cab39	NM_133781.3	1	87624956	2	0	-0.002	0.476	0.013	0.39	-0.032	0.348	0.0015	0.4819	0.1149	0.8006	0.0454	0.7548
Mouse430_2HF354	Itm2c	NM_022417.2	1	87725736	2	0	-0.184	0.113	0.218	0.024	8.63E-04	0.49	0.0018	0.4734	0.3892	0.9799	0.02	0.6526
Mouse430_2HF11995	4933407L21Rik	XM_973211.1;XM_976810.1+XM_977019.1	1	87760175	2	0	-4.42E-05	0.499	0.008	0.462	0.007	0.479	-0.0118	0.4587	0.0227	0.571	4.11E-04	0.5041
Mouse430_2HF10098	Spata3	NM_027029.1;NM_027300.2;NM_028647.3	1	87853117	2	0	0.012	0.432	0.017	0.435	0.008	0.463	-0.0015	0.4881	-0.0102	0.4502	-0.0144	0.4534
Mouse430_2HF22744	Spata3	NM_027300.2;NM_028647.3	1	87853117	2	0	-5.92E-04	0.492	-0.004	0.475	-0.001	0.491	-0.0154	0.4543	0.5838	0.874	0.0091	0.5494
Mouse430_2HF11939	2810459M11Rik	XM_484890.4+XM_977197.1;XM_905689.2	1	87877439	2	0	1.26E-05	0.5	-7.89E-04	0.494	-0.003	0.467	-0.2813	0.2144	0.0053	0.5225	-0.0364	0.4033
Mouse430_2HF14062	Psmd1	NM_027357.2	1	87895790	2	0	0.002	0.458	0.001	0.473	-0.06	0.229	-0.0042	0.4359	-2.38E-04	0.4959	0.0131	0.5781
Mouse430_2HF21531	Htr2b	NM_008311.2	1	87930208	2	0	-0.089	0.321	-0.001	0.493	-0.03	0.418	0.0293	0.4246	-0.9078	0.0302	2.61E-04	0.5013
Mouse430_2HF6640	Armc9	NM_030184.2	1	87985973	2	0	0.987	0.012	0.009	0.469	-0.085	0.39	-0.1002	0.3578	-0.0134	0.4531	-0.1964	0.2381
Mouse430_2HF10355	Armc9	NM_027456.1;NM_030184.2	1	87985973	2	0	0.002	0.481	-0.248	0.221	0.001	0.492	-0.0795	0.2864	-0.4297	0.1238	0.0102	0.5549
Mouse430_2HF2678	Ncl	NM_010880.3	1	88181791	2	0	6.77E-04	0.495	8.81E-04	0.486	-0.005	0.438	-0.0013	0.4765	5.67E-04	0.508	5.88E-04	0.5148
Mouse430_2HF10082	Nmur1	NM_010341.1	1	88217496	2	0	-9.59E-04	0.492	-0.002	0.483	-0.731	0.101	-0.1419	0.3732	-0.0208	0.4393	-0.0208	0.4447
Mouse430_2HF11139	1700019O17Rik	XM_484891.3+XM_905829.2+XM_979371.1;XM_895919.2+XM_919540.2+XM_979322.1	1	88257500	1	0	0.003	0.489	-0.006	0.469	0.002	0.49	0.0126	0.4608	-4.85E-05	0.4976	0.0013	0.5053
Mouse430_2HF596	Pde6d	NM_008801.2;XM_974388.1;XM_974421.1	1	88374186	1	0	-0.348	0.125	-5.98E-04	0.492	-0.157	0.247	-2.94E-04	0.4943	0.0079	0.5704	0.0212	0.6293
Mouse430_2HF21780	Cops7b	NM_172974.2	1	88418271	1	0	-0.001	0.486	-1.22E-06	0.499	-1.66E-05	0.499	-0.0209	0.3705	-0.0067	0.4393	0.2394	0.9447
Mouse430_2HF2714	Nppc	NM_010933.4	1	88497462	1	0	0.013	0.463	8.07E-04	0.485	-0.009	0.473	0.0373	0.4013	5.70E-04	0.5094	-0.9411	0.0346
Mouse430_2HF10232	Akp5	NM_007433.3	1	88917861	1	0	-8.59E-06	0.498	-0.001	0.463	-7.62E-05	0.495	2.05E-04	0.4899	-1.58E-04	0.4896	-5.63E-05	0.498
Mouse430_2HF3184	Akp3	NM_007432.2	1	88956179	2	0	0.012	0.452	0.009	0.452	0.006	0.477	-0.0057	0.4738	-1.60E-04	0.4982	-0.0082	0.4598
Mouse430_2HF6111	Ecel1	NM_021306.2	1	88978833	1	0	0.006	0.459	0.006	0.47	0.003	0.484	0.0051	0.4858	-0.0147	0.4483	-0.0375	0.4466
Mouse430_2HF12453	1700027L20Rik	XM_487606.4;XM_906114.2;XM_978225.1	1	89017836	1	0	-0.002	0.485	-0.003	0.483	-1.05E-05	0.499	-0.0018	0.4891	-0.0038	0.4765	-0.0109	0.4557
Mouse430_2HF20381	Chrnd	NM_021600.2	1	89021823	1	0	-0.003	0.477	-1.91E-06	0.499	-4.28E-08	0.499	-0.0051	0.4791	-3.54E-04	0.4963	0.0104	0.5288
Mouse430_2HF7720	Chrng	NM_009604.3	1	89036982	1	0	0.002	0.468	0.001	0.454	-5.17E-04	0.463	0.0023	0.4556	-0.0024	0.4814	4.36E-04	0.5028
Mouse430_2HF7367	Eif4e2	NM_023314.3	1	89045085	1	0	-0.001	0.488	0.1	0.12	0.007	0.444	0.001	0.4845	-2.53E-05	0.4996	-0.0096	0.4148
Mouse430_2HF17851	Eif4e2	NM_001039169.1;NM_001039170.1	1	89045085	1	0	6.17E-04	0.489	0.002	0.463	-0.002	0.475	3.83E-04	0.4866	0.0043	0.5381	0.0022	0.526
Mouse430_2HF18304	Eif4e2	NM_001039169.1;NM_001039170.1;NM_023314.3	1	89045085	1	0	-0.018	0.383	1.67E-06	0.5	-0.003	0.464	-4.54E-05	0.4984	0.0035	0.5346	0.0052	0.5207
Mouse430_2HF16354	Efhd1	NM_028889.2	1	89095534	1	0	0.006	0.463	-0.106	0.284	-0.003	0.482	-0.0013	0.4787	-0.0022	0.4703	-0.0764	0.1734
Mouse430_2HF12482	Neu2	NM_015750.2	1	89158223	1	0	-0.005	0.474	-0.148	0.231	-0.19	0.252	0.0042	0.4788	-0.0012	0.4915	0.0075	0.5703
Mouse430_2HF9333	3110079O15Rik	XM_906193.2;XM_978146.1;XM_978506.1	1	89301442	1	0	0.2	0.255	-4.67E-04	0.497	0.001	0.495	0.0033	0.4874	1.4258	0.9848	0.0092	0.5444
Mouse430_2HF1104	Ngef	NM_019867.1	1	89308000	2	0	-0.303	0.065	-0.018	0.381	0.038	0.384	-0.0035	0.4866	-0.0205	0.43	-0.0328	0.3932
Mouse430_2HF19511	Inpp5d	NM_010566.1	1	89451660	1	0	0.063	0.361	0.559	0.053	0.004	0.475	0.0052	0.4298	0.1404	0.8541	0.0388	0.6371
Mouse430_2HF11191	Atg16l1	NM_029846.3	1	89587242	1	0	0.006	0.434	0.042	0.314	0.002	0.477	-0.0015	0.4802	0.2713	0.9756	0.2032	0.929
Mouse430_2HF21115	Sag	NM_009118.2	1	89634851	2	0	4.26E-04	0.497	0.005	0.486	-0.09	0.375	-0.0055	0.4753	0.0266	0.5843	-0.5159	0.0907
Mouse430_2HF18660	Dnajb3	NM_008299.2	1	90036121	2	0	0.464	0.119	-0.004	0.474	0.061	0.356	0.0817	0.306	-0.7117	0.0474	-2.56E-05	0.4998
Mouse430_2HF17812	6430706D22Rik	XM_001005391.1	1	90094280	2	0	0.299	0.162	-0.44	0.138	-0.001	0.487	0.008	0.4745	-0.0011	0.4861	-0.0355	0.4055
Mouse430_2HF23560	Trpm8	NM_134252.2	1	90150132	1	0	0.012	0.444	0.002	0.489	-0.007	0.459	-0.0066	0.4917	-0.0065	0.4672	-0.0013	0.4931
Mouse430_2HF13881	Spp2	NM_029269.2	1	90238190	1	0	-0.127	0.151	-0.004	0.442	-0.001	0.482	-0.0113	0.4599	-0.0377	0.419	-0.2345	0.081
Mouse430_2HF896	Glrp1	NM_008132.2	1	90334314	2	0	0.035	0.397	-0.012	0.447	0.012	0.445	-3.20E-04	0.4925	-0.6076	0.0677	0.011	0.5504
Mouse430_2HF12175	Sh3bp4	NM_133816.2	1	90901586	2	0	-0.065	0.343	6.05E-04	0.498	0.015	0.458	-0.0106	0.4393	0.0256	0.5819	-0.0035	0.4711
Mouse430_2HF17768	Centg2	NM_001037136.1;NM_178119.3	1	91285982	2	0	0.001	0.49	-0.113	0.344	-0.006	0.468	-0.014	0.352	-0.0057	0.4459	-0.0025	0.465
Mouse430_2HF17650	Gbx2	NM_010262.3	1	91759133	1	0	-0.064	0.344	-4.61E-04	0.496	0.24	0.232	0.0432	0.3797	-0.01	0.4607	0.0107	0.5413
Mouse430_2HF21075	Asb18	NM_139152.1	1	91783849	1	0	0.002	0.492	-0.004	0.482	0.008	0.471	-0.001	0.494	-0.3672	0.136	-0.1873	0.2466
Mouse430_2HF5336	Cxcr7	NM_007722.3	1	92035174	1	0	-0.036	0.389	-0.276	0.165	-1.43E-04	0.496	0.0072	0.4118	0.6639	0.9974	1.0404	0.996
Mouse430_2HF22953	Cops8	NM_133805.3	1	92433385	1	0	-7.67E-06	0.499	-0.003	0.46	-0.002	0.475	1.72E-04	0.496	0.0024	0.53	0.0041	0.5501
Mouse430_2HF15789	Mlph	NM_053015.2	1	92745509	2	0	8.01E-04	0.494	0.011	0.459	-0.001	0.49	-0.0093	0.4632	0.005	0.5157	0.0627	0.6337
Mouse430_2HF15450	Rab17	NM_008998.3	1	92788541	2	0	-0.544	2.13E-04	-0.006	0.393	0.012	0.395	0.0032	0.4741	-0.0022	0.4845	-0.0487	0.2513
Mouse430_2HF7859	Rab17	NM_008998.3;XM_975892.1	1	92788541	2	0	-0.035	0.331	2.84E-04	0.495	0.003	0.465	-0.0082	0.4632	3.28E-04	0.5013	-0.0018	0.4805
Mouse430_2HF9540	Lrrfip1	NM_008515.3	1	92829210	2	0	0.628	0.037	-0.176	0.206	-0.001	0.492	0.0029	0.4704	0.0179	0.6009	-0.3479	0.0505
Mouse430_2HF13207	Ramp1	NM_016894.2	1	93010229	1	0	-0.104	0.25	0.017	0.347	0.064	0.32	0.1776	0.068	-0.0038	0.4627	-0.0157	0.4412
Mouse430_2HF10465	Scly	NM_016717.3	1	93128744	2	0	-0.005	0.468	-0.003	0.473	0.001	0.485	-0.0072	0.4593	-0.5683	0.0261	0.0019	0.5224
Mouse430_2HF21508	Klhl30	NM_027551.2	1	93181479	NaN	0	-0.004	0.47	-0.002	0.489	-0.33	0.217	-0.0199	0.4253	0.0469	0.6158	0.0065	0.5252
Mouse430_2HF4276	BC056923	NM_173395.2	1	93196836	1	0	-0.003	0.463	0.032	0.345	-8.04E-05	0.497	1.14E-08	0.5	0.0019	0.5188	0.2586	0.9063
Mouse430_2HF11009	Ilkap	NM_023343.2	1	93206237	1	0	0.003	0.458	-4.17E-05	0.497	-0.003	0.447	-0.0043	0.4314	-0.1695	0.0475	1.81E-04	0.5094
Mouse430_2HF23415	Hes6	NM_019479.3	1	93241889	1	0	0.145	0.115	-0.092	0.197	0.001	0.476	-0.0034	0.4581	0.0032	0.5374	4.29E-04	0.5051
Mouse430_2HF2329	Per2	NM_011066.2	1	93246388	1	0	-0.009	0.449	-9.78E-04	0.488	7.66E-07	0.5	-0.018	0.4356	0.0026	0.5118	-0.4451	0.0081
Mouse430_2HF21083	Asb1	NM_001039126.2;NM_023046.4	1	93371120	1	0	-0.007	0.438	0.005	0.483	0.061	0.399	-0.0029	0.4573	-0.6931	0.0488	-0.0039	0.4779
Mouse430_2HF24141	Twist2	NM_007855.2	1	93631867	1	0	-0.419	0.098	-0.03	0.409	-0.003	0.484	0.0088	0.4434	-0.0056	0.471	0.0151	0.5716
Mouse430_2HF6689	Hdac4	NM_207225.1	1	93763364	1	0	-0.3	0.151	-0.021	0.415	0.19	0.237	1.09E-04	0.4981	-0.0021	0.4919	0.016	0.5628
Mouse430_2HF5896	Ndufa10	NM_024197.1	1	94269894	1	0	-0.004	0.438	-0.01	0.341	-0.009	0.392	8.31E-04	0.4875	0.0567	0.7162	-0.0023	0.4778
Mouse430_2HF17658	Myeov2	XM_888711.2+XM_908107.2+XM_983713.1	1	94467564	1	0	1.40E-04	0.496	3.53E-05	0.497	-0.004	0.429	0.0053	0.3873	0.1442	0.8836	0.0057	0.5597
Mouse430_2HF16504	Otos	NM_153114.2	1	94474625	1	0	-0.001	0.494	0.001	0.489	2.18E-04	0.497	0.008	0.4713	0.0865	0.6212	-0.011	0.4613
Mouse430_2HF2086	Gpr35	NM_022320.3	1	94617360	1	0	-9.36E-04	0.492	0.006	0.469	-4.40E-04	0.497	0.1406	0.1143	0.6459	0.9984	0.0245	0.5686
Mouse430_2HF120	Gpc1	NM_016696.3	1	94662092	1	0	-9.72E-06	0.499	-5.23E-04	0.494	0.002	0.48	-0.01	0.4465	0.0011	0.5071	-0.1711	0.2979
Mouse430_2HF8704	Dusp28	NM_175118.3	1	94737395	1	0	0.005	0.477	-0.028	0.435	0.014	0.455	0.0052	0.481	-0.0172	0.45	-0.0313	0.4051
Mouse430_2HF5636	Rnpepl1	NM_181405.2	1	94741811	1	0	-0.017	0.425	-0.01	0.398	0.003	0.469	-0.0053	0.4483	-0.2938	0.0305	-0.0061	0.4432
Mouse430_2HF11398	Capn10	NM_011796.2	1	94764782	1	0	-0.003	0.477	-0.02	0.362	2.20E-04	0.497	-0.0128	0.4363	-0.0316	0.4036	-9.01E-04	0.4873
Mouse430_2HF19713	Aqp12	NM_177587.1	1	94836731	1	0	0.144	0.284	0.006	0.482	-0.038	0.432	0.3395	0.2287	-0.2032	0.362	-0.0058	0.4851
Mouse430_2HF20448	Kif1a	NM_008440.2	1	94848685	1	0	3.03E-04	0.496	-0.109	0.31	-0.012	0.44	0.0105	0.467	4.28E-04	0.5013	0.0341	0.5796
Mouse430_2HF22038	Agxt	NM_016702.2	1	94965651	1	0	-0.362	0.007	4.82E-08	0.5	-0.012	0.391	2.40E-05	0.4998	3.90E-07	0.5003	-0.1673	0.2605
Mouse430_2HF17883	2310007B03Rik	NM_172411.3	1	94981762	1	0	-0.002	0.485	-0.004	0.47	-0.008	0.464	0.0227	0.4255	2.39E-04	0.5055	4.47E-05	0.5008
Mouse430_2HF7446	Mterfd2	NM_178051.3	1	95131866	1	0	-0.002	0.473	-0.016	0.379	-0.057	0.234	0.0026	0.4638	3.52E-04	0.5055	0.0043	0.5577
Mouse430_2HF1833	Pask	NM_080850.1	1	95139851	1	0	3.81E-04	0.499	-2.39E-04	0.498	-0.02	0.448	0.0011	0.4964	-0.0385	0.4169	-0.0302	0.4231
Mouse430_2HF5130	Ppp1r7	NM_023200.2;XM_622874.3;XM_903885.2	1	95173260	1	0	-0.095	0.196	0.001	0.477	-9.74E-04	0.489	-0.0017	0.474	-0.0464	0.2988	0.0012	0.5239
Mouse430_2HF16493	Ppp1r7	NM_023200.2	1	95173260	1	0	0.039	0.281	-2.00E-05	0.498	-0.006	0.438	-7.29E-04	0.4849	0.1087	0.8356	0.0358	0.6799
Mouse430_2HF7013	Hdlbp	NM_133808.4	1	95236346	1	0	0.002	0.448	-0.001	0.469	-0.003	0.461	-0.0015	0.4778	-0.0079	0.3956	-0.0041	0.4533
Mouse430_2HF18514	Stk25	NM_021537.3	1	95452314	2	0	1.425	0.003	-0.003	0.479	-0.027	0.423	0.014	0.4346	2.1555	0.9999	1.9601	0.9999
Mouse430_2HF14131	Bok	NM_016778.2	1	95516100	2	0	1.53E-05	0.5	2.19E-05	0.5	-0.069	0.338	-0.0077	0.4231	-0.2674	0.0699	8.04E-06	0.5023
Mouse430_2HF12998	Thap4	NM_025920.3	1	95535797	NaN	0	0.038	0.314	-0.002	0.468	-0.039	0.315	-0.0049	0.4462	0.4346	0.9972	0.2766	0.9737
Mouse430_2HF2419	Atg4b	NM_174874.3	1	95585439	NaN	0	-0.008	0.437	4.72E-05	0.499	-0.001	0.488	-7.09E-04	0.4901	-0.6182	0.0233	0.0066	0.5833
Mouse430_2HF20925	Dtymk	NM_023136.1	1	95622996	1	0	0.001	0.488	0.081	0.2	-0.032	0.342	-0.0084	0.4094	-0.5618	0.0018	0.0086	0.5803
Mouse430_2HF5065	Ing5	NM_025454.2	1	95634371	1	0	0.002	0.49	-0.006	0.438	0.021	0.391	0.001	0.487	-0.0441	0.3362	-0.0177	0.3949
Mouse430_2HF22452	Gal3st2	NM_199366.3	1	95682898	2	0	2.95E-04	0.496	-0.004	0.481	0.006	0.478	-0.0038	0.484	1.5196	0.9886	0.0023	0.5089
Mouse430_2HF22290	Pdcd1	NM_008798.1	1	95868708	1	0	-0.002	0.487	-0.008	0.471	0.015	0.462	1.3256	0.0008	-0.0011	0.494	0.2037	0.6972
Mouse430_2HF18134	Tmem157	NM_026321.3	1	97144034	1	0	0.005	0.481	0.002	0.468	-0.004	0.459	0.0023	0.47	0.0014	0.513	0.0178	0.6136
Mouse430_2HF15013	St8sia4	NM_009183.1	1	97418090	1	0	-2.62E-04	0.498	0.453	0.038	-0.022	0.42	5.84E-04	0.4916	0.048	0.6521	0.0021	0.5104
Mouse430_2HF20734	Slco4c1	NM_172658.2	1	98648137	1	0	-0.04	0.373	0.207	0.252	-0.003	0.479	-0.0105	0.4588	-9.47E-04	0.4958	0.3093	0.8467
Mouse430_2HF20773	Slco6b1	NM_001039475.1	1	98742218	1	0	-0.001	0.492	0.006	0.447	-2.40E-04	0.496	-0.0146	0.4505	7.43E-04	0.5062	-0.0074	0.4685
Mouse430_2HF18914	Slco6c1	NM_028942.3	1	98889855	1	0	-0.007	0.468	-0.925	0.033	0.009	0.461	-0.0328	0.4109	0.0033	0.5129	0.007	0.5297
Mouse430_2HF11908	D1Ertd622e	NM_133825.2	1	99474307	1	0	-0.001	0.484	0.004	0.449	-0.005	0.439	-2.78E-04	0.4927	-0.3001	0.0062	0.0037	0.5619
Mouse430_2HF7912	Hisppd1	NM_173760.3	1	99536566	1	0	-6.96E-08	0.499	3.39E-04	0.487	-0.002	0.475	-0.1012	0.1373	-0.0026	0.4637	0.009	0.5568
Mouse430_2HF19422	Pam	NM_013626.2	1	99651500	1	0	0.008	0.444	0.011	0.407	-0.004	0.464	0.0069	0.4802	2.91E-05	0.5008	0.0076	0.5558
Mouse430_2HF6443	Slco6d1	XM_129964.3+XM_910370.2+XM_983236.1	1	100251530	1	0	0.291	0.18	-0.001	0.487	-0.03	0.393	-0.0023	0.4802	-0.0229	0.3949	0.1203	0.6964
Mouse430_2HF1272	Cdh20	NM_011800.4	1	106596366	1	0	0.657	0.089	-3.10E-05	0.498	0.013	0.47	0.0054	0.4716	-0.9218	0.0389	-1.21E-05	0.4996
Mouse430_2HF14148	Pign	NM_013784.1	1	107348686	2	0	-0.82	0.062	0.002	0.479	0.074	0.376	-0.0089	0.4475	-0.0641	0.427	-0.1424	0.2043
Mouse430_2HF22200	2310035C23Rik	NM_173187.2	1	107491460	2	0	-0.008	0.447	3.62E-04	0.486	-0.016	0.387	-0.0026	0.4717	-0.002	0.4833	0.0036	0.5395
Mouse430_2HF23255	Tnfrsf11a	NM_009399.3	1	107608270	1	0	4.98E-04	0.49	0.007	0.458	0.001	0.483	0.0023	0.4777	0.0801	0.6356	0.0041	0.526
Mouse430_2HF1203	Zcchc2	XM_129972.7+XM_987520.1;XM_900114.2+XM_987490.1;XM_980580.1	1	107818236	NaN	0	-0.031	0.418	-0.006	0.445	-5.72E-04	0.495	-0.0018	0.4829	0.0651	0.6841	-0.0099	0.4258
Mouse430_2HF7416	Phlpp	XM_129968.4;XM_980796.1;XM_984950.1	1	107999551	1	0	-0.203	0.035	-0.043	0.215	0.003	0.459	0.0029	0.4526	0.1569	0.938	-0.0071	0.4016
Mouse430_2HF7895	Bcl2	NM_009741.3;NM_177410.2	1	108365740	1	0	-4.04E-06	0.499	0.012	0.467	0.001	0.496	-0.0059	0.4603	0.0084	0.53	-0.0195	0.4298
Mouse430_2HF1550	Bcl2	NM_009741.3	1	108365740	1	0	0.014	0.447	0.006	0.471	0.006	0.475	-0.0032	0.4608	0.0167	0.5535	0.0015	0.5134
Mouse430_2HF23813	Bcl2	NM_177410.2	1	108365740	1	0	-0.068	0.337	0.014	0.471	0.038	0.375	3.61E-04	0.4903	-0.0022	0.4832	0.0084	0.5405
Mouse430_2HF6116	Vps4b	NM_009190.1	1	108596985	1	0	5.41E-06	0.5	-0.042	0.222	-0.126	0.115	-0.0136	0.3654	0.4423	0.9999	0.1189	0.8235
Mouse430_2HF23410	Serpinb5	NM_009257.3	1	108688727	1	0	0.001	0.485	-0.063	0.338	-0.043	0.369	0.0023	0.4844	0.0139	0.5747	0.3354	0.8785
Mouse430_2HF19119	Serpinb12	NM_027971.2;XM_984081.1;XM_984109.1;XM_984139.1	1	108761996	1	0	-0.676	0.035	-0.075	0.367	1.098	0.06	0.2751	0.2762	-0.0673	0.3322	0.0013	0.513
Mouse430_2HF9159	Serpinb3b	NM_198680.2	1	108981488	2	0	-0.187	0.145	-0.706	0.056	2.756	0.001	-0.0035	0.4791	-0.0097	0.4767	1.5568	0.9998
Mouse430_2HF13165	Serpinb11	NM_025867.2	1	109189861	1	0	-0.004	0.472	0.017	0.421	0.006	0.466	-7.92E-04	0.4918	-0.1713	0.2406	0.0152	0.5417
Mouse430_2HF23645	Serpinb7	NM_027548.2	1	109250236	1	0	-0.028	0.409	0.003	0.483	-0.003	0.482	0.0313	0.3745	0.1346	0.8071	-0.0017	0.4931
Mouse430_2HF18222	Serpinb2	NM_011111.3	1	109338970	1	0	1.109	0.003	0.003	0.483	0.014	0.446	0.004	0.4607	0.0015	0.5181	-0.0143	0.4534
Mouse430_2HF5583	Serpinb8	NM_011459.3	1	109417618	1	0	-0.015	0.427	-0.004	0.475	-0.701	0.01	0.0011	0.4878	0.0031	0.5142	-0.2378	0.13
Mouse430_2HF21095	Cdh7	NM_172853.2	1	111809874	2	0	0.063	0.347	-0.005	0.474	5.09E-04	0.498	-0.0242	0.4188	-0.009	0.4732	0.0512	0.6267
Mouse430_2HF17698	Dsel	NM_001081316.1+XM_986398.1;XM_921966.2	1	113688559	2	0	0.001	0.492	0.001	0.492	-0.007	0.464	-0.007	0.4204	0.0542	0.6951	0.0091	0.5591
Mouse430_2HF21214	Tsn	NM_011650.3	1	120128350	NaN	0	-0.106	0.093	-3.89E-05	0.498	-0.004	0.439	-0.0025	0.4524	-0.2049	0.0641	-0.004	0.4376
Mouse430_2HF7453	Mki67ip	NM_026472.3	1	120149423	NaN	0	0.002	0.476	0.089	0.136	-0.029	0.302	-1.90E-05	0.4989	-4.88E-04	0.4944	-0.026	0.3783
Mouse430_2HF13338	Clasp1	XM_895411.2+XM_922009.2	1	120216890	NaN	0	0.093	0.285	0.002	0.477	9.27E-04	0.492	-0.0039	0.4494	-0.2352	0.1123	-0.0054	0.4581
Mouse430_2HF571	Tcfcp2l1	NM_023755.2	1	120455491	2	0	0.045	0.388	-0.026	0.401	2.47E-04	0.498	0.1611	0.3167	0.0011	0.5076	-0.0176	0.3488
Mouse430_2HF21931	Gli2	NM_001081125.1;XM_911650.2;XM_973171.1	1	120665029	1	0	-0.003	0.455	0.025	0.413	-0.001	0.46	4.74E-04	0.4951	0.0014	0.5203	-1.63E-05	0.4993
Mouse430_2HF12872	Inhbb	NM_008381.3;XM_984243.1	1	121243011	2	0	5.00E-04	0.493	0.005	0.469	-0.014	0.443	-0.0065	0.4429	0.7146	0.9638	0.6537	0.9629
Mouse430_2HF2999	Ralb	NM_022327.4	1	121297858	1	0	0.018	0.399	-0.012	0.407	-0.006	0.433	0.0028	0.4598	0.0151	0.6259	0.0552	0.8312
Mouse430_2HF17917	Epb4.1l5	NM_145506.3	1	121375677	1	0	8.41E-04	0.495	0.034	0.421	2.07E-05	0.498	-0.0182	0.4428	-0.005	0.477	0.0024	0.5253
Mouse430_2HF6483	Ptpn4	NM_019933.2	1	121487291	1	0	3.94E-04	0.492	-9.14E-08	0.499	-0.006	0.465	0.0013	0.4954	0.0042	0.5255	-3.65E-05	0.4991
Mouse430_2HF22751	Tmem177	NM_175106.3	1	121735436	1	0	0.008	0.461	0.001	0.495	-0.017	0.457	0.1243	0.2967	0.0098	0.5487	0.0102	0.5574
Mouse430_2HF21487	Sctr	NM_001012322.2;XM_986063.1;XM_986092.1	1	121834524	NaN	0	-0.004	0.486	0.015	0.459	-0.001	0.492	0.1516	0.2504	-0.4662	0.1253	0.3826	0.8742
Mouse430_2HF23076	Tmem37	NM_019432.2	1	121894923	2	0	-0.009	0.406	-0.022	0.313	0.006	0.429	-0.1207	0.3151	-0.0102	0.4738	0.0024	0.5262
Mouse430_2HF9773	Dbi	NM_001037999.1;NM_007830.3	1	121940826	2	0	0.141	0.138	-0.068	0.113	-0.074	0.175	0.0036	0.4255	0.0594	0.7667	0.2397	0.9186
Mouse430_2HF22687	3110009E18Rik	NM_028439.1	1	121948733	2	0	0.036	0.422	-0.004	0.452	0.01	0.446	-0.0037	0.4603	-0.0069	0.46	-0.005	0.4646
Mouse430_2HF18743	Steap3	NM_001085409.1;NM_133186.3	1	122053969	2	0	0.837	0.01	2.26E-04	0.49	-0.013	0.421	-0.01	0.4098	-0.5066	0.0508	-0.0166	0.4439
Mouse430_2HF13151	C1ql2	NM_207233.1	1	122168128	2	0	0.001	0.49	0.003	0.484	-0.018	0.442	0.0037	0.4803	8.55E-05	0.5006	0.0789	0.646
Mouse430_2HF10992	Marco	NM_010766.2	1	122302084	1	0	0.999	0.024	0.045	0.419	0.005	0.486	0.1655	0.1345	1.2783	1	-0.0017	0.4793
Mouse430_2HF12458	En1	NM_010133.1	1	122430227	NaN	0	0.012	0.432	0.012	0.45	0.001	0.492	-7.72E-04	0.4982	0.0042	0.5284	-0.0452	0.3782
Mouse430_2HF5913	Insig2	NM_133748.1	1	123131899	2	0	-0.001	0.487	-0.001	0.484	-0.004	0.482	-0.0033	0.4525	0.0968	0.806	0.01	0.5872
Mouse430_2HF5185	Insig2	NM_133748.1;NM_178082.2	1	123131899	2	0	-0.049	0.336	-0.001	0.47	-3.24E-04	0.498	-0.0136	0.4008	0.4809	0.9691	0.12	0.8978
Mouse430_2HF6172	Ccdc93	NM_027567.2	1	123258613	1	0	-7.72E-05	0.498	0.002	0.481	-0.002	0.475	-1.39E-06	0.4999	-0.0047	0.4679	-0.0055	0.4752
Mouse430_2HF9756	Ccdc93	NM_029955.2	1	123258613	1	0	0.005	0.48	-0.002	0.49	-0.013	0.461	-0.0058	0.4779	-0.0012	0.4862	0.0074	0.5084
Mouse430_2HF8042	Ccdc93	NM_001025156.1	1	123258613	1	0	0.106	0.313	0.006	0.45	0.019	0.42	-0.0023	0.4757	-0.004	0.474	0.0776	0.707
Mouse430_2HF10567	Htr5b	NM_010483.2	1	123337304	1	0	0.284	0.21	-1.17E-04	0.497	-0.261	0.222	0.0018	0.4874	0.0031	0.5173	0.0188	0.5523
Mouse430_2HF2187	Ddx18	NM_025860.2	1	123381385	2	0	0.003	0.47	0.001	0.478	-0.007	0.424	1.29E-06	0.4999	0.2097	0.9347	0.0241	0.6412
Mouse430_2HF12443	Dpp10	NM_199021.2;XM_985364.1	1	125159688	2	0	0.004	0.483	0.005	0.478	-6.01E-06	0.499	-0.006	0.4809	0.1055	0.6459	-0.0024	0.4651
Mouse430_2HF20051	Dpp10	NM_199021.2	1	125159688	2	0	-6.21E-04	0.496	-0.066	0.356	-0.004	0.485	0.2884	0.2015	-0.0122	0.4536	0.0039	0.5193
Mouse430_2HF22269	Actr3	NM_023735.1	1	127220455	2	0	0.001	0.491	0.115	0.12	-7.97E-04	0.491	0.0043	0.4491	0.0132	0.5981	0.2716	0.9579
Mouse430_2HF9516	Slc35f5	NM_028787.3	1	127388569	2	0	0.002	0.479	5.82E-06	0.5	-0.003	0.458	0.0017	0.4861	0.0013	0.51	0.777	0.9999
Mouse430_2HF2591	Lypd1	NM_145100.3	1	127699589	2	0	1.237	0.001	-0.01	0.464	-0.045	0.282	-0.0105	0.4579	0.0033	0.5158	0.1721	0.8716
Mouse430_2HF17380	E030049G20Rik	NM_001081756.1;NM_172484.3;NM_176957.3	1	127742289	2	0	0.002	0.485	-0.007	0.469	0.004	0.482	0.0027	0.4861	0.317	0.8509	0.0095	0.5679
Mouse430_2HF15832	Mgat5	XM_912670.2	1	129032564	2	0	0.009	0.44	0.226	0.091	-0.258	0.071	0.0096	0.416	0.1471	0.866	0.0689	0.7933
Mouse430_2HF22857	Tmem163	NM_028135.1;XM_986015.1	1	129314090	2	0	0.017	0.44	0.042	0.405	-2.52E-04	0.498	-0.0361	0.4326	0.95	0.974	-0.828	0.0497
Mouse430_2HF9209	Ccnt2	NM_028399.1	1	129601763	1	0	-0.003	0.47	0.007	0.427	-0.002	0.478	-0.0075	0.4074	0.0039	0.5394	0.0299	0.5902
Mouse430_2HF10020	Rab3gap1	NM_178690.3	1	129696332	2	0	-0.406	0.029	7.38E-04	0.487	-0.004	0.44	-0.1425	0.0618	-9.54E-05	0.4974	-0.0015	0.4865
Mouse430_2HF19345	Zranb3	NM_027678.2+NM_172642.2	1	129781737	NaN	0	0.173	0.302	-0.002	0.477	0.046	0.452	-0.0026	0.4702	-0.8261	9.44E-04	0.0015	0.5106
Mouse430_2HF12069	R3hdm1	NM_181750.2	1	129930852	NaN	0	0.008	0.442	0.199	0.101	-0.004	0.468	-3.79E-05	0.4989	-0.0029	0.4688	0.1435	0.8348
Mouse430_2HF12664	Ubxd2	NM_026390.2	1	130071727	1	0	0.016	0.392	0.002	0.449	-0.137	0.161	0.0098	0.38	0.0951	0.8608	0.0812	0.724
Mouse430_2HF19155	Lct	NM_001081078.1+XM_975593.1;XM_914093.2	1	130112668	1	0	-0.188	0.23	0.02	0.41	-0.011	0.456	0.002	0.4845	-1.60E-04	0.4982	-0.004	0.4658
Mouse430_2HF5606	Mcm6	NM_008567.1	1	130159137	1	0	-0.018	0.408	0.007	0.444	0.003	0.467	-0.0578	0.1696	-0.4356	0.0381	-0.0019	0.4819
Mouse430_2HF20013	Dars	NM_145507.1;NM_177445.3	1	130191254	1	0	0.002	0.477	0.007	0.43	-0.016	0.366	-2.45E-06	0.4997	0.0044	0.5436	0.026	0.6781
Mouse430_2HF6968	Cxcr4	NM_009911.3	1	130415745	NaN	0	-0.001	0.491	0.023	0.419	-0.029	0.376	-0.004	0.4513	-0.3095	0.0725	-0.0239	0.4363
Mouse430_2HF15551	Thsd7b	NM_172485.2	1	131101009	1	0	-0.002	0.482	-0.005	0.468	6.91E-06	0.5	-0.0036	0.4827	-0.0705	0.3394	-0.0824	0.3583
Mouse430_2HF4025	Daf2	NM_007827.2	1	132216072	NaN	0	-0.249	0.151	-0.001	0.485	0.016	0.442	-0.1935	0.1892	0.4	0.8873	0.0417	0.6117
Mouse430_2HF6746	Cd55	NM_010016.2	1	132267756	1	0	0.245	0.098	0.096	0.188	-0.002	0.476	-0.0049	0.4175	0.1161	0.9332	0.0237	0.6094
Mouse430_2HF2597	Zp3r	NM_009581.1	1	132404259	1	0	2.03E-04	0.497	0.009	0.46	0.023	0.439	-0.0156	0.4216	-0.1242	0.2775	-3.72E-04	0.4955
Mouse430_2HF24097	C4bp	NM_007576.3	1	132462319	1	0	-0.012	0.43	2.07E-04	0.491	-0.006	0.431	-0.0405	0.3932	0.1243	0.6765	0.0076	0.5258
Mouse430_2HF15936	Pfkfb2	NM_008825.3	1	132516728	1	0	0.489	0.064	0.007	0.442	0.008	0.45	0.0024	0.4765	-0.2326	0.1901	-0.0747	0.3466
Mouse430_2HF12142	Yod1	NM_178691.3	1	132544873	1	0	2.76E-04	0.498	0.011	0.418	0.082	0.226	-0.0025	0.4746	-0.0215	0.4431	0.0069	0.5378
Mouse430_2HF6542	AA986860	NM_177604.2	1	132559632	1	0	0.028	0.401	0.033	0.408	-0.002	0.489	0.0015	0.4923	-0.1024	0.3093	0.0985	0.7299
Mouse430_2HF3754	Fcamr	NM_144960.1	1	132628448	1	0	0.321	0.174	-0.102	0.319	2.12E-04	0.498	0.7603	0.0525	-0.0121	0.4535	-0.0182	0.4455
Mouse430_2HF12811	Pigr	NM_011082.2	1	132654297	1	0	-0.295	0.001	0.001	0.477	-0.006	0.418	-0.028	0.4003	-0.052	0.3806	0.039	0.5727
Mouse430_2HF6261	Faim3	NM_026976.2	1	132693323	1	0	-0.637	0.05	0.457	0.124	0.305	0.235	0.0451	0.2383	0.083	0.7925	-1.158	0.0171
Mouse430_2HF22390	Il24	NM_053095.1	1	132709620	1	0	-0.159	0.263	-5.69E-04	0.493	-0.035	0.419	-0.0024	0.4859	-0.005	0.4823	-0.0317	0.4176
Mouse430_2HF22357	Il20	NM_021380.1	1	132734531	1	0	1.088	0.017	0.003	0.486	-0.008	0.47	-9.23E-04	0.4901	-0.3901	0.1068	-0.0824	0.3479
Mouse430_2HF1174	Il10	NM_010548.1	1	132847393	1	0	0.527	0.084	0.005	0.475	0.002	0.486	0.0443	0.3362	0.0068	0.5354	0.0507	0.6359
Mouse430_2HF23970	Mapkapk2	NM_008551.1;XM_977149.1;XM_977187.1	1	132881250	1	0	-0.022	0.358	2.17E-05	0.497	8.54E-05	0.498	-5.40E-05	0.4985	0.0012	0.5166	0.017	0.6417
Mouse430_2HF21713	Dyrk3	NM_145508.2	1	132955987	1	0	0.009	0.471	0.026	0.447	2.76E-05	0.5	-0.0169	0.3951	-1.3081	0.0141	0.007	0.5269
Mouse430_2HF23062	Lgtn	NM_010709.2	1	132980742	1	0	0.082	0.351	0.01	0.432	-0.006	0.458	0.0061	0.4584	0.0041	0.5225	0.0066	0.5491
Mouse430_2HF14735	Rassf5	NM_018750.3	1	133003956	1	0	-0.003	0.458	-0.103	0.172	-0.002	0.47	0.0033	0.4252	0.5303	0.9999	0.0562	0.6553
Mouse430_2HF9153	Ikbke	NM_019777.3	1	133082148	1	0	-0.187	0.342	0.002	0.479	0.002	0.484	0.0022	0.4751	0.0111	0.5266	0.0204	0.5646
Mouse430_2HF4807	Srgap2	XM_897137.2+XM_923033.2+XM_977299.1;XM_897172.2+XM_923063.2+XM_977340.1	1	133116906	1	0	0.004	0.458	-3.77E-05	0.499	-0.001	0.484	6.77E-05	0.4981	0.008	0.5657	0.0306	0.6247
Mouse430_2HF5805	2700049P18Rik	NM_175382.2	1	133355533	1	0	-0.152	0.239	0.037	0.334	-0.001	0.485	0.062	0.2732	0.0042	0.5322	0.3175	0.8596
Mouse430_2HF15032	Avpr1b	NM_011924.2	1	133427287	1	0	-8.21E-05	0.496	-8.13E-06	0.499	0.001	0.494	-0.0048	0.4782	-0.0028	0.4815	-2.64E-04	0.4975
Mouse430_2HF14643	Ctse	NM_007799.2	1	133465860	1	0	8.57E-04	0.49	0.001	0.487	0.019	0.382	-0.0061	0.4103	-0.2958	0.2471	-0.0134	0.4551
Mouse430_2HF19855	5430435G22Rik	NM_145509.2	1	133516241	1	0	6.68E-05	0.498	-0.008	0.475	0.011	0.465	0.1734	0.0723	0.006	0.5544	0.4226	0.9008
Mouse430_2HF23471	4732466D17Rik	NM_178079.2	1	133624944	1	0	0.047	0.234	-0.002	0.461	8.73E-09	0.5	0.0153	0.4431	-0.719	0.0551	1.13E-04	0.5008
Mouse430_2HF686	Slc41a1	NM_173865.2	1	133655523	1	0	0.543	0.052	-0.231	0.253	0.01	0.444	0.2532	0.0941	-0.0083	0.4562	-0.0238	0.3759
Mouse430_2HF23593	Rab7l1	NM_144875.1	1	133694838	1	0	0.001	0.481	0.001	0.484	-0.001	0.476	0.1272	0.0282	0.4556	0.9998	0.0011	0.5171
Mouse430_2HF3156	Nucks1	NM_175294.2	1	133738080	1	0	0.002	0.471	0.014	0.37	-0.001	0.483	-0.0209	0.3254	0.0011	0.5133	0.0055	0.5407
Mouse430_2HF5086	Slc45a3	NM_145977.1	1	133790513	1	0	0.026	0.413	0.004	0.469	-0.005	0.466	-0.0465	0.2039	5.34E-04	0.5069	0.0731	0.8079
Mouse430_2HF19702	Elk4	NM_007923.1	1	133835422	1	0	-0.004	0.477	-4.61E-04	0.497	-0.012	0.46	1.56E-05	0.4998	0.0023	0.5118	-1.182	0.0252
Mouse430_2HF16664	Mfsd4	NM_172510.3	1	133850359	NaN	0	-0.033	0.409	0.252	0.207	0.002	0.486	0.2387	0.1217	-1.1456	0.0031	-0.0678	0.1909
Mouse430_2HF22160	Pctk3	NM_008795.1	1	133941096	NaN	0	-0.08	0.344	-0.004	0.451	0.021	0.378	1.90E-05	0.4988	0.0035	0.5167	-0.0247	0.3555
Mouse430_2HF2183	Klhdc8a	NM_144810.4	1	134126823	NaN	0	-7.13E-05	0.497	-0.001	0.49	-0.003	0.486	0.0294	0.3908	4.27E-05	0.5012	0.3741	0.9998
Mouse430_2HF5249	Nuak2	NM_028778.3	1	134143684	1	0	0.009	0.411	0.018	0.351	-0.007	0.425	-0.0057	0.437	0.0045	0.5415	1.0584	0.9999
Mouse430_2HF4602	Tmcc2	NM_178874.2	1	134183861	2	0	0.012	0.453	0.34	0.118	0.156	0.291	-0.0996	0.1827	-0.5961	0.1555	-0.056	0.4062
Mouse430_2HF22053	Ripk5	NM_172516.4	1	134245114	1	0	-0.304	0.087	-0.028	0.402	-0.002	0.471	-0.0044	0.4313	0.0869	0.822	-0.4296	0.0037
Mouse430_2HF22775	Tmem81	NM_029025.2	1	134333776	2	0	0.014	0.448	0.159	0.329	0.005	0.486	0.3402	0.1128	-0.0509	0.4485	-0.0193	0.443
Mouse430_2HF14975	Cntn2	NM_177129.5	1	134336973	NaN	0	0.047	0.369	-1.19E-05	0.498	0.001	0.487	0.2122	0.2523	-0.0111	0.4603	0.0422	0.6067
Mouse430_2HF16230	Lrrn2	NM_010732.2	1	134707901	1	0	-0.013	0.442	0.015	0.459	-0.001	0.493	-0.0018	0.4854	1.32E-05	0.5006	0.0074	0.5304
Mouse430_2HF3191	Mdm4	NM_008575.3	1	134817391	1	0	0.033	0.391	0.003	0.476	0.023	0.435	0.0048	0.4632	8.24E-04	0.5037	0.0041	0.5247
Mouse430_2HF23595	Ppp1r15b	NM_133819.2	1	134958929	NaN	0	-0.011	0.46	0.024	0.393	-0.034	0.431	0.0126	0.4648	0.0131	0.5486	-0.0255	0.4381
Mouse430_2HF12613	Golt1a	NM_026680.4	1	135137373	1	0	-0.439	0.1	-0.01	0.42	-5.53E-04	0.495	3.64E-05	0.4984	-1.3766	0.0145	-0.5246	0.0686
Mouse430_2HF964	Etnk2	XM_903670.2;XM_903847.2	1	135191310	1	0	-4.76E-04	0.494	0.01	0.393	0.005	0.451	-0.0096	0.4794	-0.0081	0.4782	-0.0071	0.4714
Mouse430_2HF5301	Sox13	NM_011439.2	1	135210068	1	0	0.007	0.47	0.007	0.487	-0.033	0.422	-0.0013	0.4887	3.52E-04	0.513	-0.0014	0.4869
Mouse430_2HF13093	Zc3h11a	NM_144530.5	1	135449041	NaN	0	-0.087	0.343	-0.001	0.488	-6.74E-04	0.494	5.27E-05	0.4988	0.0021	0.5214	0.0027	0.5167
Mouse430_2HF13111	Atp2b4	XM_981196.1;XM_981230.1;XM_981260.1;XM_981291.1;XM_981358.1;XM_981393.1	1	135523057	1	0	-0.056	0.345	0.001	0.493	0.006	0.475	0.001	0.4905	-0.0474	0.3492	-0.0021	0.4856
Mouse430_2HF4758	Optc	NM_054076.1	1	135713604	1	0	-0.417	0.107	-0.015	0.446	2.26E-05	0.5	-2.12E-05	0.4993	-0.1022	0.2997	1.2836	0.9938
Mouse430_2HF15466	Prelp	NM_054077.3	1	135726689	1	0	0.024	0.432	-5.55E-04	0.495	0.002	0.483	-0.0104	0.4266	0.0339	0.6385	0.0022	0.5168
Mouse430_2HF11542	Fmod	NM_021355.3	1	135853926	1	0	0.202	0.192	0.015	0.4	0.433	0.048	6.24E-09	0.5	0.3701	0.9905	0.0062	0.5653
Mouse430_2HF4623	Btg2	NM_007570.2	1	135891276	NaN	0	0.022	0.39	0.282	0.042	-0.034	0.354	-2.37E-04	0.4931	-0.003	0.4442	4.40E-04	0.5043
Mouse430_2HF10762	Chit1	NM_027979.1	1	135955042	1	0	0.009	0.473	-6.65E-04	0.498	-0.03	0.444	-0.0116	0.4675	0.0136	0.5438	-4.15E-04	0.496
Mouse430_2HF20568	Chi3l1	NM_007695.2	1	135998875	1	0	-5.96E-04	0.497	0.005	0.475	0.002	0.471	0.056	0.3215	0.1735	0.7557	0.2207	0.7215
Mouse430_2HF4393	Adora1	NM_001008533.2;NM_001039510.1	1	136015622	NaN	0	-0.002	0.461	-0.014	0.463	0.009	0.462	3.40E-05	0.4996	-0.3231	0.2152	-0.4341	0.0848
Mouse430_2HF1545	Myog	NM_031189.1	1	136106400	2	0	-4.97E-05	0.499	-0.002	0.487	-0.01	0.454	0.0045	0.4801	0.0024	0.5156	3.57E-05	0.5003
Mouse430_2HF4369	Ppfia4	XM_129443.7;XM_978186.1;XM_988391.1	1	136113195	1	0	0.005	0.47	0.063	0.366	-0.02	0.449	-0.0021	0.4904	1.889	0.9994	0.2324	0.744
Mouse430_2HF9041	Tmem183a	NM_001042485.1;NM_020588.2	1	136162508	1	0	0.095	0.156	-0.004	0.414	-0.004	0.443	-0.0035	0.4519	-0.0111	0.4253	0.017	0.6369
Mouse430_2HF8406	Cyb5r1	NM_028057.2	1	136222192	1	0	0.053	0.259	0.077	0.209	-0.001	0.477	-0.0021	0.4664	0.0028	0.5524	0.0164	0.6583
Mouse430_2HF22098	Adipor1	NM_028320.3	1	136231891	1	0	-0.103	0.119	-0.109	0.053	-0.003	0.455	2.00E-04	0.4945	-0.2074	0.1195	-0.0013	0.4648
Mouse430_2HF8892	Klhl12	NM_153128.2	1	136271942	2	0	-9.33E-04	0.488	-0.01	0.385	-0.025	0.341	-0.0255	0.3019	-0.6554	0.0135	0.0156	0.609
Mouse430_2HF3882	Rabif	NM_145510.1	1	136311071	2	0	-0.001	0.473	0.002	0.473	-0.006	0.45	-0.0023	0.4739	0.0768	0.7243	0.0305	0.6494
Mouse430_2HF2208	Jarid1b	NM_152895.1	1	136376606	2	0	0.242	0.055	0.031	0.431	-0.008	0.45	-0.0048	0.462	0.8815	0.9999	0.0017	0.5206
Mouse430_2HF23078	Syt2	NM_009307.3	1	136525717	2	0	0.001	0.478	0.015	0.44	4.18E-04	0.498	-0.0102	0.4594	5.96E-05	0.5027	0.0055	0.5306
Mouse430_2HF15890	Ppp1r12b	XM_136178.7+XM_982828.1;XM_993949.1	1	136692379	2	0	-6.63E-04	0.494	-3.78E-05	0.499	0.001	0.486	0.0076	0.458	-0.0114	0.4545	-0.0186	0.407
Mouse430_2HF17556	Ppp1r12b	XM_136178.7+XM_982828.1	1	136692379	2	0	-6.63E-04	0.493	-2.84E-04	0.495	-0.395	0.203	0.0017	0.487	0.1628	0.7831	-0.0146	0.4287
Mouse430_2HF6379	Ppp1r12b	NM_001081307.1+XM_982782.1;XM_136178.7+XM_982828.1;XM_915582.2;XM_993949.1	1	136692379	2	0	0.007	0.474	0.049	0.387	-1.64E-04	0.497	0.0201	0.4252	1.7499	0.9992	-7.84E-04	0.4962
Mouse430_2HF12566	Ube2t	NM_026024.2;XM_988829.1	1	136778988	2	0	-0.011	0.436	-8.83E-06	0.499	-0.002	0.487	-0.02	0.3415	-0.0392	0.3517	0.0129	0.5436
Mouse430_2HF22768	Ptprv	NM_007955.2	1	136924923	2	0	0.824	0.017	0.001	0.498	0.013	0.455	0.0042	0.4582	-1.4311	0.001	-0.7031	0.0456
Mouse430_2HF8741	Arl8a	NM_026823.2	1	136963245	2	0	0.001	0.492	-0.012	0.43	0.008	0.457	0.003	0.4742	0.0177	0.5988	0.002	0.5267
Mouse430_2HF15362	Gpr37l1	NM_134438.1	1	136976661	NaN	0	-0.814	0.019	-0.023	0.413	0.137	0.359	4.58E-04	0.4979	0.0013	0.5052	6.45E-04	0.512
Mouse430_2HF23550	Elf3	NM_007921.2	1	137069990	2	0	0.025	0.474	0.631	0.043	0.007	0.457	-0.0016	0.4915	-0.6171	0.0884	0.2434	0.9403
Mouse430_2HF6545	Rnpep	NM_145417.2	1	137079120	2	0	7.76E-04	0.494	-8.97E-04	0.487	-0.003	0.467	0.0027	0.47	0.1534	0.8307	0.3071	0.9816
Mouse430_2HF23029	Timm17a	NM_011590.2	1	137117946	2	0	0.002	0.47	0.001	0.481	0.003	0.47	9.55E-04	0.4864	0.0882	0.7503	0.0297	0.6218
Mouse430_2HF22662	Lmod1	NM_053106.2	1	137141224	2	0	-0.003	0.487	0.004	0.477	3.93E-05	0.499	0.0042	0.482	0.0119	0.5379	-1.1065	0.0277
Mouse430_2HF8886	Ipo9	NM_153774.1	1	137200893	2	0	0.022	0.422	-0.005	0.427	-0.046	0.282	-0.0087	0.4036	0.0104	0.5804	-0.3357	1.43E-04
Mouse430_2HF2671	Nav1	NM_173437.1	1	137255259	2	0	0.012	0.445	-0.011	0.443	-0.004	0.458	-0.0011	0.4821	0.4871	0.9998	0.1108	0.765
Mouse430_2HF20872	EG215714	NM_175447.3	1	137401291	2	0	-0.003	0.48	0.042	0.425	0.251	0.242	-0.0125	0.453	0.0037	0.5192	0.0201	0.5605
Mouse430_2HF12813	Csrp1	NM_007791.4	1	137536472	2	0	1.425	0.003	0.236	0.203	-3.72E-04	0.497	0.0021	0.4716	0.0158	0.6066	0.1241	0.742
Mouse430_2HF19730	Phlda3	NM_013750.1	1	137582530	2	0	0.016	0.424	0.002	0.485	0.007	0.454	0.1226	0.1257	-0.003	0.4702	0.0013	0.5377
Mouse430_2HF7868	Tnni1	NM_021467.4	1	137615850	2	0	-0.015	0.446	0.023	0.451	-0.251	0.316	1.64E-04	0.4964	-3.16E-07	0.4998	0.0208	0.5672
Mouse430_2HF10668	Lad1	NM_133664.3	1	137635390	NaN	0	0.054	0.359	0.002	0.495	0.006	0.48	0.5549	0.1051	0.0034	0.5154	0.0015	0.5251
Mouse430_2HF3487	Tnnt2	NM_011619.1	1	137657286	NaN	0	0.001	0.489	-0.001	0.49	-0.023	0.462	0.1639	0.2286	0.8278	0.9031	0.0118	0.5709
Mouse430_2HF697	Pkp1	NM_019645.2	1	137687806	1	0	0.758	0.079	-0.003	0.474	0.007	0.462	0.0104	0.4714	-0.1081	0.4129	-0.0176	0.448
Mouse430_2HF1385	Tmem9	NM_025439.2	1	137834426	1	0	0.005	0.473	-0.004	0.46	5.77E-04	0.496	-0.0063	0.4398	-0.1286	0.2275	0.1038	0.8103
Mouse430_2HF12133	Cacna1s	NM_001081023.1+XM_983817.1;XM_358335.5;XM_484912.3+XM_983784.1;XM_924009.2;XM_924012.2;XM_983862.1	1	137869195	1	0	-0.01	0.46	-0.023	0.422	0.051	0.386	0.0326	0.3743	0.0744	0.6316	0.1798	0.7249
Mouse430_2HF6911	Kif21b	NM_001039472.1	1	137947812	1	0	-0.011	0.449	-0.001	0.488	6.91E-04	0.492	-0.0039	0.47	0.3976	0.9255	-0.0031	0.4884
Mouse430_2HF11087	5730559C18Rik	NM_028872.2	1	138029942	1	0	0.003	0.481	1.74E-05	0.5	0.014	0.458	-0.0013	0.4941	-0.0184	0.4345	0.7893	0.9979
Mouse430_2HF4821	Camsap1l1	NM_001081360.1;XM_129477.9;XM_899089.2;XM_899106.2;XM_899116.2;XM_916022.2;XM_924045.2;XM_924052.2;XM_924054.2;XM_924058.2;XM_979952.1	1	138084664	1	0	-0.009	0.401	-0.003	0.471	0.004	0.465	-0.1454	0.0182	-0.3147	0.0424	-0.1567	0.0644
Mouse430_2HF14311	Ddx59	NM_026500.2	1	138231682	1	0	-0.025	0.375	0.168	0.096	-8.19E-04	0.49	3.70E-06	0.4997	-0.0034	0.468	-0.0012	0.4841
Mouse430_2HF17008	Kif14	NM_001081258.1;XM_980202.1;XM_989909.1	1	138282782	1	0	0.212	0.247	0.016	0.444	0.007	0.472	-1.00E-04	0.4986	-0.005	0.4664	0.0022	0.5082
Mouse430_2HF8539	Zfp281	NM_177643.3	1	138441356	NaN	0	0.114	0.135	7.28E-04	0.485	-0.003	0.453	-0.0035	0.4572	0.0113	0.5809	0.0101	0.5603
Mouse430_2HF16993	Nr5a2	NM_030676.1	1	138660687	1	0	0.001	0.485	-1.68E-06	0.499	-0.005	0.44	0.4925	0.064	-0.0167	0.457	-0.2848	0.2379
Mouse430_2HF453	Ptprc	NM_011210.2	1	139879826	1	0	0.188	0.074	0.024	0.417	2.08E-04	0.498	0.0026	0.4568	0.0021	0.5287	0.6327	0.8664
Mouse430_2HF2791	Nek7	NM_021605.3	1	140301125	2	0	-0.004	0.446	2.62E-05	0.499	-0.002	0.448	-0.0031	0.4527	-0.0038	0.4329	0.0017	0.521
Mouse430_2HF22033	Lhx9	NM_001025565.2;NM_010714.3	1	140641597	1	0	-0.005	0.475	3.65E-04	0.499	-0.005	0.474	-0.1677	0.2734	0.001	0.5089	0.0179	0.552
Mouse430_2HF22020	Lhx9	NM_001025565.2;NM_001042577.1;NM_010714.3	1	140641597	1	0	-0.024	0.426	-0.032	0.401	-0.019	0.427	-0.0093	0.4645	0.0375	0.5919	0.5515	0.905
Mouse430_2HF16988	Samsn1	NM_023380.2	1	140780197	1	9	0.022	0.434	0.418	0.123	0.027	0.411	0.0682	0.2011	0.703	0.9973	0.0979	0.7139
Mouse430_2HF11184	Crb1	NM_133239.1	1	141014754	1	0	0.014	0.448	0.545	0.107	0.007	0.477	0.0037	0.4774	-0.0057	0.4777	-0.0097	0.4544
Mouse430_2HF632	Aspm	NM_009791.4	1	141271184	1	0	0.025	0.413	0.002	0.483	-0.001	0.485	-0.0816	0.14	-0.3978	0.1015	-0.0448	0.3609
Mouse430_2HF5473	F13b	NM_031164.1	1	141318138	2	0	-0.026	0.349	1.40E-05	0.497	-0.006	0.415	-0.0047	0.4848	0.2446	0.811	0.0104	0.5806
Mouse430_2HF6080	Cfhr1	NM_015780.1	1	141363396	2	0	3.122	0	-4.86E-04	0.493	-0.002	0.47	0.0218	0.4313	0.0033	0.5155	0.0017	0.5086
Mouse430_2HF14310	Cfh	NM_009888.3;XM_001000306.1;XM_982019.1	1	141902737	NaN	0	0.003	0.463	8.34E-04	0.48	-0.01	0.403	-0.1222	0.1727	0.04	0.6728	0.5608	0.9707
Mouse430_2HF22693	Cdc73	NM_145991.1	1	145368379	NaN	0	0.132	0.134	-6.62E-05	0.498	-0.004	0.446	-0.0961	0.0453	-0.0051	0.411	0.0314	0.6455
Mouse430_2HF2385	B3galt2	NM_020025.3	1	145402961	1	0	5.89E-04	0.493	0.002	0.486	-0.505	0.057	0.0242	0.4033	0.713	0.9905	0.1882	0.7802
Mouse430_2HF1418	Glrx2	NM_001038592.1;NM_001038593.1;NM_001038594.1;NM_023505.2	1	145501567	NaN	0	-0.296	0.008	-0.013	0.358	-0.003	0.46	1.05E-06	0.4994	-0.2593	0.0251	-0.0055	0.4446
Mouse430_2HF1204	Trove2	NM_013835.2	1	145517790	NaN	0	0.366	0.016	-0.007	0.443	-0.005	0.455	-0.0027	0.4585	0.268	0.9511	0.0675	0.7529
Mouse430_2HF5343	Uchl5	NM_019562.1	1	145539530	2	0	-0.209	0.061	-0.017	0.382	-0.005	0.441	2.18E-04	0.4947	-0.4302	5.67E-04	-0.0023	0.4721
Mouse430_2HF18752	Rgs2	NM_009061.3	1	145761556	2	0	0.283	0.05	0.023	0.411	-0.003	0.476	-0.0033	0.4505	0.7664	0.9809	0.0029	0.5183
Mouse430_2HF3281	Rgs13	NM_153171.4	1	145900885	1	0	0.004	0.472	7.65E-04	0.496	4.17E-04	0.497	0.0204	0.3892	0.1449	0.819	-1.6091	0.0033
Mouse430_2HF3613	Rgs1	NM_015811.1	1	146006813	1	0	0.002	0.483	0.015	0.458	0.022	0.387	-0.0058	0.4605	0.5245	0.9906	0.0959	0.6535
Mouse430_2HF22510	Rgs18	NM_022881.4	1	146515059	NaN	0	-0.12	0.267	-0.056	0.356	-0.076	0.328	0.0117	0.3715	5.65E-04	0.5095	-0.0278	0.4209
Mouse430_2HF17145	B830045N13Rik	NM_153539.2	1	148257884	1	0	1.03E-05	0.499	0.004	0.465	-0.004	0.457	5.08E-04	0.4927	0.0045	0.5303	0.0031	0.5187
Mouse430_2HF19978	Pla2g4a	NM_008869.3	1	151591836	1	0	0.088	0.275	0.019	0.408	0.001	0.488	2.61E-05	0.498	0.2808	0.9623	0.3313	0.8734
Mouse430_2HF8756	Ptgs2	NM_011198.3	1	151862342	2	0	0.067	0.354	-8.47E-04	0.495	0.052	0.373	-6.52E-04	0.49	0.0229	0.5738	0.0072	0.5316
Mouse430_2HF1336	Pdc	NM_024458.1	1	152081635	2	0	1.25E-05	0.5	0.01	0.458	7.68E-04	0.497	0.0011	0.4916	-0.0091	0.464	-0.0178	0.4444
Mouse430_2HF67	BC003331	NM_001077237.1;NM_145511.2	1	152124739	1	0	0.004	0.459	-0.001	0.483	-0.007	0.42	0.0167	0.3859	-3.00E-04	0.4957	0.0056	0.5466
Mouse430_2HF12425	Tpr	NM_133780.2	1	152155056	1	0	-0.016	0.387	0.004	0.436	-6.94E-04	0.489	-0.0049	0.423	0.0025	0.5304	7.35E-04	0.5116
Mouse430_2HF24151	Tpr	NM_133780.2;XM_622864.3;XM_903891.2	1	152155056	1	0	0.002	0.455	7.04E-04	0.491	-0.016	0.397	-0.0062	0.4368	0.174	0.9018	0.0014	0.5133
Mouse430_2HF17517	Prg4	XM_355243.5	1	152212087	1	0	0.006	0.429	0.006	0.421	-0.002	0.473	-0.0097	0.4229	1.2329	0.9998	0.0041	0.5285
Mouse430_2HF6402	Ivns1abp	NM_001039512.1;NM_054102.2	1	153106716	NaN	0	0.002	0.475	-2.10E-04	0.493	-0.003	0.454	-0.0013	0.4702	0.0107	0.6395	0.0062	0.5847
Mouse430_2HF15892	Ivns1abp	NM_001039511.1	1	153106716	NaN	0	-0.036	0.389	0.001	0.492	-0.001	0.49	-0.0202	0.401	0.0207	0.6319	0.0733	0.8107
Mouse430_2HF20471	1200016B10Rik	NM_025819.3	1	153129917	1	0	0.581	0.001	0.087	0.155	0.001	0.482	2.94E-05	0.4968	0.003	0.5428	0.3684	0.9819
Mouse430_2HF21511	1190005F20Rik	NM_026876.2	1	153190866	1	0	7.37E-04	0.489	0.02	0.374	-0.007	0.465	-0.0014	0.4845	0.3508	0.9454	0.0277	0.6182
Mouse430_2HF9637	Rnf2	NM_011277.2	1	153231624	NaN	0	-0.003	0.463	-1.29E-04	0.495	-0.001	0.474	1.52E-06	0.4999	0.0131	0.6083	0.1054	0.8729
Mouse430_2HF22254	Niban	NM_022018.2	1	153333693	2	0	0.009	0.457	0.006	0.476	0.005	0.488	0.0243	0.3324	0.0176	0.6066	0.5791	0.9844
Mouse430_2HF21224	Edem3	XM_001003445.1+XM_987491.1	1	153544681	1	0	0.621	0.123	-0.017	0.444	-8.23E-04	0.495	-0.0067	0.4238	-0.0046	0.4726	-0.0038	0.4661
Mouse430_2HF11271	Edem3	NM_001039644.1;XM_001003454.1;XM_001003460.1;XM_001003470.1;XM_987521.1;XM_987557.1;XM_987584.1;XM_992766.1	1	153544681	1	0	-0.006	0.438	0.001	0.486	-0.008	0.422	6.04E-06	0.4991	-3.99E-06	0.4993	0.0059	0.5511
Mouse430_2HF5802	1700025G04Rik	NM_197990.2	1	153677700	1	0	0.01	0.485	0.005	0.468	-0.009	0.451	0.0053	0.4545	0.1454	0.777	0.0013	0.5123
Mouse430_2HF18960	Glt25d2	NM_177756.3	1	154162139	1	0	-0.281	0.257	0.138	0.327	0.005	0.479	0.1326	0.2952	-0.0189	0.4474	0.0264	0.5947
Mouse430_2HF15027	Rgl1	NM_016846.3;XM_001001136.1;XM_001001148.1;XM_001001163.1;XM_001001170.1	1	154279746	1	0	-0.016	0.432	0.002	0.487	-0.009	0.465	0.0013	0.4852	0.0061	0.5529	-0.0066	0.4565
Mouse430_2HF3696	Rgl1	NM_016846.3	1	154279746	1	0	0.161	0.287	0.132	0.29	0.002	0.488	0.0031	0.4804	0.0029	0.519	-2.65E-04	0.497
Mouse430_2HF21529	Apobec4	NM_001081197.1+XM_916383.2+XM_985300.1	1	154512795	1	0	-2.80E-04	0.498	0.003	0.483	0.003	0.469	0.0043	0.4816	-0.0012	0.4946	-0.0042	0.4707
Mouse430_2HF4899	Arpc5	NM_026369.1	1	154528943	1	0	-0.152	0.332	0.002	0.473	-1.79E-04	0.497	0.0031	0.4672	0.0104	0.5554	0.0944	0.7044
Mouse430_2HF6854	Ncf2	NM_010877.4	1	154562459	NaN	0	0.053	0.335	0.02	0.409	0.002	0.48	0.1452	0.0239	0.5175	0.9999	0.0218	0.608
Mouse430_2HF7023	Smg7	NM_001005507.1	1	154599214	1	0	0.002	0.48	0.017	0.388	0.007	0.44	-0.0115	0.3715	-6.50E-05	0.499	-0.0026	0.4579
Mouse430_2HF2946	Nmnat2	NM_175460.3	1	154717319	1	0	-9.74E-04	0.489	0.005	0.455	0.011	0.424	-0.0628	0.3522	0.0281	0.5721	-0.0071	0.4615
Mouse430_2HF3500	Lamc2	NM_008485.3	1	154886248	NaN	0	0.035	0.396	-0.263	0.159	0.156	0.327	-0.0021	0.4881	-0.0014	0.4874	9.49E-04	0.5163
Mouse430_2HF22987	Lamc1	NM_010683.1	1	154981138	1	0	-0.004	0.475	0.382	0.101	0.026	0.429	-0.0661	0.3859	0.5557	0.8442	-8.89E-05	0.4934
Mouse430_2HF4489	1700012A16Rik	NM_001033162.2	1	155187427	1	0	0.002	0.49	2.49E-04	0.499	0.006	0.474	0.7815	0.0152	-0.025	0.4057	-9.11E-04	0.4897
Mouse430_2HF8567	Dhx9	NM_007842.1	1	155218031	1	0	-0.006	0.442	-4.51E-06	0.499	-0.008	0.407	0.0034	0.4489	5.15E-04	0.5103	0.1539	0.9407
Mouse430_2HF8622	Npl	NM_028749.1	1	155265591	1	0	0.014	0.423	-0.003	0.48	3.42E-07	0.5	0.0019	0.4743	0.4703	0.9943	-0.0016	0.4731
Mouse430_2HF21982	Rgs8	NM_026380.3	1	155415255	1	0	-0.012	0.444	0.133	0.294	0.246	0.204	0.0143	0.4365	-0.0586	0.4177	-0.0548	0.3527
Mouse430_2HF1727	Rgs16	NM_011267.2	1	155502566	1	0	-1.512	3.38E-07	-0.001	0.489	0.602	0.097	6.99E-04	0.4877	-0.0029	0.4689	0.0563	0.6788
Mouse430_2HF2859	Rnasel	NM_011882.1	1	155515148	NaN	0	0.002	0.486	2.62E-08	0.5	-2.72E-05	0.499	6.15E-08	0.5	0.0024	0.5119	-0.0037	0.4871
Mouse430_2HF5299	5830403L16Rik	NM_178243.3	1	155612562	1	0	0.321	0.197	8.51E-05	0.5	-1.37E-04	0.498	-0.0121	0.4492	-0.1313	0.2766	-0.0655	0.3623
Mouse430_2HF18011	Glul	NM_008131.3	1	155662162	1	0	0.116	0.169	-0.007	0.391	0.076	0.111	0.004	0.4438	0.0018	0.5238	0.003	0.5438
Mouse430_2HF15035	Cacna1e	NM_009782.3	1	156158170	1	0	0.01	0.468	7.62E-04	0.496	0.022	0.449	0.0061	0.4647	-0.1211	0.3687	-0.0161	0.4344
Mouse430_2HF129	Ier5	NM_010500.1	1	156860722	1	0	0.01	0.461	0.13	0.21	-0.001	0.491	0.0017	0.4811	0.2384	0.9165	0.1692	0.7879
Mouse430_2HF2056	Mr1	NM_008209.4	1	156890096	1	0	0.005	0.477	-0.004	0.451	0.002	0.481	-0.0089	0.4173	0.0291	0.6277	0.0018	0.5195
Mouse430_2HF3603	Stx6	NM_021433.3	1	156920960	1	0	-0.002	0.473	0.002	0.465	-0.01	0.399	6.65E-07	0.4999	0.0263	0.6717	0.0683	0.8222
Mouse430_2HF20513	BC034090	XM_148974.6;XM_986650.1;XM_993701.1	1	156974691	NaN	0	-1.19E-08	0.499	6.72E-04	0.496	-0.003	0.475	-0.0024	0.4822	4.11E-08	0.5	-0.0182	0.4347
Mouse430_2HF8431	Xpr1	NM_011273.2	1	157037875	1	0	9.13E-04	0.48	2.58E-04	0.494	3.93E-04	0.494	-0.0158	0.3804	0.0066	0.5703	0.0043	0.5494
Mouse430_2HF18800	Acbd6	NM_028250.2	1	157320337	1	0	0.002	0.475	-0.01	0.411	-0.007	0.438	-0.0011	0.4874	-0.0035	0.4638	0.0018	0.5188
Mouse430_2HF8544	Lhx4	NM_010712.1	1	157463915	2	0	0.01	0.456	0.026	0.408	-0.026	0.432	2.52E-04	0.4982	0.0154	0.544	-4.78E-04	0.4925
Mouse430_2HF9432	Cep350	XM_129509.8;XM_900343.2;XM_900345.2;XM_916986.2;XM_924598.2;XM_924600.2;XM_986931.1	1	157698094	2	0	-0.02	0.441	0.002	0.487	0.007	0.469	-0.001	0.4876	0.0123	0.5812	0.0076	0.5811
Mouse430_2HF7007	Cep350	XM_129509.8;XM_916986.2;XM_986931.1	1	157698094	2	0	0.001	0.489	-0.004	0.48	0.007	0.472	-0.04	0.4289	0.0014	0.5088	0.2089	0.8068
Mouse430_2HF1768	Tor1aip1	NM_144791.1	1	157768999	2	0	0.004	0.453	-2.67E-04	0.494	0.002	0.47	0.0019	0.4677	0.1895	0.9568	0.1812	0.9536
Mouse430_2HF9716	Ifrg15	NM_022329.3	1	157797621	2	0	0.23	0.075	0.002	0.444	-0.022	0.316	-0.0026	0.4571	2.83E-04	0.5047	0.3368	0.9988
Mouse430_2HF19617	A230106N23Rik	NM_177838.2	1	157838184	2	0	-0.008	0.455	6.13E-04	0.496	-1.67E-04	0.497	-0.0047	0.4748	-0.0046	0.4644	2.3664	0.9997
Mouse430_2HF14683	Tdrd5	XM_129603.6;XM_987097.1	1	158096408	2	0	0.37	0.172	0.001	0.493	-0.001	0.494	0.0177	0.4578	0.0133	0.5355	0.0061	0.5206
Mouse430_2HF22586	Nphs2	NM_130456.3	1	158147412	2	0	3.32E-06	0.5	-0.031	0.402	-0.113	0.318	0.0195	0.4337	-0.0124	0.4436	-0.1147	0.1406
Mouse430_2HF2347	Soat1	NM_009230.3	1	158265149	2	0	4.74E-04	0.497	0.021	0.421	0.004	0.477	0.0053	0.435	0.599	0.9973	0.0193	0.5833
Mouse430_2HF7449	Abl2	NM_009595.2	1	158395726	2	0	0.003	0.484	-0.003	0.479	6.35E-04	0.499	2.27E-05	0.4998	1.6681	0.9999	0.7042	0.9851
Mouse430_2HF12138	Tor3a	NM_023141.1	1	158490297	2	0	-0.096	0.279	-0.008	0.443	0.02	0.457	1.49E-05	0.4994	0.0039	0.5284	-0.0065	0.4533
Mouse430_2HF12826	Tor3a	NM_023141.1;XM_994080.1	1	158490297	2	0	0.037	0.364	0.001	0.492	-0.007	0.462	0.046	0.2775	0.4275	0.9737	0.3451	0.9333
Mouse430_2HF14628	C530043G21Rik	NM_145413.4	1	158517710	2	0	-0.969	2.43E-04	-1.25E-04	0.496	0.002	0.479	-1.72E-04	0.4975	-0.23	0.1202	-0.1179	0.1563
Mouse430_2HF21513	Ralgps2	NM_023884.3	1	158643437	NaN	0	-7.80E-04	0.49	0.002	0.469	-0.001	0.481	4.18E-04	0.4928	0.5732	0.9983	0.0013	0.512
Mouse430_2HF23992	Angptl1	NM_028333.2	1	158675700	2	0	0.002	0.481	-0.002	0.48	-0.005	0.474	0.0129	0.4516	-0.0027	0.4829	0.0015	0.5136
Mouse430_2HF18454	1700057K13Rik	NM_028540.2	1	158935825	1	0	-0.815	0.034	-0.003	0.482	-0.014	0.442	0.0435	0.4315	-0.0285	0.4144	0.015	0.5462
Mouse430_2HF9261	Rasal2	NM_177644.4	1	158977391	1	0	0.016	0.433	-0.304	0.159	0.001	0.491	0.0032	0.4766	0.0038	0.5295	7.67E-04	0.5092
Mouse430_2HF7017	BC026585	NM_001033284.1	1	159295257	1	0	-0.003	0.482	-0.008	0.459	0.006	0.454	0.0013	0.4927	0.0061	0.5317	-4.06E-04	0.4953
Mouse430_2HF11959	6430517E21Rik	NM_207583.1	1	160081948	1	0	0.039	0.39	0.004	0.481	-2.20E-05	0.499	-1.21E-06	0.4998	-0.0034	0.4841	-0.0011	0.4939
Mouse430_2HF22566	Astn1	NM_007495.2	1	160199033	1	0	-1.156	0.003	-0.005	0.472	1.35E-04	0.5	-0.0179	0.4353	-1.0205	0.0151	-0.0068	0.4666
Mouse430_2HF4152	Pappa2	NM_001085376.1;XM_916868.2;XM_988180.1	1	160548418	1	0	-0.005	0.476	-0.124	0.355	0.004	0.48	-0.0062	0.4637	4.11E-05	0.5001	0.0588	0.6248
Mouse430_2HF1681	Tnn	NM_177839.2	1	161921713	1	0	0.425	0.154	-0.003	0.483	0.002	0.493	0.007	0.4754	0.0137	0.538	-3.62E-04	0.4889
Mouse430_2HF18712	Mrps14	NM_025474.3	1	162031937	1	0	4.09E-04	0.491	5.78E-07	0.5	-0.004	0.451	3.19E-04	0.4939	-2.79E-04	0.492	0.0758	0.7781
Mouse430_2HF20030	Cacybp	NM_009786.1	1	162039046	1	0	0.01	0.417	4.00E-04	0.484	-0.067	0.213	-0.0166	0.3429	-0.0489	0.2792	0.3793	0.9688
Mouse430_2HF12373	Rabgap1l	NM_001038621.2	1	162055851	2	0	-0.005	0.451	2.00E-04	0.491	0.004	0.471	-1.49E-04	0.4968	0.0075	0.5968	-0.0631	0.1722
Mouse430_2HF4351	Rabgap1l	NM_013862.4	1	162055851	2	0	-0.231	0.293	0.12	0.228	0.006	0.474	-0.0555	0.3337	-0.0012	0.4906	0.102	0.7467
Mouse430_2HF1748	Serpinc1	NM_080844.3	1	162815323	2	0	-0.003	0.444	-0.001	0.478	-0.004	0.446	-0.0184	0.4131	-0.0021	0.4896	0.3594	0.9443
Mouse430_2HF16869	Zbtb37	NM_173424.3	1	162845477	NaN	0	0.034	0.388	0.046	0.381	-0.28	0.196	0.2661	0.2017	0.0168	0.5502	1.4018	0.9997
Mouse430_2HF8771	Gas5	NR_002840.2	1	162871856	NaN	0	1.453	0.001	0.006	0.443	0.006	0.451	-0.0077	0.4121	1.6386	0.9999	1.6843	1
Mouse430_2HF8052	Gas5	NR_002840.2;XR_005151.1	1	162871856	NaN	0	0.464	0.003	0.001	0.477	-0.001	0.475	-0.0043	0.409	0.0241	0.6643	0.4304	0.9856
Mouse430_2HF631	Dars2	NM_172644.3	1	162877278	2	0	0.008	0.438	-0.004	0.448	-2.58E-05	0.499	-0.0043	0.4454	-0.5847	0.0011	0.005	0.5569
Mouse430_2HF9253	Cenpl	NM_027429.2	1	162907618	2	0	-0.011	0.436	-0.002	0.473	0.002	0.484	-0.0064	0.4179	-1.068	1.83E-04	0.0204	0.5575
Mouse430_2HF2842	Klhl20	NM_001039482.1	1	162927104	2	0	0.006	0.465	8.92E-04	0.493	-0.268	0.279	-0.0032	0.4714	2.92E-04	0.5023	-0.0462	0.3847
Mouse430_2HF22186	Ankrd45	XM_355251.4+XM_924833.2;XM_989238.1	1	162987670	2	0	-0.009	0.472	0.016	0.463	-9.69E-04	0.495	4.68E-06	0.4999	-6.66E-04	0.497	-0.0516	0.4019
Mouse430_2HF17156	Prdx6	NM_007453.3	1	163076789	NaN	0	-0.004	0.454	-0.049	0.195	-9.06E-04	0.486	1.16E-04	0.4962	-0.3142	0.0288	0.0032	0.5313
Mouse430_2HF13346	Prdx6	NM_007453.3;XM_001000157.1	1	163076789	NaN	0	-0.013	0.39	-0.025	0.333	-1.92E-04	0.496	-0.0028	0.4584	-0.0363	0.264	0.0035	0.5457
Mouse430_2HF16747	Tnfsf4	NM_009452.1	1	163232129	NaN	0	0.023	0.412	0.006	0.471	0.029	0.419	-0.0424	0.3922	-4.08E-04	0.4985	0.0527	0.6354
Mouse430_2HF5483	Fasl	NM_010177.3	1	163617366	NaN	0	0.218	0.169	0.056	0.37	-0.005	0.464	0.3338	0.0122	0.3521	0.9252	1.0559	0.9558
Mouse430_2HF5576	AI848100	XM_917085.2;XM_975051.1;XM_991124.1;XM_991150.1	1	163654286	NaN	0	-0.001	0.485	0.007	0.402	-0.016	0.381	-0.0013	0.4792	-0.0509	0.2715	0.0023	0.5326
Mouse430_2HF10781	Pigc	NM_001039045.1;NM_026078.2	1	163805865	NaN	0	-0.247	0.081	2.44E-08	0.5	-0.002	0.479	6.23E-04	0.4934	1.80E-04	0.5013	6.41E-04	0.5045
Mouse430_2HF13636	Dnm3	NM_001038619.1	1	163823979	1	0	0.542	0.071	0.001	0.489	-0.001	0.493	0.0063	0.4706	0.0048	0.5316	0.0786	0.7107
Mouse430_2HF2013	Dnm3os	NR_002870.1	1	164054300	1	0	-0.013	0.441	-0.109	0.305	0.002	0.488	-0.0173	0.3885	0.0212	0.6179	-6.62E-04	0.4942
Mouse430_2HF9465	5630401D24Rik	NM_144877.1	1	164368802	1	0	0.002	0.485	-3.52E-06	0.499	-0.002	0.479	-1.86E-05	0.4989	-0.0785	0.3397	0.0035	0.5251
Mouse430_2HF21635	Vamp4	NM_016796.3	1	164407398	1	0	-0.269	0.065	3.93E-04	0.496	-1.01E-04	0.497	-0.0012	0.473	-9.09E-04	0.4864	-0.0033	0.4708
Mouse430_2HF22437	Myoc	NM_010865.2	1	164475844	1	0	0.003	0.475	0.005	0.478	0.015	0.459	-0.002	0.4928	-0.0328	0.4203	-0.0045	0.487
Mouse430_2HF22046	Bat2d	XM_896646.2;XM_917352.2	1	164508469	1	0	0.017	0.442	3.16E-04	0.496	6.37E-05	0.5	-0.0158	0.4095	-0.0035	0.4733	-0.1101	0.3095
Mouse430_2HF9776	Bat2d	NM_001081290.1;XM_001002638.1;XM_148990.7;XM_896646.2;XM_896654.2+XM_924908.2;XM_917352.2;XM_976536.1;XM_976724.1;XM_989881.1	1	164508469	1	0	-0.002	0.485	-0.013	0.454	0.001	0.493	-0.0124	0.4506	0.0235	0.5729	-0.0067	0.4715
Mouse430_2HF7774	Bat2d	NM_001081290.1;XM_001002638.1;XM_148990.7;XM_896634.2+XM_924904.2;XM_896646.2;XM_896654.2+XM_924908.2;XM_917352.2;XM_976536.1;XM_976724.1;XM_989881.1	1	164508469	1	0	3.64E-04	0.494	-0.002	0.481	-0.033	0.322	0.0299	0.3197	0.4853	0.9998	-6.72E-04	0.485
Mouse430_2HF11733	Bat2d	NM_001081290.1;XM_001002638.1;XM_148990.7;XM_896646.2;XM_917352.2;XM_976724.1;XM_989881.1	1	164508469	1	0	6.47E-05	0.5	5.86E-04	0.487	-0.006	0.461	4.38E-05	0.4979	0.4263	0.9951	0.0386	0.6462
Mouse430_2HF9	Fmo4	NM_144878.1	1	164630558	1	0	-0.092	0.292	-0.004	0.483	0.138	0.232	-0.0033	0.4849	-0.0237	0.4217	-0.0063	0.4306
Mouse430_2HF19021	Fmo1	NM_010231.2	1	164666232	1	0	-0.093	0.227	0.001	0.479	0.056	0.215	-0.0057	0.4733	-0.0097	0.4494	-0.0075	0.4076
Mouse430_2HF23864	Fmo2	NM_018881.3	1	164711722	1	0	0.003	0.484	0.002	0.486	0.088	0.349	-2.23E-04	0.4972	5.08E-04	0.507	-0.015	0.4016
Mouse430_2HF15563	Fmo3	NM_008030.1	1	164790475	1	0	-4.57E-04	0.499	-4.02E-05	0.499	0.159	0.34	0.0024	0.4833	-0.5289	0.0759	0.0535	0.6427
Mouse430_2HF19341	Prrx1	NM_001025570.1;NM_011127.2;NM_175686.3	1	165081791	1	0	0.004	0.477	-0.002	0.485	-0.025	0.423	-0.2992	0.1524	1.2455	0.9945	-4.78E-04	0.495
Mouse430_2HF12810	Prrx1	NM_001025570.1	1	165081791	1	0	0.019	0.428	0.025	0.426	-0.607	0.055	-0.0079	0.448	0.0334	0.6164	0.0056	0.5247
Mouse430_2HF1521	Prrx1	NM_011127.2;NM_175686.3	1	165081791	1	0	0.036	0.349	-6.87E-04	0.494	0.013	0.415	-0.0157	0.3874	5.02E-05	0.5027	0.2128	0.9339
Mouse430_2HF9033	Scyl1bp1	NM_178883.5	1	165221584	1	0	0.027	0.365	-0.298	0.01	-0.005	0.449	-0.069	0.189	-6.11E-06	0.4995	0.0065	0.5814
Mouse430_2HF5519	Kifap3	NM_010629.2	1	165616268	1	0	0.007	0.443	0.005	0.45	0.005	0.468	-0.0038	0.4567	0.0205	0.6238	-0.0068	0.4066
Mouse430_2HF17080	Scyl3	NM_028776.4	1	165766465	1	0	-0.01	0.419	-0.001	0.473	-0.003	0.459	-0.0018	0.4579	0.0033	0.5437	0.0665	0.7958
Mouse430_2HF21425	BC055324	NM_201364.1	1	165783025	1	0	-0.016	0.439	-7.58E-04	0.496	8.76E-04	0.491	-0.0145	0.4496	0.1004	0.5859	0.1084	0.6783
Mouse430_2HF9690	2810422O20Rik	NM_027279.2	1	165831588	1	0	0.008	0.444	0.001	0.48	-0.203	0.099	0.0065	0.4147	0.0179	0.5907	0.0013	0.5173
Mouse430_2HF72	Sele	NM_011345.2	1	165884909	1	0	-0.092	0.304	-0.01	0.461	-0.029	0.418	0.0053	0.4694	1.06E-04	0.5021	0.0017	0.5085
Mouse430_2HF18981	Sell	NM_011346.1	1	165899728	1	0	0.408	0.183	6.95E-04	0.49	0.059	0.383	0.0541	0.1309	0.4777	0.9999	0.0032	0.5073
Mouse430_2HF15212	Selp	NM_011347.1	1	165960377	1	0	7.25E-04	0.49	-0.011	0.454	0.003	0.479	0.0014	0.4914	0.0207	0.5667	-1.84E-04	0.4956
Mouse430_2HF18531	F5	NM_007976.2	1	165988633	1	0	-0.363	5.32E-04	-0.007	0.396	-0.001	0.481	0.0088	0.4287	-0.0037	0.46	0.3436	0.9413
Mouse430_2HF1139	Slc19a2	NM_054087.2;XM_001002779.1;XM_001002790.1	1	166085721	1	0	0.166	0.149	-0.069	0.136	-0.001	0.488	-0.0217	0.4636	-0.0025	0.478	2.99E-04	0.5028
Mouse430_2HF2906	Slc19a2	NM_054087.2;XM_001002773.1;XM_001002779.1;XM_001002790.1	1	166085721	1	0	2.85E-06	0.5	-0.042	0.238	-0.003	0.454	-1.76E-04	0.4962	-0.4641	0.019	0.0146	0.6017
Mouse430_2HF22973	4930455F23Rik	NM_029115.2	1	166112273	1	0	0.004	0.474	-0.01	0.452	0.025	0.412	0.0168	0.3961	-0.0056	0.463	0.0149	0.61
Mouse430_2HF3444	Blzf1	NM_025505.3	1	166126475	1	0	-0.007	0.447	3.25E-04	0.498	-0.508	0.021	-7.67E-06	0.4994	7.56E-05	0.5037	0.0801	0.7633
Mouse430_2HF13975	Nme7	NM_138314.2	1	166149554	1	0	-0.713	0.025	0.001	0.491	-0.001	0.489	0.0014	0.4869	-0.0894	0.4079	0.0026	0.5357
Mouse430_2HF11020	Nme7	NM_178071.4	1	166149554	1	0	-0.021	0.409	-0.031	0.407	-0.214	0.277	0.2264	0.2576	1.89E-10	0.5	0.104	0.6649
Mouse430_2HF18533	Atp1b1	NM_009721.4	1	166273942	1	0	-0.05	0.184	0.005	0.424	0.025	0.32	0.0116	0.3766	0.0103	0.5947	-2.43E-08	0.4999
Mouse430_2HF13817	Dpt	NM_019759.2	1	166633389	1	0	0.047	0.29	7.05E-04	0.495	0.011	0.428	-0.0625	0.1774	-5.01E-06	0.4998	0.0142	0.585
Mouse430_2HF4625	Xcl1	NM_008510.1	1	166768323	1	0	-0.01	0.472	1.69E-04	0.498	-0.032	0.436	0.4336	0.0442	-0.008	0.461	-0.003	0.4823
Mouse430_2HF5946	Tbx19	NM_032005.4	1	166974528	1	0	0.003	0.485	-0.003	0.484	-0.01	0.467	-0.0119	0.4611	-0.0296	0.4041	-0.1547	0.2639
Mouse430_2HF20748	Sft2d2	NM_145512.3	1	167011172	1	0	0.001	0.483	-4.68E-04	0.491	0.001	0.485	0.0097	0.4041	0.3707	0.9898	3.21E-04	0.5153
Mouse430_2HF1105	Tiprl	NM_145513.3	1	167048961	1	0	-0.006	0.44	3.22E-04	0.491	-0.006	0.435	0.0011	0.4836	0.0442	0.69	0.0013	0.5191
Mouse430_2HF24042	Gpr161	NM_001081126.1;XM_001002917.1;XM_001002931.1;XM_887255.2;XM_897340.2;XM_917258.2	1	167142897	1	0	0.014	0.449	-0.019	0.439	1.46E-04	0.5	0.0086	0.4616	0.0031	0.5218	0.0067	0.5316
Mouse430_2HF7656	Brp44	NM_027430.2	1	167297883	1	0	-0.176	0.049	-0.002	0.457	-0.002	0.471	-1.52E-04	0.4965	-0.0151	0.4124	0.0046	0.5526
Mouse430_2HF17209	Sacy	NM_173029.2	1	167339845	1	0	-0.399	0.13	-0.007	0.456	0.011	0.454	0.0808	0.3402	-0.0042	0.4855	0.6864	0.9746
Mouse430_2HF18626	Mpzl1	NM_001001880.2;NM_001083897.1	1	167441281	1	0	0.002	0.484	-0.01	0.429	0.001	0.488	-0.0032	0.451	-0.0019	0.4767	0.0016	0.5273
Mouse430_2HF10587	Rcsd1	NM_001038846.1;NM_178593.3	1	167486853	1	0	-0.054	0.325	0.459	0.035	0.013	0.423	0.0027	0.4604	0.2441	0.9614	-0.0015	0.487
Mouse430_2HF3912	Creg1	NM_011804.2	1	167600460	NaN	0	-0.002	0.475	-0.01	0.401	-0.002	0.477	-0.0026	0.4567	-0.0162	0.3828	-0.008	0.3954
Mouse430_2HF2939	Cd247	NM_031162.1	1	167625393	1	0	9.45E-04	0.482	2.69E-05	0.499	-6.68E-04	0.486	-0.0014	0.488	0.4753	0.8543	-9.31E-04	0.4915
Mouse430_2HF20915	Pou2f1	NM_011137.2;NM_198932.2;NM_198933.2;NM_198934.2	1	167712151	1	0	0.008	0.447	0.003	0.463	1.12E-04	0.498	2.35E-04	0.4947	-0.265	0.0641	-0.0014	0.4775
Mouse430_2HF9191	Dusp27	NM_001033344.2;XM_979911.1	1	167934828	1	0	-0.011	0.456	-0.353	0.147	0.006	0.48	0.0013	0.4934	0.005	0.5321	-0.0135	0.4492
Mouse430_2HF20730	Gpa33	NM_021610.1	1	167967103	1	0	0.172	0.266	6.44E-04	0.495	0.009	0.458	0.0023	0.4819	-0.0075	0.4554	-0.0172	0.4572
Mouse430_2HF11389	Mael	NM_175296.4	1	168038047	1	0	0.108	0.379	-0.025	0.415	0.133	0.276	-4.33E-05	0.4982	0.0086	0.5505	0.0446	0.6253
Mouse430_2HF10850	Tada1l	NM_030245.2	1	168215975	1	0	-0.004	0.463	-0.175	0.118	-0.005	0.442	-2.48E-07	0.4999	0.0046	0.5524	0.0019	0.5213
Mouse430_2HF10395	C030014K22Rik	NM_175461.3	1	168838150	1	0	-0.006	0.478	-7.62E-04	0.494	5.84E-05	0.5	-0.0088	0.4422	-0.0022	0.4656	0.0032	0.5118
Mouse430_2HF16342	Uck2	NM_030724.3	1	169062754	1	0	0.006	0.471	0.002	0.484	-0.004	0.475	-5.24E-04	0.4935	-0.2433	0.1262	-0.0065	0.4603
Mouse430_2HF22194	Tmco1	NM_001039483.1	1	169145347	1	0	-0.003	0.463	1.10E-05	0.498	-0.011	0.383	5.54E-04	0.4804	-7.74E-04	0.4884	0.0136	0.6297
Mouse430_2HF14933	Aldh9a1	NM_019993.3	1	169186888	1	0	-0.001	0.482	-0.009	0.375	-0.001	0.473	-0.041	0.1882	-0.0275	0.2898	0.0098	0.5805
Mouse430_2HF1236	Mgst3	NM_025569.1	1	169209059	1	0	-0.004	0.455	-0.002	0.472	-0.002	0.474	-3.91E-04	0.4932	-0.2854	0.2464	-0.0151	0.4314
Mouse430_2HF15543	Lrrc52	NM_001013382.2	1	169282350	1	0	0.012	0.448	0.058	0.367	-0.005	0.48	0.0015	0.4888	-0.0592	0.3558	0.2347	0.798
Mouse430_2HF4661	Rxrg	NM_009107.2	1	169435059	1	0	0.146	0.242	-0.006	0.454	-0.001	0.493	0.0011	0.4926	0.0031	0.515	0.0564	0.6314
Mouse430_2HF5445	Lmx1a	NM_033652.4	1	169526233	2	0	-3.63E-04	0.496	0.018	0.434	0.023	0.435	0.0216	0.4364	-0.0257	0.4152	-0.0037	0.4766
Mouse430_2HF7889	Pbx1	NM_008783.2	1	169995407	2	0	-3.93E-04	0.496	0.001	0.494	0.018	0.456	0.001	0.487	2.66E-04	0.5026	0.0075	0.5379
Mouse430_2HF21020	Nuf2	NM_023284.3	1	171334986	2	0	-8.76E-04	0.485	0.005	0.472	-0.464	0.153	-0.0085	0.4218	-0.015	0.43	-0.0012	0.4912
Mouse430_2HF8838	Rgs5	NM_009063.3	1	171492176	2	0	0.006	0.457	0.01	0.412	-0.018	0.392	-0.0073	0.4469	0.0435	0.621	1.047	0.9999
Mouse430_2HF3604	Rgs4	NM_009062.3	1	171578985	2	0	-1.355	0.001	-0.001	0.49	1.365	0.026	0.0833	0.2636	-0.2345	0.2388	-0.924	0.0375
Mouse430_2HF10266	Hsd17b7	NM_010476.3	1	171786212	2	0	-0.312	0.018	-0.129	0.096	-0.001	0.477	-0.004	0.4721	-0.0011	0.4875	-0.0038	0.4626
Mouse430_2HF17413	Ddr2	NM_022563.1	1	171814321	2	0	0.009	0.457	0.002	0.483	0.004	0.481	0.7079	0.0239	0.0011	0.5088	0.0061	0.5292
Mouse430_2HF2503	1700015E13Rik	NM_001039593.1	1	172145478	2	0	1.52E-04	0.497	-3.26E-04	0.497	-4.08E-07	0.499	0.003	0.4857	-3.40E-04	0.4949	0.0307	0.5733
Mouse430_2HF6087	Nos1ap	NM_027528.2	1	172155147	2	0	0.011	0.461	0.004	0.483	-0.017	0.446	0.0013	0.494	-0.0016	0.4855	0.0209	0.5602
Mouse430_2HF18984	Olfml2b	NM_177068.3	1	172481505	NaN	0	-3.83E-04	0.498	0.002	0.491	-6.41E-04	0.496	-0.0321	0.4203	0.0056	0.5233	-1.1228	0.0105
Mouse430_2HF16315	Atf6	NM_001081304.1+XM_992568.1;XM_001001518.1	1	172543889	2	0	0.018	0.394	0.002	0.469	-0.004	0.456	-6.09E-04	0.4913	-4.30E-04	0.4933	0.0035	0.5432
Mouse430_2HF23896	Dusp12	NM_023173.2	1	172710173	2	0	0.032	0.394	1.01E-07	0.5	-0.004	0.455	0.0087	0.4493	1.02E-04	0.5009	0.0071	0.5372
Mouse430_2HF15582	Fcrla	NM_145141.1	1	172754576	2	0	1.122	0.013	0.063	0.35	0.509	0.167	0.0021	0.4724	1.1033	0.9999	-0.4517	0.1198
Mouse430_2HF14205	Fcgr2b	NM_001077189.1;NM_010187.2	1	172797236	2	0	-0.006	0.427	5.07E-04	0.487	6.16E-05	0.498	-6.65E-04	0.4799	0.8889	1	0.8428	0.9999
Mouse430_2HF19318	Fcgr3	NM_010188.4	1	172887850	2	0	0.001	0.481	0.13	0.213	-0.002	0.478	0.0774	0.17	0.0615	0.7256	0.6541	0.8718
Mouse430_2HF13497	1700009P17Rik	NM_001081275.1+XM_994472.1;XM_898362.2+XM_994449.1;XM_917682.2;XM_925110.2	1	172958336	2	0	1.209	0.012	-1.41E-04	0.498	-0.004	0.484	-9.39E-04	0.4923	0.1265	0.7292	1.4525	0.9992
Mouse430_2HF2430	Sdhc	NM_025321.2	1	172966476	NaN	0	-0.001	0.482	0.001	0.473	0.001	0.458	0.0026	0.4592	-0.0037	0.4507	-0.0019	0.4816
Mouse430_2HF5169	Mpz	NM_008623.3	1	172987388	2	0	0.013	0.457	-5.14E-04	0.495	-0.933	0.092	3.44E-05	0.499	-5.70E-04	0.4948	-0.001	0.4954
Mouse430_2HF15447	Cd244;LOC677008	NM_018729.2;XM_001003781.1;XM_001003785.1	1	173000000	NaN	0	0.054	0.365	1.445	0.004	0.239	0.204	0.0068	0.417	-0.0633	0.2936	0.1731	0.6921
Mouse430_2HF3977	Pcp4l1	XM_484933.4+XM_992882.1;XM_917594.2	1	173011058	NaN	0	-0.004	0.48	0.021	0.432	0.004	0.476	0.0126	0.4279	-0.2669	0.1473	-8.00E-04	0.492
Mouse430_2HF14342	Nr1i3	NM_009803.4	1	173050645	2	0	0.012	0.443	-0.002	0.481	-0.001	0.484	-0.009	0.4668	0.0108	0.5383	0.0256	0.5692
Mouse430_2HF4346	Tomm40l	NM_001037170.2	1	173054478	2	0	-0.001	0.486	-0.003	0.455	0.004	0.453	-0.005	0.4475	0.0139	0.5797	0.0019	0.5292
Mouse430_2HF363	Apoa2	NM_013474.1	1	173061764	2	0	-0.121	0.093	0.002	0.467	-0.001	0.484	-0.0588	0.3835	0.0039	0.5097	0.0203	0.5837
Mouse430_2HF5124	Fcer1g	NM_010185.4	1	173066249	NaN	0	0.333	0.109	0.056	0.366	1.34E-04	0.5	0.0171	0.3474	0.888	0.9994	2.2966	0.9944
Mouse430_2HF2745	Ndufs2	NM_153064.4	1	173071535	2	0	-0.001	0.481	-0.035	0.322	1.23E-04	0.497	0.0018	0.4802	-4.65E-04	0.4969	-0.0025	0.4676
Mouse430_2HF22886	Adamts4	NM_172845.2	1	173087096	2	0	0.209	0.222	1.154	0.011	-0.603	0.112	-0.0484	0.3457	0.0024	0.5307	0.0194	0.5573
Mouse430_2HF16439	B4galt3	NM_020579.1	1	173107063	2	0	-0.158	0.236	-0.084	0.349	0.006	0.461	-0.0037	0.4638	0.008	0.5616	0.1108	0.793
Mouse430_2HF17783	Ppox	NM_008911.2	1	173113667	2	0	-0.017	0.413	-0.093	0.147	0.003	0.45	-0.0337	0.2918	-0.0284	0.3785	0.7401	0.9992
Mouse430_2HF21058	Usp21	NM_013919.3	1	173118633	NaN	0	-0.008	0.462	-0.002	0.471	-0.007	0.458	0.0098	0.4311	-0.1999	0.1853	0.0025	0.5278
Mouse430_2HF19504	Ufc1	NM_025388.2	1	173125239	2	0	7.64E-05	0.499	-1.57E-05	0.499	-0.003	0.462	0.0062	0.4212	9.75E-04	0.5168	0.006	0.5657
Mouse430_2HF13112	Dedd	NM_011615.2	1	173167928	2	0	0.014	0.375	-0.001	0.482	-0.01	0.395	-1.58E-04	0.4961	2.81E-04	0.511	0.0125	0.5902
Mouse430_2HF3470	Nit1	NM_012049.1	1	173177253	2	0	8.23E-06	0.499	-0.009	0.379	-0.003	0.447	-0.0023	0.4618	0.0539	0.7926	0.0067	0.5729
Mouse430_2HF8641	Pfdn2	NM_011070.3	1	173182374	2	0	-0.001	0.484	0.001	0.473	-0.002	0.469	0.0123	0.3837	0.3248	0.9699	0.053	0.8027
Mouse430_2HF10007	1190002J23Rik	NM_001033039.2	1	173195124	2	0	-0.004	0.475	-9.68E-06	0.499	-0.002	0.485	-0.1836	0.2556	-0.0024	0.49	-0.035	0.3625
Mouse430_2HF2156	Pvrl4	NM_027893.2	1	173207030	2	0	7.47E-04	0.497	0.005	0.469	0.003	0.476	0.0052	0.4793	-0.0024	0.4843	-0.0213	0.4252
Mouse430_2HF18423	Arhgap30	NM_001005508.1	1	173225687	2	0	0.878	0.044	0.1	0.381	0.052	0.414	-6.30E-05	0.4986	-0.0078	0.4375	0.2398	0.7011
Mouse430_2HF15805	Usf1	NM_009480.2	1	173248059	2	0	0.014	0.427	-0.001	0.478	3.85E-06	0.5	0.5155	0.0104	0.706	0.968	0.0518	0.6283
Mouse430_2HF7608	F11r	NM_172647.2	1	173274236	2	0	-0.46	4.73E-05	0.002	0.447	-0.002	0.469	-1.06E-04	0.4969	0.1402	0.8661	-0.0027	0.4577
Mouse430_2HF5286	Ly9	NM_008534.2	1	173425307	2	0	0.121	0.33	0.754	0.075	-0.008	0.47	-0.0075	0.4308	0.4697	0.9761	0.0051	0.519
Mouse430_2HF22305	Slamf7	NM_144539.4	1	173469078	2	0	-0.867	0.021	-0.001	0.492	2.92E-04	0.497	0.0312	0.3146	0.2654	0.9177	1.9131	0.9993
Mouse430_2HF20947	Cd48	NM_007649.4	1	173518684	2	0	0.016	0.432	0.038	0.426	0.009	0.467	0.1014	0.0572	0.2754	0.9807	0.5373	0.8158
Mouse430_2HF2731	Slamf1	NM_013730.4	1	173603806	NaN	0	0.004	0.46	0.027	0.424	0.002	0.478	0.0184	0.4001	0.1641	0.7643	0.0134	0.5376
Mouse430_2HF5173	Slamf6	NM_030710.2	1	173754190	2	0	1.29E-04	0.499	0.005	0.49	0.017	0.426	0.1097	0.0727	0.0019	0.527	-0.0055	0.4694
Mouse430_2HF14750	Vangl2	NM_033509.3	1	173839265	2	0	0.008	0.458	0.02	0.404	0.004	0.474	-0.0014	0.4909	0.0447	0.5917	0.0222	0.5735
Mouse430_2HF10984	Nhlh1	NM_010916.1	1	173888970	2	0	0.01	0.454	-0.012	0.454	-0.001	0.494	0.0158	0.4724	-0.0157	0.4732	-0.0235	0.4291
Mouse430_2HF7254	Ncstn	NM_021607.2	1	173902696	2	0	-0.005	0.429	0.004	0.444	-0.001	0.49	0.0033	0.4661	0.2239	0.9143	0.0031	0.5473
Mouse430_2HF9286	Copa	NM_009938.3	1	173919478	2	0	0.104	0.119	-0.092	0.054	-0.005	0.436	0.001	0.4829	0.0478	0.7356	0.4351	0.9999
Mouse430_2HF23359	Pex19	NM_023041.2	1	173963447	2	0	0.416	0.001	-0.03	0.278	0.001	0.475	0.0062	0.4337	-0.0018	0.4778	0.0168	0.6458
Mouse430_2HF7123	Wdr42a	NM_153555.1	1	173984791	2	0	-0.001	0.481	-0.02	0.37	0.003	0.459	-0.0531	0.2749	9.06E-04	0.5124	-0.0011	0.4747
Mouse430_2HF1268	Pea15a	NM_011063.2	1	174033404	2	0	0.001	0.486	3.18E-05	0.5	0.001	0.481	-2.57E-05	0.4985	-0.0167	0.3653	-0.143	0.142
Mouse430_2HF13375	Igsf8	NM_080419.1	1	174098316	2	0	-0.007	0.458	9.22E-04	0.492	0.012	0.451	0.0014	0.4828	-0.3745	0.0524	-0.0938	0.2592
Mouse430_2HF8959	Atp1a2	NM_178405.3	1	174108384	2	0	0.008	0.464	-0.018	0.436	0.48	0.153	-0.2327	0.077	0.0023	0.5175	-0.0255	0.3784
Mouse430_2HF12666	Kcnj9	NM_008429.2	1	174157708	2	0	2.51E-05	0.498	0.001	0.469	-0.002	0.428	0.0039	0.4668	-4.74E-06	0.4981	0.0104	0.5707
Mouse430_2HF1428	Pigm	NM_026234.3	1	174213231	2	0	0.002	0.481	0.055	0.328	0.003	0.471	0.0056	0.451	0.0086	0.5606	0.0015	0.5112
Mouse430_2HF18805	Slamf9	NM_029612.3	1	174312049	2	0	-0.007	0.465	0.06	0.361	-0.116	0.363	-0.0032	0.4838	1.2862	0.9765	1.6718	0.999
Mouse430_2HF7769	Igsf9	NM_033608.2	1	174318895	NaN	0	2.60E-04	0.499	0.007	0.468	-0.014	0.455	-0.0138	0.4555	-0.0072	0.4734	1.1019	0.9801
Mouse430_2HF3639	Ccdc19	XM_001002046.1;XM_355284.5;XM_993675.1	1	174364465	2	0	0.125	0.315	0.077	0.367	0.009	0.459	-0.0463	0.3824	0.0295	0.5895	0.0091	0.5343
Mouse430_2HF8330	EG240916	NM_177723.3	1	174392613	2	0	0.004	0.476	-0.003	0.484	-0.007	0.463	-0.0146	0.4412	-3.69E-04	0.4973	-0.0143	0.4584
Mouse430_2HF3401	Slamf8	NM_029084.3	1	174418433	NaN	0	0.007	0.457	0.471	0.176	0.051	0.417	0.3911	0.013	1.9419	0.9999	1.2845	0.9777
Mouse430_2HF1316	Dusp23	NM_026725.2	1	174468045	2	0	1.423	0.011	0.014	0.451	0.004	0.488	-0.0095	0.4688	1.6371	0.9887	1.6489	0.9988
Mouse430_2HF21393	Crp	NM_007768.3	1	174534731	2	0	0.243	0.038	2.33E-05	0.499	-0.005	0.432	-0.0227	0.4293	8.29E-04	0.5028	0.0182	0.5606
Mouse430_2HF6200	Apcs	NM_011318.1	1	174730637	2	0	-2.111	5.63E-36	0.008	0.405	-0.009	0.417	-0.127	0.3238	-9.13E-05	0.4996	0.0044	0.5157
Mouse430_2HF18624	Olfr16	NM_008763.1	1	174793472	NaN	0	0.005	0.477	0.34	0.19	0.005	0.469	-0.0457	0.4048	-0.658	0.1142	-0.4648	0.1116
Mouse430_2HF4822	Fcer1a	NM_010184.1	1	175057959	2	0	0.228	0.242	-0.001	0.495	0.022	0.444	0.0023	0.4825	-0.1511	0.2508	-0.0022	0.4871
Mouse430_2HF1127	Darc	NM_010045.2	1	175168621	2	0	-0.571	0.018	-0.007	0.43	-0.001	0.485	-0.0246	0.2924	-1.6456	1.90E-05	-0.0086	0.4497
Mouse430_2HF7094	Cadm3	NM_053199.3	1	175173422	2	0	1.55E-05	0.5	0.001	0.493	0.006	0.481	0.0033	0.489	0.4148	0.8459	-0.0053	0.4717
Mouse430_2HF9631	Aim2	NM_001013779.1	1	175298822	2	0	2.41E-04	0.499	-0.519	0.103	0.369	0.196	2.03E-04	0.4985	7.87E-04	0.5028	0.0306	0.591
Mouse430_2HF5029	AI607873	XM_001002275.1;XM_359303.5;XM_980696.1;XM_994282.1	1	175568956	2	0	0.886	0.003	0.266	0.149	-4.18E-04	0.497	0.0214	0.383	1.5224	0.9998	2.0766	0.9987
Mouse430_2HF12044	Ifi203	NM_001045481.1;NM_008328.2	1	175759102	2	0	0.979	0.001	-0.007	0.441	1.97E-04	0.499	-0.0019	0.4798	2.9906	0.9999	1.2013	0.9955
Mouse430_2HF7726	Fmn2	NM_019445.1	1	176338388	NaN	0	-0.859	0.054	-4.99E-04	0.498	-0.221	0.13	-0.0152	0.4421	0.0045	0.521	0.0103	0.5552
Mouse430_2HF1641	Grem2	NM_011825.1	1	176670460	2	0	-0.701	7.75E-04	5.45E-04	0.489	0.01	0.435	-0.0038	0.4669	-0.0033	0.4732	0.0298	0.5941
Mouse430_2HF5204	Rgs7	NM_011880.2	1	176896411	1	0	-0.019	0.43	0.014	0.459	0.048	0.408	-0.379	0.151	-0.9572	0.0174	-0.0047	0.4776
Mouse430_2HF11763	Fh1	NM_010209.1	1	177438059	NaN	0	0.01	0.439	0.005	0.434	-0.003	0.453	3.46E-04	0.4872	-0.0028	0.4717	-0.0034	0.4354
Mouse430_2HF19397	Kmo	NM_133809.1	1	177457109	1	0	-6.77E-04	0.492	0.003	0.454	-0.152	0.063	-0.0039	0.438	0.0123	0.6017	-0.0064	0.4186
Mouse430_2HF3504	Opn3	NM_010098.2	1	177499096	1	0	9.07E-05	0.498	-0.026	0.438	0.001	0.495	1.2969	0.0396	2.50E-04	0.5014	-0.0026	0.4899
Mouse430_2HF15485	Exo1	NM_012012.3	1	177717473	NaN	0	0.025	0.42	4.38E-06	0.5	-0.387	0.138	-0.0153	0.419	-1.1721	5.47E-04	-0.1989	0.322
Mouse430_2HF17098	Sdccag8	NM_029756.2	1	178651532	2	0	0.539	0.025	0.001	0.483	0.009	0.44	2.55E-04	0.4937	0.0221	0.6403	0.5401	0.9988
Mouse430_2HF4875	Akt3	NM_011785.2	1	178862039	2	0	0.009	0.457	0.225	0.202	-0.005	0.479	-2.31E-04	0.4952	0.1965	0.9379	0.0099	0.5505
Mouse430_2HF8086	Zfp238	NM_001012330.1;NM_013915.3	1	179279082	NaN	0	-0.01	0.405	-0.03	0.308	-0.095	0.05	-6.03E-04	0.4887	0.0024	0.5371	0.0055	0.5528
Mouse430_2HF14037	1700016C15Rik	NM_027077.2	1	179566489	2	0	-0.006	0.478	-0.014	0.464	5.53E-06	0.5	0.0142	0.4514	-0.0123	0.459	0.5298	0.9696
Mouse430_2HF4120	Adss	NM_007422.3	1	179599853	NaN	0	0.01	0.43	0.001	0.488	-0.003	0.476	-4.24E-05	0.4987	0.0015	0.5129	0.0671	0.7458
Mouse430_2HF2652	5830417C01Rik	NM_024282.3	1	180074587	2	0	0.034	0.28	-0.004	0.447	-0.007	0.433	-0.0022	0.4715	0.0711	0.8179	0.0628	0.7465
Mouse430_2HF15791	2310005N03Rik	NM_025511.2	1	180155828	2	0	-0.001	0.482	-0.005	0.449	-0.007	0.417	-0.0013	0.4779	-0.0014	0.4859	0.0272	0.623
Mouse430_2HF14417	Hnrpu	NM_016805.1	1	180165713	NaN	0	0.002	0.482	8.56E-04	0.486	-0.01	0.379	-0.0025	0.4683	-0.0109	0.3948	0.0671	0.8229
Mouse430_2HF17950	Efcab2	NM_026626.2	1	180242773	2	0	0.018	0.425	-0.001	0.493	0.014	0.451	0.0073	0.4787	0.2132	0.7776	1.1316	0.9984
Mouse430_2HF5754	Kif26b	NM_177757.3	1	180635113	2	0	-0.008	0.463	0.017	0.429	0.037	0.39	2.03E-04	0.4948	-0.0102	0.4601	-1.1725	5.46E-04
Mouse430_2HF8738	Smyd3	NM_027188.3	1	180794136	1	0	0.002	0.497	-0.01	0.427	0.006	0.467	0.1073	0.1646	-0.0252	0.4032	0.0017	0.516
Mouse430_2HF20343	9630058J23Rik	NM_146105.3	1	181383204	1	0	-0.001	0.491	-0.233	0.2	0.026	0.416	0.0014	0.4751	-0.181	0.1803	-0.2386	0.0578
Mouse430_2HF416	Sccpdh	NM_178653.3;XM_975767.1	1	181504906	2	0	0.003	0.483	0.01	0.451	-0.001	0.488	0.0849	0.1953	-0.0051	0.4638	-0.0129	0.3643
Mouse430_2HF8682	Ahctf1	NM_026375.1	1	181582764	NaN	0	-0.002	0.482	-6.05E-04	0.491	-0.104	0.222	-0.1463	0.0441	-9.81E-04	0.4856	-0.006	0.433
Mouse430_2HF7787	Cdc42bpa	XM_975852.1;XM_975883.1;XM_975917.1;XM_976025.1;XM_976101.1;XM_976135.1;XM_991198.1+XM_994279.1;XM_991226.1+XM_994313.1;XM_991276.1+XM_994327.1;XM_994239.1	1	181836036	2	0	5.55E-05	0.496	2.78E-06	0.5	0.033	0.411	0.001	0.4939	-0.0185	0.4255	-0.0011	0.4898
Mouse430_2HF14857	Cabc1	NM_023341.2	1	182001815	2	0	-0.007	0.442	-0.001	0.48	-0.019	0.381	0.0026	0.4787	-0.0259	0.377	-0.2767	0.0385
Mouse430_2HF19041	Psen2	NM_011183.1	1	182063681	NaN	0	1.993	0.001	-0.001	0.478	3.91E-05	0.499	0.0031	0.4689	-1.68E-05	0.4996	-0.0181	0.4284
Mouse430_2HF17160	Itpkb	XM_900404.2	1	182168986	2	0	-8.80E-04	0.494	0.155	0.289	-0.047	0.397	-0.0868	0.2836	3.5964	0.9999	-0.0065	0.4753
Mouse430_2HF1877	Parp1	NM_007415.2	1	182405648	2	0	-0.242	0.052	-0.002	0.467	-0.003	0.457	-0.0115	0.3665	-0.0274	0.3242	-0.1784	0.0764
Mouse430_2HF8569	Lin9	NM_175186.3	1	182478028	2	0	-7.62E-04	0.496	0.004	0.473	0.004	0.481	-0.1151	0.2685	0.4213	0.9425	-0.0012	0.489
Mouse430_2HF13202	Mixl1	NM_013729.2	1	182529718	2	0	0.006	0.464	0.008	0.479	0.007	0.478	-2.12E-06	0.4999	-0.0061	0.4417	0.0079	0.5305
Mouse430_2HF7167	Acbd3	NM_133225.2	1	182562718	2	0	0.238	0.186	0.007	0.414	-0.091	0.225	-0.005	0.4783	0.2468	0.9314	0.1154	0.8401
Mouse430_2HF15639	H3f3b	NM_008211.3;XM_895309.1;XM_915849.1;XM_992151.1	1	182639243	NaN	0	0.002	0.475	0.009	0.346	-0.022	0.34	-0.0034	0.4402	-0.0968	0.1757	-0.0304	0.2355
Mouse430_2HF11955	H3f3b	XM_895309.1;XM_915849.1;XM_992151.1	1	182639243	NaN	0	0.966	0.025	-0.014	0.446	-0.531	0.127	-6.59E-04	0.4956	-0.0278	0.3789	3.75E-04	0.504
Mouse430_2HF17267	BC031781	NM_145943.1	1	182687826	2	0	0.021	0.357	-0.035	0.343	-0.002	0.471	-2.48E-04	0.4943	0.1746	0.8884	0.1103	0.8365
Mouse430_2HF23535	Lefty2	NM_177099.3	1	182729794	2	0	-2.76E-04	0.497	0.014	0.453	-0.009	0.459	0.0125	0.4544	-0.0042	0.4734	-2.89E-05	0.4989
Mouse430_2HF22145	Pycr2	NM_133705.1	1	182740984	2	0	0.213	0.169	0.013	0.429	-8.93E-05	0.498	-0.0014	0.4847	-0.2805	0.0712	-0.0025	0.4729
Mouse430_2HF19026	Lefty1	NM_010094.3	1	182771734	2	0	2.022	0.001	-0.007	0.476	0.004	0.489	0.1593	0.314	0.0504	0.6136	0.0021	0.5167
Mouse430_2HF23258	Tmem63a	NM_144794.2	1	182780757	2	0	-0.406	0.125	-0.004	0.467	0.006	0.468	-0.0066	0.4542	0.0061	0.5432	-1.2784	4.61E-04
Mouse430_2HF9084	Ephx1	NM_010145.2	1	182826233	2	0	0.013	0.41	2.60E-04	0.495	0.004	0.447	0.0124	0.3966	0.6037	0.9997	-1.26E-04	0.4987
Mouse430_2HF16865	9130409I23Rik	NM_001033819.2	1	182887912	2	0	-2.311	7.39E-06	-0.001	0.48	-3.41E-06	0.499	0.0337	0.4223	-0.012	0.4482	0.0132	0.5503
Mouse430_2HF9635	Nvl	NM_026171.1	1	182930098	2	0	0.071	0.356	0.021	0.457	0.003	0.484	-0.1264	0.2986	0.7631	0.8845	0.974	0.9965
Mouse430_2HF8833	Cnih4	NM_030131.2	1	182987662	2	0	0.137	0.136	0.003	0.468	-0.007	0.442	0.0023	0.4718	0.4239	0.9946	0.7283	0.9999
Mouse430_2HF11093	Wdr26	XM_977760.1;XM_977792.1	1	183014036	1	0	-0.173	0.039	0.004	0.432	-0.001	0.485	-0.0117	0.3649	-0.6582	0.0016	-0.2477	0.0064
Mouse430_2HF18133	Wdr26	XM_977731.1;XM_977760.1;XM_977792.1	1	183014036	1	0	-0.011	0.407	0.002	0.464	-0.004	0.44	-0.0024	0.4652	-0.8224	6.84E-04	-0.0069	0.4171
Mouse430_2HF20399	Wdr26	NM_145514.3;XM_977731.1;XM_977760.1;XM_977792.1	1	183014036	1	0	0.003	0.461	0.005	0.399	0.01	0.385	-0.0053	0.4263	-0.1368	0.1332	0.0052	0.5559
Mouse430_2HF9658	Cnih3	NM_028408.2	1	183189305	2	0	1.74E-04	0.498	0.017	0.43	-0.003	0.477	-0.002	0.4856	-3.74E-04	0.4965	-0.0101	0.4655
Mouse430_2HF13321	Lbr	NM_133815.1	1	183651991	1	0	0.003	0.445	0.002	0.455	-0.003	0.452	-0.0027	0.4364	0.0312	0.5977	0.4885	0.9926
Mouse430_2HF11616	Enah	NM_001083120.1;NM_001083121.1;NM_008680.2;NM_010135.2	1	183742535	1	0	0.001	0.486	0.001	0.486	-1.59E-05	0.499	2.02E-04	0.496	-0.0308	0.3865	0.0202	0.6016
Mouse430_2HF2239	Srp9	NM_012058.2	1	183961425	2	0	0.008	0.438	6.00E-06	0.499	-0.016	0.378	7.72E-04	0.4807	0.0075	0.5954	0.2004	0.9529
Mouse430_2HF21650	Degs1	NM_007853.4	1	184112445	NaN	0	-0.311	0.013	0.001	0.454	-0.001	0.472	-0.0041	0.4281	-0.0086	0.4066	-0.0015	0.4617
Mouse430_2HF10975	Fbxo28	NM_175127.2	1	184149777	2	0	0.008	0.45	0.061	0.216	0.001	0.481	-0.0015	0.4742	0.0067	0.5734	0.0932	0.8903
Mouse430_2HF13907	Trp53bp2	NM_173378.2	1	184265679	1	0	8.33E-04	0.493	-0.003	0.453	0.003	0.468	-0.0052	0.4458	0.0548	0.6699	-0.2715	0.0551
Mouse430_2HF11039	Capn2	NM_009794.2	1	184306854	1	0	-0.131	0.124	-0.004	0.443	-0.003	0.453	0.0031	0.4566	0.0048	0.5546	0.001	0.5283
Mouse430_2HF18804	Capn8	NM_130890.1	1	184401736	1	0	-0.92	0.019	0.016	0.43	0.01	0.459	-0.0803	0.3684	0.0194	0.5597	0.1073	0.6991
Mouse430_2HF13081	4922505E12Rik	NM_001033547.2	1	184583932	1	0	0.115	0.37	-0.392	0.137	-0.614	0.143	0.0123	0.4692	-0.0046	0.4804	0.0379	0.5805
Mouse430_2HF18526	Susd4	NM_144796.4	1	184601571	1	0	-0.078	0.385	-1.14E-06	0.499	-0.208	0.06	-0.0041	0.4746	9.45E-04	0.5049	-0.2906	0.0605
Mouse430_2HF21532	1700056E22Rik	XM_484951.3;XM_978032.1	1	185734412	2	0	0.001	0.487	0.004	0.478	2.48E-04	0.497	0.0171	0.4411	0.0147	0.5594	0.0124	0.5645
Mouse430_2HF6273	Dusp10	NM_022019.4	1	185735717	2	0	0.013	0.457	0.009	0.449	-0.582	0.049	-0.0043	0.4702	0.0194	0.5541	-0.0134	0.4512
Mouse430_2HF1578	Hlx1	NM_008250.1	1	186427931	NaN	0	-0.002	0.49	0.004	0.477	-0.025	0.424	-0.004	0.4643	0.822	0.9965	0.001	0.5075
Mouse430_2HF20313	Mosc2	NM_133684.3	1	186513856	1	0	-0.007	0.415	6.98E-05	0.498	3.04E-04	0.494	0.0643	0.2021	-0.1525	0.1362	-8.18E-04	0.4916
Mouse430_2HF3606	Mark1	NM_145515.1	1	186599312	1	0	-0.036	0.406	0.224	0.287	-0.006	0.48	-0.9823	0.0459	0.0674	0.6427	-0.0024	0.4797
Mouse430_2HF2394	Rab3gap2	XM_980450.1;XM_980482.1;XM_980514.1;XM_980542.1	1	186905030	2	0	-0.001	0.493	-0.034	0.403	0.011	0.474	-0.1565	0.1437	-0.1836	0.1679	0.0172	0.5585
Mouse430_2HF1919	Bpnt1	NM_011794.3;XM_979135.1	1	187032947	2	0	0.063	0.235	1.90E-04	0.495	-0.009	0.4	-5.14E-07	0.4999	0.2841	0.9319	0.0036	0.5366
Mouse430_2HF6075	Slc30a10	NM_001033286.2	1	187155636	1	0	0.073	0.27	-0.003	0.467	-0.02	0.418	-0.1515	0.1734	-0.0887	0.393	-0.0019	0.4913
Mouse430_2HF17468	Lyplal1	NM_146106.1	1	187788668	NaN	0	-0.881	3.41E-06	-0.004	0.434	-0.001	0.475	0.0074	0.4304	-0.7103	0.0214	-1.1776	1.30E-06
Mouse430_2HF23428	Tgfb2	NM_009367.2	1	188324430	2	0	8.53E-06	0.5	-0.005	0.476	0.032	0.39	-4.96E-04	0.4942	-0.017	0.4394	-1.0627	7.69E-05
Mouse430_2HF11304	Rrp15	NM_026041.2	1	188421766	2	0	-0.004	0.461	0.003	0.464	-1.61E-04	0.496	-0.0031	0.4633	-0.0164	0.4343	-0.0086	0.4466
Mouse430_2HF15614	D1Pas1	NM_033077.2	1	188668204	2	0	0.006	0.467	0.006	0.474	0.015	0.45	0.004	0.4787	0.0207	0.5818	0.0236	0.5812
Mouse430_2HF8212	Spata17	NM_028848.2	1	188749197	2	0	7.43E-05	0.499	0.032	0.417	-0.202	0.296	-4.23E-05	0.4994	-0.0022	0.4809	0.0023	0.5123
Mouse430_2HF1301	Gpatch2	NM_026367.3	1	188916316	2	0	0.001	0.491	0.001	0.475	1.07E-04	0.496	-9.85E-04	0.4896	0.0726	0.7103	-0.0764	0.351
Mouse430_2HF3843	Esrrg	NM_011935.2	1	189698647	NaN	0	-0.01	0.464	-0.005	0.469	-0.005	0.47	-0.0362	0.4323	0.0015	0.5068	5.02E-07	0.5001
Mouse430_2HF20438	Ush2a	NM_021408.3	1	189962811	1	0	-0.004	0.471	5.62E-04	0.496	0.004	0.466	-8.69E-04	0.4915	-0.0016	0.4931	0.0033	0.524
Mouse430_2HF10223	Kctd3	NM_172650.2	1	190671886	1	0	9.30E-04	0.485	0.001	0.481	-0.005	0.448	-0.0075	0.4087	-0.001	0.486	0.0029	0.5277
Mouse430_2HF6357	Kcnk2	NM_010607.1	1	190910578	1	0	-0.003	0.484	-0.007	0.465	0.009	0.47	0.1372	0.3008	-0.0034	0.4865	-0.0245	0.3959
Mouse430_2HF7945	Cenpf	NM_001081363.1+XM_001001047.1;XM_001001058.1+XM_129658.8;XM_916605.2;XM_924334.2	1	191342437	NaN	0	0.003	0.483	0.015	0.441	1.84E-06	0.5	-0.0525	0.2994	-0.5802	0.0538	-0.0239	0.4212
Mouse430_2HF6599	Ptpn14	NM_008976.2	1	191429056	1	0	0.028	0.4	0.618	0.04	0.002	0.494	1.56E-07	0.5	0.0066	0.5586	0.0041	0.5559
Mouse430_2HF12059	Smyd2	NM_026796.1	1	191581280	NaN	0	-0.547	1.26E-05	-0.028	0.255	-0.01	0.382	-0.0118	0.4167	-0.0406	0.3197	-0.6367	1.05E-04
Mouse430_2HF23626	Prox1	NM_008937.2	1	191822557	NaN	0	0.245	0.041	-0.003	0.466	-0.014	0.393	0.3141	0.1625	0.2461	0.82	0.0349	0.5718
Mouse430_2HF22481	Angel2	NM_021421.3	1	192629160	NaN	0	-0.088	0.173	-0.008	0.391	0.004	0.449	-9.52E-05	0.4966	-0.0057	0.4276	-0.4237	1.64E-06
Mouse430_2HF13897	Vash2	NM_144879.1	1	192648362	1	0	-0.101	0.31	0.024	0.455	-0.001	0.493	-0.009	0.4651	0.0237	0.5899	-0.0014	0.476
Mouse430_2HF1705	Tatdn3	XM_129661.9;XM_909966.2;XM_981127.1	1	192746723	1	0	-0.028	0.429	-0.137	0.26	-0.006	0.469	-0.0013	0.4866	0.073	0.6449	-0.0213	0.4258
Mouse430_2HF8962	Nsl1	NM_198654.2	1	192763639	1	0	-0.03	0.416	-1.45E-04	0.498	0.026	0.41	-0.0506	0.3225	-0.4562	0.1014	-0.04	0.3709
Mouse430_2HF9836	9130211I03Rik	NM_030060.2	1	192799029	2	0	0.003	0.481	0.001	0.484	0.001	0.492	0.3002	0.0205	0.0039	0.5252	0.0051	0.5187
Mouse430_2HF6631	Atf3	NM_007498.2	1	192870911	1	0	0.005	0.471	0.003	0.486	0.003	0.479	-3.15E-04	0.497	0.0105	0.5231	0.9736	0.9749
Mouse430_2HF5405	Nenf	NM_025424.2	1	193007412	2	0	-0.144	0.195	-0.005	0.445	0.013	0.405	9.60E-05	0.492	0.1207	0.7284	6.42E-04	0.5065
Mouse430_2HF18575	2310028N02Rik	NM_025864.3	1	193026580	2	0	-0.01	0.456	-0.002	0.483	3.01E-04	0.498	0.0795	0.1123	0.4571	0.9998	-0.4864	0.005
Mouse430_2HF11276	Ppp2r5a	NM_144880.4;XM_983427.1	1	193052596	NaN	0	0.029	0.405	0.003	0.473	-0.008	0.465	-0.0014	0.4915	0.5987	0.8975	-0.0046	0.4749
Mouse430_2HF11808	Ppp2r5a	NM_144880.4	1	193052596	NaN	0	0.003	0.482	-0.019	0.418	0.002	0.491	-0.0039	0.4848	-0.0056	0.4748	0.0167	0.5506
Mouse430_2HF20942	Dtl	NM_029766.2	1	193237980	2	0	-0.006	0.473	3.55E-05	0.497	-0.112	0.308	-0.0046	0.4492	-1.5861	5.82E-05	-0.071	0.3277
Mouse430_2HF12003	Ints7	NM_178632.4	1	193276377	2	0	-6.93E-04	0.495	-6.79E-04	0.49	-0.007	0.424	-0.012	0.3842	-0.0626	0.2164	-1.27E-04	0.498
Mouse430_2HF14516	Lpgat1	NM_172266.2	1	193418638	NaN	0	0.181	0.111	-7.77E-04	0.485	-0.007	0.433	-3.79E-04	0.4926	0.3024	0.9918	-0.0011	0.4891
Mouse430_2HF5501	Nek2	NM_010892.2	1	193522148	NaN	0	-0.11	0.294	0.011	0.423	0.009	0.437	-0.011	0.3633	-0.6285	0.0387	-1.2387	0.01
Mouse430_2HF12233	Slc30a1	NM_009579.3	1	193607396	2	0	-0.121	0.177	-0.036	0.292	0.006	0.445	0.0015	0.4824	-3.88E-05	0.4995	0.0043	0.5694
Mouse430_2HF9519	Traf5	NM_011633.1;XM_887041.2+XM_981935.1	1	193697855	1	0	1.27E-07	0.5	-0.019	0.37	0.001	0.49	0.0013	0.482	0.2445	0.9302	1.80E-04	0.5092
Mouse430_2HF6476	Rcor3	NM_144814.2	1	193801013	NaN	0	-0.005	0.481	-0.06	0.314	-0.012	0.467	-0.4027	0.0699	-1.1492	0.0179	0.0563	0.6366
Mouse430_2HF5449	Kcnh1	NM_001038607.1;NM_010600.2	1	193891596	2	0	-0.085	0.382	0.008	0.463	0.081	0.344	-3.92E-05	0.4988	0.6251	0.9749	0.0056	0.5267
Mouse430_2HF20107	Hhat	NM_144881.3	1	194213552	1	0	0.002	0.481	-0.064	0.341	-0.003	0.48	0.0105	0.4387	0.004	0.528	0.0523	0.5855
Mouse430_2HF17925	Sertad4	NM_198247.1	1	194545212	1	0	0.011	0.453	-0.261	0.233	-0.014	0.437	-0.0036	0.4738	0.0016	0.5163	1.2325	0.9792
Mouse430_2HF4135	AA408296	NM_145415.2	1	194805127	1	0	-0.558	0.065	-1.43E-04	0.498	-0.009	0.473	-0.0021	0.4835	-0.004	0.4765	0.0464	0.6261
Mouse430_2HF7342	A130010J15Rik	NM_181048.2	1	194853886	1	0	0.007	0.438	0.006	0.424	-0.004	0.453	5.86E-04	0.4859	0.1365	0.8008	0.0606	0.6254
Mouse430_2HF1702	Traf3ip3	NM_153137.3	1	194876230	1	0	0.405	0.112	1.12E-06	0.5	-0.004	0.475	0.0089	0.3967	9.99E-04	0.5132	0.0048	0.518
Mouse430_2HF4048	Hsd11b1	NM_001044751.1;NM_008288.2	1	194922413	2	0	-0.353	0.011	9.82E-05	0.496	-0.004	0.449	0.0417	0.2755	0.0048	0.5572	0.0295	0.6585
Mouse430_2HF19968	G0s2	NM_008059.2	1	194972886	2	0	0.286	0.115	0.017	0.427	0.016	0.377	-2.46E-06	0.4999	0.0997	0.7768	0.5897	0.9998
Mouse430_2HF5203	Lamb3	NM_008484.2	1	195002750	1	0	0.002	0.489	0.025	0.43	0.003	0.488	1.0969	0.0299	-0.7767	0.0766	-0.0396	0.3686
Mouse430_2HF10488	Camk1g	NM_144817.2	1	195047071	1	0	0.004	0.486	0.01	0.443	-0.002	0.486	0.0085	0.4631	-0.0135	0.4607	8.42E-04	0.5062
Mouse430_2HF16838	Plxna2	NM_008882.2	1	196320645	2	0	0.157	0.126	0.001	0.479	-0.001	0.483	-0.0011	0.4858	-0.0051	0.4663	3.46E-04	0.5074
Mouse430_2HF23976	Cd34	NM_133654.2	1	196639610	1	0	0.005	0.475	-0.01	0.453	0.019	0.442	-3.81E-04	0.4947	0.0443	0.6475	0.003	0.5503
Mouse430_2HF8083	Cd46	NM_010778.3	1	196763073	1	0	6.32E-04	0.491	0.066	0.329	0.031	0.396	-0.0115	0.4523	-0.3818	0.1765	-0.0122	0.4684
Mouse430_2HF22711	Crry	NM_013499.2	1	196804512	1	0	0.006	0.437	0.002	0.461	-0.006	0.424	0.0011	0.4832	-0.0025	0.4711	0.0098	0.5783
Mouse430_2HF5095	Cr2	NM_007758.2	1	196841897	1	0	0.021	0.435	1.74E-04	0.498	-0.029	0.412	-0.0022	0.4702	0.008	0.5879	-0.0152	0.4584
Mouse430_2HF13805	9630050M13Rik	NM_001081161.1;XM_979960.1;XM_990640.1	2	3031496	1	0	-0.252	0.203	-0.06	0.384	0.019	0.447	-0.0235	0.38	-0.0876	0.3833	0.0112	0.5971
Mouse430_2HF9487	Nmt2	NM_008708.1	2	3201484	1	0	0.006	0.47	-0.018	0.447	0.01	0.488	0.1442	0.1144	-0.3556	0.0727	-0.0603	0.3988
Mouse430_2HF3350	Acbd7	XM_484966.3+XM_908788.2+XM_990697.1	2	3257539	1	0	0.551	0.054	0.007	0.467	0.025	0.418	-0.0096	0.458	2.53E-05	0.5006	0.0633	0.6466
Mouse430_2HF7862	Olah	NM_145921.1	2	3259267	1	0	-9.30E-04	0.493	0.02	0.433	0.003	0.489	-0.0073	0.4669	-0.0014	0.485	-0.0363	0.3803
Mouse430_2HF22556	Meig1	NM_008579.4	2	3326315	1	0	0.001	0.488	-0.061	0.399	-1.17E-04	0.496	0.7676	0.0283	-0.0083	0.451	-0.0014	0.4918
Mouse430_2HF3397	Dclre1c	NM_175683.3	2	3341422	1	0	0.004	0.483	0.09	0.327	0.014	0.467	0.0093	0.454	7.66E-04	0.5052	-0.0062	0.47
Mouse430_2HF3413	Suv39h2	NM_022724.3	2	3373092	1	0	-1.26E-04	0.495	-0.34	0.198	1.69E-05	0.5	-0.0411	0.3537	-0.0124	0.4495	-2.23E-04	0.4991
Mouse430_2HF5658	Hspa14	NM_015765.2	2	3406126	1	0	-0.001	0.483	0.002	0.467	-0.005	0.432	-0.0789	0.1246	-0.0031	0.4583	0.005	0.5601
Mouse430_2HF24035	3110001A13Rik	NM_025626.4	2	3630730	1	0	-0.396	0.002	0.049	0.177	0.002	0.462	0.0014	0.4758	0.4458	0.9998	-0.0015	0.4758
Mouse430_2HF1056	Frmd4a	NM_172475.2	2	4348471	1	0	0.01	0.432	0.003	0.468	0.01	0.424	-0.0095	0.4006	-0.0122	0.3946	0.0037	0.5313
Mouse430_2HF18462	Prpf18	NM_026045.3	2	4539439	1	0	-0.002	0.472	4.45E-05	0.496	-0.003	0.466	-0.0071	0.4202	-0.0223	0.374	0.0402	0.6267
Mouse430_2HF20253	E130319B15Rik	NM_178663.3	2	4635417	1	0	1.31E-04	0.496	-0.027	0.426	0.003	0.491	-3.69E-06	0.4989	0.0019	0.5155	0.0251	0.5667
Mouse430_2HF874	Sephs1	NM_175400.5	2	4798836	1	0	0.001	0.481	0.001	0.469	-0.003	0.456	-0.0029	0.4565	2.80E-05	0.5011	-4.06E-04	0.4921
Mouse430_2HF5546	Phyh	NM_010726.1	2	4836291	1	0	-0.036	0.314	-3.32E-04	0.492	6.63E-04	0.489	-4.41E-04	0.4864	0.0039	0.5534	8.34E-04	0.5078
Mouse430_2HF13768	1110017I16Rik	NM_026754.2	2	4893453	1	0	5.69E-04	0.494	-2.14E-05	0.498	-0.014	0.454	0.0255	0.4017	-5.45E-05	0.4958	0.0027	0.5236
Mouse430_2HF15456	Mcm10	NM_027290.2	2	4906986	1	0	-0.039	0.36	-0.006	0.457	5.68E-04	0.489	-1.31E-04	0.4962	-0.0884	0.2596	-0.01	0.4391
Mouse430_2HF3819	Optn	NM_181848.4	2	4937914	1	0	-0.005	0.479	-1.24E-04	0.497	0.003	0.457	-0.0153	0.3386	-0.8464	0.0013	-0.2258	0.096
Mouse430_2HF9943	Ccdc3	NM_028804.1	2	5055048	NaN	0	0.006	0.471	0.015	0.439	0.017	0.441	0.0011	0.4941	-1.69E-05	0.499	-0.8524	0.0124
Mouse430_2HF20707	Camk1d	NM_177343.3	2	5210729	1	0	8.66E-05	0.498	-0.005	0.454	-0.011	0.397	-0.0025	0.4648	-0.0283	0.4187	0.0637	0.6154
Mouse430_2HF13557	Cdc123	NM_133837.4	2	5711566	1	0	-0.004	0.457	-0.004	0.453	-0.031	0.315	0.0016	0.4758	-0.2393	0.0746	0.0244	0.7003
Mouse430_2HF19353	Nudt5	NM_016918.3	2	5762306	1	0	0.001	0.486	7.03E-06	0.5	-0.012	0.399	0.0014	0.4779	-0.4556	0.0019	0.2589	0.987
Mouse430_2HF3752	Sec61a2	NM_021305.3	2	5788259	NaN	0	0.003	0.477	-0.134	0.341	9.88E-06	0.5	-0.012	0.433	0.1299	0.6899	0.0107	0.5996
Mouse430_2HF23979	Dhtkd1	XM_991653.1	2	5813387	1	0	-0.006	0.43	-0.006	0.408	2.40E-05	0.5	-0.0227	0.4716	-0.01	0.4439	-8.69E-04	0.4943
Mouse430_2HF19882	Upf2	NM_001081132.1;XM_898420.2;XM_908046.2;XM_920705.2;XM_991707.1	2	5868741	1	0	-0.001	0.487	0.001	0.487	0.001	0.486	-0.0051	0.4415	-0.0095	0.4046	0.0025	0.5206
Mouse430_2HF10870	5430407P10Rik	NM_144883.3	2	6017297	NaN	1	0.064	0.273	0.22	0.133	-0.133	0.216	0.0405	0.3278	0.0375	0.6496	-0.184	0.1618
Mouse430_2HF21519	Echdc3	NM_024208.4	2	6105737	1	0	-0.016	0.354	-9.97E-04	0.483	-0.004	0.449	0.0048	0.4588	-0.0767	0.3232	-0.0019	0.4596
Mouse430_2HF6082	1700014B07Rik	XM_888419.2;XM_991791.1	2	6239603	NaN	0	-0.011	0.454	-0.041	0.412	-0.737	0.088	0.0263	0.4144	0.0159	0.5497	0.0537	0.6518
Mouse430_2HF15928	Usp6nl	NM_001080548.1;NM_181399.3	2	6253630	1	0	0.252	0.066	0.001	0.48	-0.003	0.459	-0.0122	0.3834	0.0025	0.5275	0.006	0.5734
Mouse430_2HF5198	Cugbp2	NM_010160.2	2	6459141	1	0	0.767	0.001	0.005	0.444	5.30E-05	0.499	-4.47E-08	0.4999	0.1339	0.8477	0.0768	0.6745
Mouse430_2HF23846	Cdca7;D16Ertd727e;LOC670874	NM_025866.3;XR_003167.1;XR_004939.1	2	7200000	NaN	0	1.34E-05	0.5	-1.826	0.003	0.005	0.481	-0.0071	0.4306	0.0708	0.6398	-1.06E-04	0.4977
Mouse430_2HF14992	Gata3	NM_008091.2	2	9774921	1	0	-0.002	0.478	2.33E-04	0.499	0.003	0.48	0.4797	0.0828	0.1619	0.6902	-0.041	0.3854
Mouse430_2HF988	Kin	NM_025280.2	2	9998465	1	0	5.74E-06	0.5	0.028	0.388	0.01	0.447	-0.0157	0.3703	-0.3881	0.0156	-4.85E-06	0.4996
Mouse430_2HF14090	Itih2	NM_010582.2	2	10012442	1	0	-0.341	2.99E-04	-0.001	0.471	-0.011	0.384	0.9546	0.0305	-0.0589	0.3917	0.0172	0.5568
Mouse430_2HF18815	Itih5	NM_172471.2	2	10071424	1	0	0.003	0.464	-0.04	0.369	6.78E-04	0.491	-4.91E-04	0.4935	5.76E-04	0.509	0.0124	0.5907
Mouse430_2HF20143	Sfmbt2	XM_898761.2;XM_898766.2+XM_921023.2;XM_898774.2+XM_921018.2	2	10288363	1	0	0.021	0.434	-0.702	0.069	0.015	0.459	-4.14E-05	0.4988	-0.0023	0.4909	-0.0244	0.4261
Mouse430_2HF8979	Sfmbt2	NM_177386.4;XM_889978.2;XM_898779.2;XM_898789.2+XM_992144.1;XM_898795.2;XM_898804.2+XM_908800.2;XM_979377.1;XM_992710.1	2	10288363	1	0	-0.022	0.443	-0.021	0.43	-0.317	0.17	-0.067	0.3678	0.0021	0.5213	-0.0028	0.4852
Mouse430_2HF21432	Prkcq	NM_008859.2	2	11090235	1	0	0.011	0.461	0.028	0.424	-3.08E-08	0.499	1.90E-04	0.4958	0.0094	0.5709	0.0079	0.5342
Mouse430_2HF16967	Pfkfb3	NM_133232.2	2	11389288	1	0	-0.01	0.435	-2.85E-04	0.497	0.046	0.407	0.0368	0.3025	0.2258	0.9223	0.0049	0.5439
Mouse430_2HF5326	Il2ra	NM_008367.2	2	11560703	1	0	0.099	0.275	-0.006	0.456	0.004	0.472	-0.1003	0.1909	0.0026	0.5205	-0.0204	0.4243
Mouse430_2HF11485	Il15ra	NM_008358.1;NM_133836.1	2	11623296	1	0	-0.117	0.237	-0.002	0.444	0.004	0.445	0.0028	0.4675	-2.50E-04	0.4951	0.0026	0.5224
Mouse430_2HF17754	Il15ra	NM_133836.1	2	11623296	1	0	-1.246	0.04	-0.186	0.279	0.019	0.449	-0.019	0.4616	0.0282	0.5753	0.0094	0.5308
Mouse430_2HF404	Fbxo18	NM_015792.1	2	11660426	1	0	-0.224	0.074	-4.31E-04	0.493	0.001	0.488	0.0011	0.485	0.2057	0.9214	-0.0047	0.439
Mouse430_2HF17285	Itga8	NM_001001309.2	2	12024513	1	0	0.007	0.439	0.118	0.129	-0.002	0.473	-0.4146	0.0029	1.38E-05	0.5021	-0.3036	0.0181
Mouse430_2HF16111	2310047O13Rik	NM_024185.4	2	12265117	1	0	-0.001	0.489	-2.73E-05	0.499	-0.059	0.221	-2.87E-04	0.4937	0.0017	0.5239	0.0057	0.5419
Mouse430_2HF12389	Pter	NM_008961.2	2	12841977	1	0	-3.60E-05	0.499	-0.004	0.455	-0.022	0.386	-0.0078	0.4598	-9.69E-04	0.4964	0.0098	0.6066
Mouse430_2HF8608	C1ql3	NM_153155.2	2	12921293	1	0	0.026	0.414	-0.012	0.449	1.77E-04	0.5	-0.0126	0.4525	0.0039	0.5246	-0.016	0.4284
Mouse430_2HF21492	Rsu1	NM_009105.3	2	12994821	1	0	0.004	0.475	2.07E-04	0.493	-0.003	0.475	0.053	0.2261	0.1378	0.8887	0.0017	0.524
Mouse430_2HF960	Cubn	NM_001081084.1+XM_909808.2;XM_899184.2+XM_921448.2;XM_993541.1	2	13194192	1	0	-0.006	0.448	0.217	0.217	-0.249	0.179	-9.39E-04	0.4926	0.003	0.5144	-0.2859	0.0681
Mouse430_2HF1983	Trdmt1	NM_010067.3	2	13428017	1	0	-0.005	0.457	0.041	0.304	-0.036	0.348	-8.79E-04	0.4892	0.0118	0.5669	0.0025	0.5273
Mouse430_2HF12683	Vim	NM_011701.3	2	13491805	1	0	0.089	0.113	0.019	0.414	3.78E-05	0.5	2.72E-06	0.4995	0.318	0.9705	0.1358	0.7403
Mouse430_2HF4306	St8sia6	NM_145838.1	2	13572782	1	0	-0.002	0.482	-0.074	0.364	0.011	0.446	-0.1054	0.0847	-0.0033	0.468	-1.43E-04	0.4979
Mouse430_2HF18031	Ptpla	NM_001012396.2;NM_013935.3	2	13944585	1	0	-0.004	0.448	-0.105	0.05	-0.004	0.436	-0.0051	0.4184	-0.9518	3.70E-04	0.0035	0.5453
Mouse430_2HF12284	Stam	NM_011484.2	2	13991854	1	0	-0.004	0.46	-0.002	0.462	-0.001	0.48	-0.0138	0.3775	-0.003	0.4683	-5.21E-04	0.4919
Mouse430_2HF6006	Mrc1	NM_008625.1	2	14147168	1	0	0.005	0.45	0.003	0.432	0.01	0.397	-0.003	0.4493	-0.203	0.0216	0.0193	0.5708
Mouse430_2HF1170	Slc39a12	NM_001012305.1	2	14306158	1	0	0.558	0.034	0.648	0.065	0.012	0.454	-0.0161	0.4771	0.52	0.9387	0.0099	0.5406
Mouse430_2HF3425	Cacnb2	NM_023116.3	2	14522205	1	0	-0.002	0.442	-0.002	0.463	-8.66E-04	0.471	-2.69E-05	0.4976	0.004	0.5653	2.47E-04	0.5046
Mouse430_2HF13603	Nsun6	NM_028950.3	2	14912869	1	0	-1.70E-04	0.498	-0.037	0.4	-0.687	0.083	7.35E-05	0.4987	0.0049	0.5359	-0.003	0.4758
Mouse430_2HF20222	Arl5b	NM_029466.4	2	14967149	1	0	-0.889	7.13E-05	-0.005	0.442	0.004	0.469	-4.09E-04	0.4964	-0.0102	0.4461	0.0102	0.5512
Mouse430_2HF22919	Plxdc2	NM_026162.4	2	16274058	1	0	-1.032	0.014	0.093	0.315	-0.004	0.48	-0.0184	0.3903	0.308	0.9027	0.0044	0.5458
Mouse430_2HF18988	Nebl	NM_028757.2	2	17264488	1	0	0.023	0.415	-0.007	0.468	0.373	0.106	0.6438	0.0557	-0.0057	0.4766	-0.0227	0.4316
Mouse430_2HF1571	1700113O17Rik	NM_026627.1	2	17914292	1	0	0.005	0.475	-0.004	0.482	-0.001	0.493	0.0029	0.4878	-0.0046	0.4772	4.98E-04	0.5022
Mouse430_2HF17364	Mllt10	NM_010804.3	2	17982789	1	0	-0.093	0.407	-0.002	0.488	0.002	0.48	-0.0439	0.2964	0.0046	0.5335	-7.04E-04	0.4927
Mouse430_2HF23800	Dnajc1	NM_007869.2	2	18124088	1	0	-0.001	0.483	-0.004	0.433	-0.176	0.096	-0.0064	0.4213	0.0528	0.7186	1.60E-04	0.5021
Mouse430_2HF18185	Commd3	NM_147778.3	2	18590191	2	0	-0.001	0.486	0.001	0.466	-0.005	0.416	0.0086	0.3841	-0.001	0.4823	0.0303	0.6732
Mouse430_2HF2580	Bmi1	NM_007552.4;XM_982861.1;XM_982901.1;XM_982935.1	2	18594772	2	0	-0.035	0.339	7.49E-04	0.485	-0.092	0.18	0.0047	0.4285	0.0015	0.5338	0.0064	0.5575
Mouse430_2HF12736	Pip5k2a	NM_008845.4	2	18760014	2	1	-0.01	0.47	0.014	0.435	0.006	0.461	5.78E-05	0.4974	0.0446	0.7493	0.0128	0.58
Mouse430_2HF991	Armc3	NM_001081083.1;XM_622876.3;XM_912414.2;XM_994747.1	2	19153236	2	0	-2.91E-04	0.493	-0.002	0.495	0.008	0.466	3.72E-04	0.4981	0.0173	0.5584	-1.89E-04	0.4962
Mouse430_2HF2914	Msrb2	NM_029619.2	2	19289390	1	0	-0.254	0.094	-0.007	0.45	7.51E-07	0.5	0.0075	0.4662	0.0043	0.5268	-0.0045	0.4597
Mouse430_2HF5435	Ptf1a	NM_018809.1	2	19363392	2	0	0.053	0.393	0.015	0.453	6.07E-04	0.499	0.7498	0.0667	-1.5257	0.0414	0.0121	0.5287
Mouse430_2HF13242	4921504E06Rik	NM_027600.4	2	19380591	2	0	-0.114	0.29	-0.044	0.392	0.159	0.359	-0.0079	0.4662	-1.39E-04	0.4993	1.0526	0.9804
Mouse430_2HF18275	Etl4	NM_001081006.1+XM_001003464.1;XM_001003473.1;XM_912620.2	2	20427801	1	0	-0.014	0.399	0.008	0.446	0.002	0.468	-0.0055	0.4242	-0.686	7.84E-05	-0.1287	0.0851
Mouse430_2HF19838	Etl4	XM_001003442.1+XM_994886.1;XM_622875.3	2	20427801	1	0	0.001	0.49	3.77E-05	0.5	-0.024	0.447	0.0821	0.3505	-0.0264	0.445	0.0077	0.5261
Mouse430_2HF4148	Arhgap21	XM_001003501.1;XM_001003508.1;XM_001003514.1;XM_001003522.1;XM_130033.9;XM_892079.2;XM_899907.2	2	20765696	2	2	0.044	0.359	-9.27E-05	0.499	0.002	0.492	0.3493	0.1944	0.0185	0.5704	-3.34E-06	0.4995
Mouse430_2HF9035	Arhgap21	NM_001081364.1+XM_001003518.1;XM_001003508.1;XM_001003514.1;XM_001003522.1;XM_130033.9;XM_892079.2	2	20765696	2	2	2.48E-04	0.491	-0.019	0.383	0.013	0.394	-0.1316	0.0464	-0.0154	0.3979	0.0041	0.5465
Mouse430_2HF10394	4933434I06Rik	NM_027728.2	2	21098485	1	1	0.843	0.021	0.021	0.417	-2.06E-04	0.498	0.0047	0.4716	-0.0052	0.4741	-6.89E-04	0.4951
Mouse430_2HF7376	Thnsl1	NM_001001297.2;NM_177588.2	2	21123478	1	0	0.007	0.473	0.003	0.465	-0.09	0.234	-3.06E-04	0.4949	0.0092	0.5416	0.0588	0.7178
Mouse430_2HF5816	Gpr158	NM_001004761.1	2	21285321	2	1	-0.809	0.026	-0.039	0.374	4.18E-04	0.496	-0.0021	0.4874	-0.0011	0.4907	-0.0157	0.4408
Mouse430_2HF12965	Gad2	NM_008078.2	2	22473965	1	1	-5.66E-05	0.499	3.47E-04	0.498	8.82E-04	0.496	-0.0046	0.4704	1.24E-04	0.5008	0.2689	0.8283
Mouse430_2HF14841	Apbb1ip	NM_019456.1	2	22668600	1	0	-1.79E-04	0.496	0.011	0.467	-0.008	0.48	0.0044	0.4724	0.0422	0.619	0.0115	0.5329
Mouse430_2HF5340	Pdss1	NM_019501.3	2	22747242	1	0	-0.084	0.319	-0.001	0.495	0.043	0.375	-0.005	0.4739	-0.0574	0.3789	0.0178	0.5973
Mouse430_2HF14093	Abi1	NM_001077190.1;NM_001077192.1;NM_001077193.1;NM_007380.2;NM_145994.1	2	22772194	NaN	0	-0.001	0.487	0.004	0.415	-0.004	0.435	1.34E-04	0.4896	0.0162	0.6448	0.1211	0.8978
Mouse430_2HF10360	Acbd5	NM_028793.2	2	22891279	NaN	0	-0.007	0.437	-0.001	0.455	-0.007	0.415	-0.0062	0.4075	0.1039	0.8865	0.0193	0.5852
Mouse430_2HF18143	Mastl	NM_025979.3	2	22940074	1	0	0.696	0.029	0.046	0.375	0.048	0.35	-0.1455	0.1223	-0.1442	0.2511	-0.1919	0.2532
Mouse430_2HF9476	Yme1l1	NM_013771.4	2	22978555	1	0	-0.002	0.478	0.006	0.411	-0.057	0.267	-0.0016	0.4726	-0.003	0.4587	0.0123	0.5883
Mouse430_2HF20142	4931423N10Rik	XM_130063.4+XM_913009.2+XM_973003.1	2	23029485	1	0	-0.024	0.398	-2.87E-06	0.499	0.014	0.454	-1.21E-06	0.4998	-0.0023	0.4853	-0.0148	0.4092
Mouse430_2HF18868	Nxph2	NM_008752.2	2	23143255	NaN	0	0.004	0.464	4.83E-07	0.5	9.40E-04	0.486	8.34E-06	0.4999	0.0011	0.5067	-0.0219	0.426
Mouse430_2HF21929	4921517N04Rik	NM_029773.1	2	23332063	1	0	-0.015	0.44	-0.03	0.43	-0.409	0.066	-0.0266	0.3878	0.0138	0.5924	0.0116	0.5487
Mouse430_2HF19244	Hnmt	NM_080462.2	2	23824918	1	0	0.019	0.412	0.024	0.351	-0.003	0.457	-0.0026	0.4653	-0.0112	0.4389	0.0071	0.5861
Mouse430_2HF15202	Il1f8	NM_027163.3	2	23975170	2	3	0.003	0.487	0.005	0.48	-0.023	0.45	-0.0212	0.4455	-3.23E-06	0.4999	0.0195	0.5574
Mouse430_2HF17986	Il1f9	NM_153511.2	2	24008491	2	0	0.009	0.464	0.001	0.491	0.124	0.302	0.0044	0.4677	0.0063	0.5239	9.60E-05	0.5035
Mouse430_2HF5818	Il1f6	NM_019450.3	2	24037426	2	0	-0.001	0.491	5.25E-05	0.499	0.012	0.427	6.23E-04	0.4919	0.0842	0.6596	0.0056	0.5478
Mouse430_2HF17189	Il1f5	NM_019451.1	2	24098963	1	0	-0.005	0.462	-0.007	0.465	-6.75E-04	0.495	0.0335	0.3957	-4.55E-06	0.4997	-0.0056	0.4728
Mouse430_2HF4313	Il1f10	NM_153077.2	2	24113205	1	0	-7.53E-05	0.498	-2.07E-04	0.496	0.003	0.491	-2.87E-04	0.4988	7.70E-04	0.5096	-0.0049	0.4794
Mouse430_2HF5734	Il1rn	NM_001039701.2;NM_031167.4	2	24158869	1	0	-0.002	0.477	0.17	0.23	0.005	0.466	0.0127	0.406	0.4142	0.9273	0.5856	0.9505
Mouse430_2HF8823	Psd4	NM_177611.3	2	24189619	1	0	0.013	0.452	-0.001	0.488	-0.086	0.351	-0.0033	0.4581	0.1629	0.9014	-0.0158	0.4441
Mouse430_2HF9330	Pax8	NM_011040.3	2	24242560	1	2	-0.01	0.446	-0.014	0.429	0.002	0.486	-0.0034	0.479	1.42E-04	0.5005	0.2772	0.9891
Mouse430_2HF23327	Cacna1b	NM_001042528.1;NM_007579.2	2	24425896	2	0	5.63E-05	0.5	0.003	0.484	-9.35E-05	0.499	0.0011	0.4844	-0.0048	0.4625	-0.0033	0.4851
Mouse430_2HF13697	Ehmt1	NM_172545.2	2	24612778	2	1	0.009	0.405	-0.003	0.467	0.003	0.48	-0.0043	0.4417	0.0021	0.534	0.0022	0.5242
Mouse430_2HF19046	Arrdc1	NM_178408.2	2	24747361	2	0	0.439	0.196	5.37E-04	0.498	0.441	0.181	0.0031	0.4676	-0.0031	0.4808	-0.0151	0.4184
Mouse430_2HF6447	Zmynd19	NM_026021.3;XM_987306.1	2	24771791	2	0	-7.79E-04	0.493	0.02	0.402	-0.036	0.42	-0.0462	0.3597	-0.5416	0.1128	-0.0028	0.4827
Mouse430_2HF4443	Wdr85	NM_026044.2	2	24784454	2	2	-0.296	0.189	-0.005	0.474	-0.006	0.475	0.001	0.4914	-1.00E-04	0.4952	-0.1372	0.2223
Mouse430_2HF9493	Mrpl41	NM_001031808.2	2	24794479	NaN	5	0.01	0.423	0.005	0.456	-0.101	0.232	6.30E-05	0.4983	0.0036	0.5232	0.2497	0.9317
Mouse430_2HF15635	Pnpla7	NM_146251.3	2	24798071	NaN	0	-0.006	0.448	-0.01	0.389	0.001	0.487	-0.0022	0.4649	-0.0027	0.4658	-0.2285	0.0268
Mouse430_2HF19118	Nelf	NM_001039386.1;NM_001039387.1;NM_020276.3	2	24876388	1	0	-0.002	0.464	-0.003	0.442	-0.005	0.443	-0.0172	0.3427	-8.31E-04	0.4858	-0.0047	0.4433
Mouse430_2HF9417	Entpd8	NM_028093.1	2	24902331	1	0	-0.001	0.476	-0.012	0.368	-4.01E-07	0.499	0.0109	0.473	-0.4609	0.1636	-0.0035	0.4811
Mouse430_2HF16531	A830007P12Rik	NM_146115.3	2	25014729	1	0	0.009	0.429	1.06E-04	0.498	0.002	0.472	1.09E-04	0.4989	0.001	0.5258	0.0068	0.54
Mouse430_2HF16175	A730008L03Rik	NM_021393.1	2	25021725	1	0	-0.021	0.433	-0.002	0.474	7.21E-04	0.492	-0.0014	0.4795	-0.0014	0.4863	0.1449	0.9048
Mouse430_2HF1351	4933433C11Rik	XM_130141.4+XM_922687.2+XM_976432.1	2	25034217	1	0	0.001	0.486	-0.036	0.414	-0.004	0.486	0.0058	0.4817	0.0079	0.5261	-4.90E-05	0.4989
Mouse430_2HF23518	BC061039	NM_026624.2	2	25040755	1	0	0.88	0.014	0.127	0.279	0.203	0.355	-0.0133	0.4476	-0.0091	0.4776	-0.0025	0.4868
Mouse430_2HF9390	Tubb2c	NM_146116.1	2	25044173	1	0	0.678	0.001	-3.22E-05	0.499	-0.013	0.412	-0.003	0.4489	-1.0789	1.75E-10	0.3218	0.955
Mouse430_2HF12211	Slc34a3	NM_080854.1	2	25050906	1	1	1.58E-04	0.496	-0.006	0.452	-1.23E-04	0.498	-0.0085	0.4637	-0.0021	0.4901	-0.2871	0.0475
Mouse430_2HF19642	2310002J15Rik	NM_026415.2	2	25060836	1	0	-2.94E-05	0.498	4.48E-04	0.483	0.003	0.477	0.9329	0.0859	-0.0167	0.4336	-0.0054	0.4856
Mouse430_2HF14836	Rnf208	NM_176834.2	2	25064947	1	0	-0.106	0.301	0.032	0.414	-0.029	0.422	4.23E-05	0.4998	-0.0156	0.4427	-0.2961	0.1651
Mouse430_2HF10475	Ndor1	NM_001082476.1	2	25066828	1	0	0.002	0.488	-0.016	0.441	-0.245	0.242	-0.0101	0.4368	0.0073	0.5382	-0.0169	0.4305
Mouse430_2HF22963	C430004E15Rik	NM_175286.3	2	25084627	1	0	-5.40E-04	0.495	0.003	0.485	-0.003	0.484	6.56E-06	0.4998	-0.0173	0.4369	0.0096	0.5266
Mouse430_2HF23993	Ssna1	NM_023464.2	2	25093048	1	0	-0.005	0.483	-0.006	0.475	1.13E-04	0.5	-9.62E-05	0.4983	-0.0954	0.308	0.0064	0.5317
Mouse430_2HF9667	Anapc2	NM_175300.3	2	25094508	1	0	-0.04	0.322	-4.36E-04	0.488	-0.001	0.477	-0.0043	0.4355	0.0114	0.5644	-0.0027	0.4562
Mouse430_2HF767	4930571C24Rik	XM_884900.2+XM_913562.2	2	25110154	1	1	-0.007	0.458	0.005	0.479	0.004	0.48	-5.25E-06	0.4997	3.51E-04	0.5042	6.79E-04	0.5068
Mouse430_2HF14427	Grin1	NM_008169.1	2	25114256	1	0	0.006	0.474	0.225	0.238	0.011	0.466	0.0091	0.4709	-0.9265	0.0469	0.019	0.549
Mouse430_2HF769	Man1b1	NM_001029983.1	2	25154765	1	0	-0.024	0.383	0.004	0.465	-8.52E-04	0.495	0.0052	0.4678	-0.0131	0.4579	-0.0059	0.4455
Mouse430_2HF8070	Dpp7	NM_031843.2	2	25174296	NaN	0	-0.57	0.002	-0.003	0.44	-0.019	0.342	0.0056	0.4149	-0.5146	0.0019	-0.3085	0.0423
Mouse430_2HF13571	Uap1l1	NM_001033293.2	2	25181898	NaN	0	0.007	0.464	0.001	0.486	0.02	0.411	0.0034	0.4698	0.9966	0.9999	0.3932	0.9848
Mouse430_2HF20527	Entpd2	NM_009849.1	2	25217912	2	0	-0.006	0.469	-0.039	0.446	0.004	0.472	-0.0435	0.3764	0.012	0.5485	0.1643	0.8194
Mouse430_2HF9612	Npdc1	NM_008721.3	2	25225092	2	0	0.193	0.272	-0.003	0.487	-0.05	0.393	7.62E-04	0.4918	-0.0806	0.2663	0.0265	0.6361
Mouse430_2HF11491	Fut7	NM_013524.2	2	25245498	2	1	-4.88E-04	0.496	-0.065	0.376	-0.005	0.486	-0.0022	0.4912	-0.0055	0.4754	0.0123	0.537
Mouse430_2HF12344	Abca2	NM_007379.2	2	25250712	2	0	6.61E-05	0.499	-0.01	0.449	-0.011	0.458	-0.0047	0.4727	0.0127	0.5405	-0.184	0.2449
Mouse430_2HF23226	Clic3	NM_027085.3	2	25278847	2	2	-0.014	0.436	-0.001	0.485	0.007	0.475	0.4892	0.1259	-1.45E-04	0.4989	6.82E-04	0.5042
Mouse430_2HF5890	BC029214	NM_153557.1	2	25281495	2	1	0.38	0.095	7.98E-04	0.49	-0.006	0.456	-0.0124	0.4544	-8.57E-04	0.4954	-0.1571	0.2508
Mouse430_2HF8980	Lcn12	NM_029958.1	2	25312852	2	6	0.003	0.478	-0.774	0.046	-0.015	0.45	-0.1002	0.3279	-0.013	0.4643	0.0137	0.5447
Mouse430_2HF10067	C8g	NM_027062.1	2	25320660	2	3	0.006	0.409	-0.034	0.26	-0.022	0.328	-0.0193	0.4156	0.0257	0.552	0.0123	0.5683
Mouse430_2HF23504	Fbxw5	NM_013908.4	2	25322787	2	1	0.005	0.456	1.47E-05	0.5	1.32E-04	0.497	0.0102	0.406	-0.0102	0.4037	-0.001	0.4901
Mouse430_2HF13125	Traf2	NM_009422.2	2	25339991	2	0	0.004	0.473	0.006	0.451	0.005	0.472	0.0016	0.4814	0.1054	0.7499	0.0632	0.6688
Mouse430_2HF13626	Edf1	NM_021519.1	2	25379884	2	0	-0.012	0.392	-1.89E-06	0.499	-0.002	0.467	0.0029	0.4533	0.0063	0.5738	0.208	0.9629
Mouse430_2HF4825	Phpt1	NM_029293.2	2	25395440	2	0	-0.173	0.036	-2.68E-04	0.49	-0.002	0.464	0.009	0.3853	0.1615	0.901	-0.0015	0.4768
Mouse430_2HF8555	Gm996	NM_001005424.1	2	25398982	2	0	1.01E-04	0.481	4.26E-04	0.469	-7.12E-05	0.475	-2.74E-04	0.4899	-9.92E-04	0.4513	6.39E-04	0.5168
Mouse430_2HF1750	B230208H17Rik	NM_001024616.1	2	25405027	2	0	0.097	0.395	0.003	0.467	0.031	0.366	-0.0039	0.4549	-2.59E-04	0.4977	0.0014	0.5145
Mouse430_2HF5440	4921530D09Rik	XM_913680.2;XM_974596.1	2	25430702	2	0	0.006	0.458	-3.67E-05	0.499	-0.002	0.483	0.0014	0.4897	-0.0027	0.4766	-7.54E-06	0.4983
Mouse430_2HF20293	Tmem141	NM_001040130.2	2	25442112	2	1	-0.005	0.447	-1.06E-06	0.499	-0.015	0.384	4.56E-06	0.4992	0.003	0.5325	-7.81E-04	0.4901
Mouse430_2HF19171	Fcna	NM_007995.3	2	25446675	2	0	0.444	0.001	0.002	0.471	-0.002	0.47	0.0022	0.4575	0.4423	0.9999	-0.0715	0.3085
Mouse430_2HF3207	Lcn8	NM_033145.1	2	25475129	NaN	0	5.27E-05	0.499	-0.008	0.456	0.001	0.488	-0.0047	0.4868	0.0012	0.5051	0.001	0.5056
Mouse430_2HF3352	Lcn5	NM_001042630.1;NM_007947.2	2	25479964	1	0	0.003	0.487	-0.003	0.487	-0.005	0.478	-0.0052	0.4848	0.072	0.6137	-4.69E-04	0.497
Mouse430_2HF18119	Lcn13	NM_153558.1	2	25522047	1	0	0.014	0.423	-0.206	0.275	-1.557	2.91E-09	0.0145	0.43	-0.0037	0.4787	7.30E-04	0.5139
Mouse430_2HF6181	Bmyc	NM_023326.2	2	25528841	1	0	0.001	0.493	-0.001	0.486	-0.015	0.431	0.0017	0.4816	0.3909	0.9345	-3.13E-04	0.4985
Mouse430_2HF20269	Lcn3	NM_010694.1	2	25587578	1	0	0.004	0.481	1.51E-04	0.5	0.017	0.456	0.0152	0.4577	0.2707	0.7268	-0.3869	0.2078
Mouse430_2HF16713	Lcn11	XM_130103.4+XM_913838.2+XM_975193.1	2	25599026	NaN	0	0.776	0.031	0.002	0.488	-0.029	0.429	0.0026	0.4885	-0.0024	0.4831	0.0064	0.5302
Mouse430_2HF8971	Glt6d1	NM_001039095.1;XM_988844.1	2	25615868	1	0	-0.017	0.433	-0.001	0.493	-0.004	0.484	0.0057	0.4793	0.1005	0.6727	1.88E-04	0.5024
Mouse430_2HF327	Lcn9	NM_029959.2	2	25645162	1	0	2.34E-04	0.497	1.16E-05	0.5	3.16E-04	0.497	0.0027	0.4895	-0.3958	0.1447	-0.0567	0.3542
Mouse430_2HF12451	Sohlh1	NM_001001714.1	2	25665004	NaN	0	-0.001	0.491	-0.001	0.488	-0.004	0.485	0.0301	0.4156	0.125	0.7007	0.0635	0.5921
Mouse430_2HF23871	Kcnt1	NM_175462.3	2	25699870	2	0	0.062	0.307	-0.079	0.348	0.11	0.322	0.0043	0.4798	-0.6169	0.083	-0.0163	0.4285
Mouse430_2HF2873	Camsap1	XM_129375.8;XM_975192.1;XM_975399.1	2	25751735	1	0	-0.003	0.485	0.005	0.463	0.005	0.456	-0.0038	0.4717	-0.0136	0.4318	-1.94E-04	0.4919
Mouse430_2HF5257	Btbd14a	NM_001037098.1;NM_026495.3	2	25877545	2	3	-0.098	0.321	-1.25E-04	0.498	-0.005	0.464	-7.36E-05	0.4985	-0.1569	0.1868	-0.1983	0.0719
Mouse430_2HF2631	Lhx3	NM_001039653.1	2	26022956	NaN	0	-0.03	0.406	0.18	0.237	-0.002	0.485	-0.0387	0.3748	0.0087	0.5438	0.0666	0.6394
Mouse430_2HF9241	4932418E24Rik	NM_177841.3	2	26093656	NaN	0	0.001	0.494	0.002	0.492	-0.023	0.445	0.0202	0.4379	0.1744	0.7188	0.0227	0.5651
Mouse430_2HF6978	Gpsm1	NM_153410.4	2	26137549	1	0	0.001	0.488	-0.241	0.215	0.006	0.473	-0.007	0.447	-0.0017	0.4905	-0.0054	0.4721
Mouse430_2HF5229	D2Bwg1335e	NM_026828.2	2	26172305	1	0	0.001	0.471	-0.004	0.439	-0.009	0.407	0.0029	0.4577	-0.0031	0.4682	0.0052	0.5719
Mouse430_2HF19640	Snapc4	NM_172339.2	2	26184783	1	0	-2.07E-04	0.496	8.51E-05	0.498	1.86E-04	0.495	-0.0018	0.4745	0.2935	0.9151	0.0081	0.53
Mouse430_2HF22203	Sdccag3	NM_001085407.1;NM_001085408.1;NM_026563.3	2	26204812	1	0	0.002	0.474	0.001	0.474	-0.003	0.459	6.62E-04	0.4897	-0.0033	0.4811	0.0036	0.5591
Mouse430_2HF18876	Pmpca	NM_173180.3	2	26211357	1	0	-0.006	0.463	-0.003	0.471	-0.002	0.482	-0.0035	0.464	6.78E-04	0.5057	0.1137	0.757
Mouse430_2HF18301	Inpp5e	NM_033134.2	2	26218258	1	0	-0.975	0.021	0.023	0.433	1.86E-04	0.499	-0.0032	0.471	0.0074	0.5341	-1.62E-05	0.4998
Mouse430_2HF9782	Notch1	NM_008714.2	2	26279912	NaN	0	-0.004	0.477	-1.88E-04	0.497	0.002	0.482	-0.0145	0.4401	0.086	0.74	0.1136	0.746
Mouse430_2HF21474	Egfl7	NM_178444.3;NM_198724.1;NM_198725.1	2	26403065	NaN	3	-0.263	0.177	-0.002	0.468	0.001	0.481	-0.0022	0.4694	0.0023	0.5221	0.0044	0.557
Mouse430_2HF16714	B230317C12Rik	NM_019833.2	2	26450466	2	0	0.003	0.485	-0.009	0.474	0.004	0.487	-0.0061	0.4758	-0.0432	0.3971	-0.0064	0.4607
Mouse430_2HF12486	Lcn4	NM_010695.1	2	26489683	1	0	0.073	0.369	-0.092	0.324	-0.013	0.45	0.0066	0.4578	0.3666	0.836	0.0053	0.5211
Mouse430_2HF10221	Abo	NM_030718.3	2	26664512	1	0	0.003	0.478	0.022	0.424	-0.016	0.429	-0.0034	0.4772	0.6822	0.957	0.007	0.5325
Mouse430_2HF22759	Surf6	NM_009298.3	2	26712781	1	0	0.082	0.287	6.79E-04	0.492	-0.3	0.101	-7.82E-04	0.4906	0.0017	0.5148	0.0037	0.5328
Mouse430_2HF7237	Surf5	NM_001033908.1;NM_011513.2	2	26727271	1	0	-0.318	0.229	3.36E-04	0.494	-8.80E-04	0.493	-0.0072	0.4325	-0.0081	0.4371	-0.326	0.1079
Mouse430_2HF1806	Surf1	NM_013677.1	2	26735397	1	0	-0.011	0.385	-0.002	0.447	-0.005	0.432	0.0054	0.4204	0.0031	0.5395	-0.0121	0.3493
Mouse430_2HF9762	Surf2	NM_013678.2	2	26738430	1	0	-0.003	0.472	-0.005	0.471	-0.004	0.447	-6.02E-07	0.4999	0.0012	0.5129	-0.0088	0.4409
Mouse430_2HF18550	Surf4	NM_011512.2	2	26742048	1	0	-7.89E-05	0.498	-0.015	0.297	-0.001	0.47	0.0127	0.3561	0.002	0.53	-3.87E-04	0.491
Mouse430_2HF20440	Rexo4	NM_207234.2	2	26775572	NaN	0	-0.001	0.477	2.11E-05	0.499	-0.001	0.479	0.0014	0.4781	0.4354	0.9992	0.0055	0.5703
Mouse430_2HF12361	5930434B04Rik	NM_029862.2	2	26831959	1	0	-0.136	0.268	-4.77E-04	0.491	-2.76E-07	0.499	0.0026	0.4644	-0.0722	0.3254	-0.0706	0.2378
Mouse430_2HF23172	5930434B04Rik	XM_973296.1;XM_973332.1	2	26831959	1	0	0.002	0.487	-0.072	0.38	-0.035	0.399	0.0653	0.3666	7.51E-04	0.5044	0.024	0.5893
Mouse430_2HF15674	Slc2a6	NM_172659.1	2	26843372	1	0	-0.066	0.335	0.381	0.213	-0.016	0.456	9.95E-04	0.4836	0.5579	0.9314	0.0183	0.5682
Mouse430_2HF23169	1110002H13Rik	NM_025376.2	2	26883682	1	0	5.26E-05	0.497	-0.02	0.425	0.01	0.462	0.0027	0.4882	-0.0109	0.4513	0.7245	0.9327
Mouse430_2HF23594	C630035N08Rik	NM_175427.3	2	26934012	1	0	-0.007	0.461	0.003	0.486	-6.34E-04	0.496	-0.0025	0.4889	-0.2991	0.1976	-0.0025	0.4895
Mouse430_2HF7784	Dbh	NM_138942.3	2	26987242	1	0	0.071	0.398	-0.139	0.393	0.01	0.471	-0.0023	0.4844	-0.0104	0.4614	-0.7953	0.0183
Mouse430_2HF16132	Sardh	NM_138665.1	2	27010402	1	0	0.004	0.464	-0.001	0.47	-0.004	0.435	-0.263	0.2949	0.0353	0.5681	0.0194	0.584
Mouse430_2HF23081	Vav2	NM_009500.1	2	27084113	1	0	0.233	0.264	-0.005	0.469	0.002	0.491	1.25E-07	0.5	0.7337	0.9209	-0.205	0.2703
Mouse430_2HF14915	Wdr5	NM_080848.1	2	27216188	1	0	-0.152	0.155	-3.89E-04	0.494	-0.001	0.483	1.85E-04	0.4947	-0.2018	0.0928	-0.0163	0.4446
Mouse430_2HF16539	Brd3	NM_023336.3	2	27269788	1	0	-0.013	0.437	2.51E-04	0.497	-0.001	0.493	-0.1303	0.2382	-0.0029	0.4716	-0.5538	0.1151
Mouse430_2HF4402	Rxra	NM_011305.3;XM_976705.1;XM_990117.1	2	27499210	1	0	-0.057	0.381	0.002	0.472	-0.002	0.479	-5.08E-06	0.4999	-0.0082	0.4732	1.50E-06	0.5
Mouse430_2HF13047	Rxra	NM_011305.3;XM_990117.1	2	27499210	1	0	-0.011	0.402	0.08	0.192	-1.91E-04	0.496	-0.0021	0.4837	0.0046	0.5347	0.0025	0.5201
Mouse430_2HF15547	Col5a1	NM_015734.1	2	27708694	1	0	-0.094	0.275	0.004	0.46	0.009	0.447	-0.0076	0.4234	-0.1675	0.2166	-0.0235	0.3819
Mouse430_2HF5141	Fcnb	NM_010190.1	2	27898389	1	0	-0.23	0.253	0.013	0.453	0.003	0.488	-1.50E-04	0.4971	0.1	0.6226	0.0052	0.5168
Mouse430_2HF17104	Olfm1	NM_001038613.1;NM_019498.2	2	28015102	NaN	0	-7.63E-04	0.494	0.753	0.004	0.01	0.449	-0.0024	0.4781	0.0024	0.5295	0.0153	0.588
Mouse430_2HF347	Olfm1	NM_001038612.1;NM_001038613.1;NM_001038614.1;NM_019498.2	2	28015102	NaN	0	0.019	0.413	0.005	0.474	-0.001	0.487	-0.0024	0.4895	-4.24E-06	0.4998	-0.0091	0.4699
Mouse430_2HF7930	Gm347	NM_001005420.1	2	28269950	1	0	-0.004	0.472	0.005	0.493	-0.006	0.459	-0.001	0.4876	-0.0126	0.4178	-0.0038	0.4577
Mouse430_2HF16332	1700007K13Rik	NM_027040.1	2	28284012	1	0	0.095	0.326	-0.083	0.329	0.059	0.375	0.0149	0.4441	-0.0249	0.42	9.43E-04	0.5038
Mouse430_2HF11973	Mrps2	NM_080452.2	2	28287960	1	0	9.03E-04	0.488	3.85E-04	0.489	-0.003	0.454	4.68E-05	0.498	-6.67E-04	0.4888	0.0206	0.698
Mouse430_2HF22013	Gbgt1	NM_139197.1	2	28319755	1	0	-0.008	0.472	-0.003	0.49	-0.04	0.402	0.0013	0.492	-0.0066	0.4749	-0.0022	0.4888
Mouse430_2HF8426	Ralgds	NM_009058.1	2	28335340	NaN	0	-0.011	0.465	7.89E-04	0.494	0.021	0.441	3.43E-04	0.4964	0.7939	0.9883	-0.0092	0.4314
Mouse430_2HF12853	Cel	NM_009885.1	2	28377831	1	0	0.012	0.483	0.071	0.379	0.013	0.473	0.1648	0.2659	-0.076	0.4736	-8.9152	1.41E-12
Mouse430_2HF13770	Gtf3c5	NM_148928.1	2	28388324	1	0	0.012	0.481	1.77E-04	0.498	-0.019	0.446	0.0067	0.438	-0.3341	0.1246	0.002	0.512
Mouse430_2HF20850	Gfi1b	NM_008114.2	2	28431464	1	0	-0.002	0.481	-0.004	0.48	-0.001	0.487	-0.0039	0.438	-0.8983	0.0219	-0.6353	0.0519
Mouse430_2HF1600	Tsc1	NM_022887.3	2	28463246	1	0	-0.253	0.155	-6.22E-04	0.496	-3.77E-05	0.498	-0.0058	0.4499	-0.0069	0.4537	0.0045	0.5321
Mouse430_2HF8596	1700026L06Rik	NM_027283.1	2	28514089	1	0	-0.364	0.176	0.006	0.467	-0.001	0.489	0.0702	0.2643	0.0058	0.5298	-0.0013	0.4846
Mouse430_2HF14977	1190002A17Rik	NM_001033874.1	2	28522173	1	0	1.689	0.001	0.395	0.16	-0.001	0.495	-0.0081	0.453	0.0014	0.5092	0.005	0.5238
Mouse430_2HF494	Gtf3c4	NM_172977.2	2	28647584	1	0	1.52E-04	0.5	0.255	0.198	-0.001	0.491	0.6112	0.0879	-0.0567	0.3625	-0.0075	0.4688
Mouse430_2HF755	Ddx31	NM_001033294.2	2	28662746	1	0	0.038	0.396	-0.025	0.451	0.004	0.482	-0.0039	0.465	-0.0024	0.4864	1.82E-04	0.501
Mouse430_2HF21695	Barhl1	NM_019446.3	2	28729682	1	0	-0.002	0.482	0.003	0.489	0.001	0.495	0.0075	0.4738	-7.23E-05	0.4964	0.0072	0.5372
Mouse430_2HF7922	Ttf1	NM_009442.2	2	28886627	1	0	0.787	0.078	-0.007	0.481	-1.79E-05	0.499	-5.99E-05	0.4974	-0.0044	0.4666	0.0055	0.5384
Mouse430_2HF15340	Setx	NM_198033.2	2	28947001	1	0	-0.002	0.469	0.004	0.455	-0.002	0.478	4.17E-05	0.4986	1.34E-05	0.5003	0.0045	0.5378
Mouse430_2HF8297	Crsp8	NM_026896.3	2	29168828	1	0	0.007	0.483	0.153	0.172	-4.42E-05	0.498	0.0169	0.399	0.0051	0.515	-0.0046	0.4597
Mouse430_2HF9323	Rapgef1	NM_001039086.1;NM_001039087.1;NM_054050.2	2	29441729	1	0	-0.011	0.445	0.002	0.478	0.007	0.445	-4.56E-06	0.4998	0.0238	0.6008	-9.94E-04	0.4887
Mouse430_2HF23774	Trub2	NM_145520.3	2	29598120	1	0	-5.21E-04	0.494	-1.96E-05	0.499	-0.008	0.42	-0.0166	0.3924	-0.0034	0.4666	-0.0041	0.4641
Mouse430_2HF18028	Coq4	NM_178693.4	2	29610272	1	0	0.014	0.399	-0.004	0.434	-0.003	0.472	-0.0035	0.4778	-0.1103	0.306	-0.0016	0.4928
Mouse430_2HF18489	Slc27a4	NM_011989.3	2	29624689	1	0	-0.03	0.322	-0.075	0.264	-0.001	0.487	-0.0628	0.377	0.0243	0.6358	-0.0024	0.4609
Mouse430_2HF13870	Urm1	NM_026615.4	2	29649398	1	0	-0.005	0.453	0.006	0.429	2.83E-05	0.5	9.76E-05	0.4934	0.0048	0.528	0.0011	0.5168
Mouse430_2HF21542	Odf2	NM_013615.2;XM_990936.1	2	29711904	1	0	0.001	0.479	-0.005	0.473	-7.69E-04	0.494	-0.0016	0.4834	-7.03E-04	0.4961	-1.2914	0.0052
Mouse430_2HF22716	Odf2	XM_990936.1	2	29711904	1	0	-0.028	0.419	-0.005	0.445	-1.45E-04	0.498	-0.1551	0.0111	-0.3669	0.0281	-0.1673	0.0851
Mouse430_2HF1627	Gle1l	NM_028923.2	2	29757434	1	0	-0.013	0.451	-0.005	0.452	0.002	0.489	0.0023	0.4767	0.0023	0.5143	0.0219	0.6019
Mouse430_2HF6021	Wdr34	NM_001008498.2	2	29853560	1	0	-0.004	0.483	1.90E-04	0.499	-0.009	0.461	-0.0021	0.4821	-0.6284	0.045	-0.0371	0.3449
Mouse430_2HF11647	Pkn3	NM_153805.1	2	29900775	1	0	0.006	0.472	0.004	0.477	-0.015	0.442	1.03E-05	0.4996	-0.0129	0.457	-0.0336	0.4101
Mouse430_2HF15162	Zdhhc12	NM_001037762.1;NM_025428.2	2	29912953	1	0	0.01	0.465	-0.007	0.472	0.007	0.483	0.0124	0.4432	0.0051	0.5222	-0.0046	0.478
Mouse430_2HF3469	Tbc1d13	NM_146252.2	2	29955875	1	0	0.004	0.456	0.007	0.45	0.001	0.49	0.0144	0.4112	-0.0715	0.3321	-0.0012	0.488
Mouse430_2HF1638	Endog	NM_007931.1	2	29993533	1	0	-0.068	0.258	-0.04	0.348	-2.91E-05	0.499	0.0097	0.4269	-0.3695	0.1072	-0.005	0.4672
Mouse430_2HF4629	Ccbl1	NM_172404.2	2	30007137	1	0	-2.05E-04	0.487	-0.023	0.296	-0.012	0.382	0.0051	0.4452	-8.25E-04	0.4936	-0.002	0.4833
Mouse430_2HF13208	Phyhd1	NM_172267.2	2	30059731	1	0	0.001	0.481	-0.002	0.472	-0.005	0.446	0.0051	0.4494	0.0225	0.6126	-4.70E-05	0.4983
Mouse430_2HF20468	Dolk	NM_177648.3	2	30106436	1	0	0.002	0.472	-0.001	0.484	-0.002	0.471	0.0025	0.4656	-0.0068	0.439	-0.0028	0.4626
Mouse430_2HF12902	Nup188	NM_198304.2	2	30108441	1	0	-0.005	0.477	0.001	0.496	-0.006	0.474	-0.0033	0.4728	-0.0059	0.4684	-0.0205	0.4209
Mouse430_2HF21881	Sh3glb2	NM_139302.1	2	30166818	NaN	0	3.36E-04	0.497	-0.006	0.422	-0.002	0.465	0.0657	0.1599	-0.0066	0.4347	0.0068	0.5604
Mouse430_2HF14956	5730472N09Rik	NM_175392.3	2	30186281	NaN	0	0.092	0.153	-6.58E-04	0.489	-0.001	0.483	-0.0023	0.4723	-0.0694	0.2793	-0.1358	0.0525
Mouse430_2HF17309	Dolpp1	NM_020329.3	2	30214425	NaN	0	-0.01	0.412	-0.002	0.467	3.78E-05	0.499	-0.0079	0.4577	0.348	0.8241	0.0681	0.6578
Mouse430_2HF8393	Crat	NM_007760.3	2	30222480	NaN	0	5.93E-05	0.5	9.41E-04	0.491	-8.17E-04	0.49	-0.0066	0.4333	-0.1105	0.2477	-0.1697	0.0931
Mouse430_2HF19616	Ppp2r4	NM_138748.3	2	30238059	NaN	0	-9.55E-04	0.494	-2.55E-04	0.498	-0.002	0.487	-0.0084	0.4283	-0.1631	0.1622	0.1648	0.8851
Mouse430_2HF2608	Cstad	NM_030137.2	2	30417049	1	0	0.007	0.463	0.002	0.487	-0.004	0.477	0.0068	0.4748	0.0088	0.5378	0.0021	0.5109
Mouse430_2HF12110	1700001O22Rik	NM_198000.1	2	30617572	1	0	-0.068	0.304	0.004	0.486	-0.013	0.465	-0.0267	0.4295	0.0377	0.5995	-0.0034	0.4874
Mouse430_2HF3563	2610205E22Rik	NM_170592.2	2	30629977	1	0	-0.193	0.236	0.002	0.486	-0.001	0.493	-0.003	0.4708	3.52E-05	0.5003	0.2913	0.839
Mouse430_2HF20184	Asb6	NM_133346.2	2	30645106	1	0	0.006	0.454	-0.002	0.48	-2.19E-04	0.498	-0.0084	0.4469	-3.53E-04	0.494	0.1264	0.7473
Mouse430_2HF1717	Prrx2	NM_009116.1	2	30667290	1	0	0.075	0.342	0.004	0.482	-0.028	0.424	-0.0485	0.3031	0.6163	0.9622	0.0159	0.5559
Mouse430_2HF20858	Ptges	NM_022415.2	2	30711480	1	0	-7.23E-04	0.485	-0.002	0.468	1.46E-04	0.492	-0.3966	0.2043	0.044	0.6023	0.1849	0.8047
Mouse430_2HF13504	Tor1b	NM_133673.3	2	30774970	1	0	-0.12	0.131	0.001	0.479	0.001	0.479	-0.0015	0.48	-3.07E-04	0.4949	9.41E-04	0.5142
Mouse430_2HF11445	Tor1a	NM_144884.1	2	30782636	1	0	-0.004	0.457	1.54E-04	0.497	0.003	0.457	0.0768	0.1131	0.0043	0.5428	5.49E-05	0.501
Mouse430_2HF6187	BC005624	NM_144885.1	2	30794845	1	0	-0.002	0.468	0.002	0.474	-0.005	0.452	0.0118	0.3875	-0.001	0.4871	0.1018	0.8393
Mouse430_2HF17643	Usp20	NM_028846.3	2	30804288	1	0	0.08	0.329	-4.64E-04	0.495	-1.197	0.002	0.0036	0.4845	0.0073	0.5282	0.0011	0.5122
Mouse430_2HF11915	Fnbp1	NM_019406.2	2	30855012	2	0	0.003	0.478	-0.022	0.413	0.002	0.488	-0.4461	0.148	-0.0877	0.355	-0.0144	0.4517
Mouse430_2HF14850	Fnbp1	NM_001038700.1	2	30855012	2	0	-0.203	0.268	-0.006	0.463	0.01	0.444	-0.0024	0.4643	0.0142	0.61	0.001	0.5121
Mouse430_2HF2068	Gpr107	NM_178760.3	2	30974325	2	0	-0.018	0.42	-0.006	0.429	3.79E-04	0.494	2.01E-04	0.496	0.0042	0.5351	0.0259	0.585
Mouse430_2HF15569	Freq	NM_019681.3	2	31067932	1	0	7.22E-05	0.493	-0.008	0.441	1.78E-04	0.492	3.44E-04	0.4899	-6.96E-05	0.4974	-0.3235	0.1765
Mouse430_2HF4644	Fubp3	NM_001033389.2	2	31394826	1	0	6.15E-07	0.5	0.004	0.447	-0.007	0.426	-0.0043	0.4356	0.0731	0.7448	0.0136	0.5638
Mouse430_2HF8140	Exosc2	NM_144886.2	2	31492724	1	0	-0.001	0.49	1.98E-05	0.499	-6.44E-04	0.495	-0.0016	0.4829	-0.041	0.4374	0.0032	0.5173
Mouse430_2HF1479	Abl1	NM_009594.2	2	31511748	1	0	-0.025	0.383	-0.017	0.442	0.004	0.485	-0.0041	0.4634	0.0116	0.5677	8.43E-04	0.5079
Mouse430_2HF3320	Fibcd1	NM_178887.3	2	31635304	1	0	0.002	0.488	0.004	0.485	-0.013	0.453	4.58E-05	0.4998	0.0106	0.5331	-0.0024	0.487
Mouse430_2HF21974	Lamc3	NM_011836.3	2	31709290	1	0	0.024	0.427	0.008	0.465	0.009	0.457	0.0083	0.4696	-0.0112	0.4515	-0.0083	0.4569
Mouse430_2HF22968	Lamc3	NM_011836.3;XM_979993.1	2	31709290	1	0	-0.001	0.484	0.052	0.393	-2.79E-04	0.498	0.0075	0.4672	-0.0021	0.4883	-0.0024	0.4899
Mouse430_2HF20090	2810003C17Rik	NM_145144.1	2	31772312	1	0	0.045	0.35	-3.20E-04	0.495	0.015	0.441	0.2914	0.1283	-0.0077	0.4597	-0.0239	0.3047
Mouse430_2HF1190	Nup214	NM_172268.2	2	31796490	1	0	-0.007	0.464	6.77E-05	0.499	0.004	0.47	-6.99E-04	0.4924	0.103	0.7535	0.0015	0.5052
Mouse430_2HF19231	A130092J06Rik	NM_175511.4	2	31888898	1	0	0.016	0.432	0.029	0.415	0.01	0.466	-6.79E-05	0.498	0.0036	0.5415	-0.0198	0.4086
Mouse430_2HF8644	Ppapdc3	NM_145521.3	2	31917660	1	0	0.005	0.469	0.011	0.46	-0.011	0.454	0.005	0.4694	0.1103	0.7532	-5.77E-05	0.4989
Mouse430_2HF13401	5830434P21Rik	NM_172661.2	2	32004521	1	0	0.001	0.479	3.71E-05	0.5	7.10E-06	0.5	-3.06E-04	0.4946	0.41	0.9975	-0.0712	0.1733
Mouse430_2HF24064	Pomt1	NM_145145.1	2	32058632	1	0	0.039	0.381	-0.003	0.471	0.005	0.469	-0.0049	0.4706	0.0128	0.5631	-0.0046	0.4534
Mouse430_2HF23902	Uck1	NM_011675.1	2	32077008	1	0	0.009	0.425	-0.005	0.451	1.61E-04	0.496	0.0015	0.477	-0.0227	0.4415	-0.2272	0.039
Mouse430_2HF9051	2900010J23Rik	NM_175190.3	2	32100825	1	0	4.89E-04	0.492	7.80E-04	0.486	-0.025	0.325	-8.17E-07	0.4999	-0.0065	0.4136	0.0083	0.577
Mouse430_2HF21300	Golga2	NM_001080968.1;NM_133852.2	2	32110335	1	0	-0.006	0.449	-4.90E-04	0.491	0.003	0.471	-0.0046	0.4474	-0.0151	0.4134	-0.3704	0.0019
Mouse430_2HF23612	Dnm1	NM_010065.2	2	32130480	1	0	-0.001	0.489	-0.001	0.489	-1.31E-05	0.499	-0.0068	0.4691	-0.7143	0.0841	-0.8883	0.041
Mouse430_2HF10662	Ciz1	NM_028412.1	2	32185819	1	0	-4.68E-04	0.497	-0.002	0.47	-0.005	0.47	-0.0047	0.4495	-0.0104	0.4239	-8.09E-04	0.4947
Mouse430_2HF17964	1110008P14Rik	NM_198001.1	2	32199106	1	0	8.04E-05	0.498	0.001	0.476	-0.006	0.43	0.0133	0.3746	-3.65E-04	0.482	0.0075	0.6017
Mouse430_2HF21216	Lcn2	NM_008491.1	2	32206645	1	0	0.645	0.025	0.081	0.398	-0.009	0.483	0.0459	0.3634	-4.30E-05	0.4987	0.2056	0.7041
Mouse430_2HF20078	Ptges2	NM_133783.1	2	32218267	1	0	-0.015	0.419	-5.04E-04	0.491	-0.001	0.49	-0.0178	0.4692	-0.008	0.4613	-0.0135	0.4095
Mouse430_2HF12650	Slc25a25	NM_146118.2	2	32236493	1	0	0.022	0.441	-0.167	0.196	0.018	0.386	-0.007	0.4652	-0.0093	0.4646	-5.35E-04	0.4955
Mouse430_2HF15251	4933440H19Rik	NM_194335.2	2	32272466	1	0	0.002	0.481	0.003	0.481	7.07E-05	0.499	-0.0027	0.4884	1.16E-04	0.502	-0.0044	0.4819
Mouse430_2HF17360	C230093N12Rik	NM_153560.4	2	32357341	1	0	-0.015	0.399	-9.53E-04	0.488	0.031	0.395	-0.0081	0.445	0.264	0.9692	-0.0051	0.4378
Mouse430_2HF12654	Dpm2	NM_010073.2	2	32393215	1	0	0.01	0.465	4.24E-04	0.493	-0.005	0.442	2.25E-04	0.494	0.0346	0.6993	0.006	0.5789
Mouse430_2HF17866	Pip5kl1	NM_198191.1	2	32397727	1	0	0.002	0.483	-4.73E-06	0.499	0.002	0.488	-0.0639	0.4032	-4.71E-05	0.499	0.0275	0.594
Mouse430_2HF16486	St6galnac6	NM_001025310.1;NM_001025311.1;NM_016973.2	2	32409104	1	0	-2.88E-05	0.498	-0.012	0.459	-0.003	0.479	-0.0066	0.4642	0.3551	0.8721	0.0062	0.5349
Mouse430_2HF12805	Ak1	NM_021515.2	2	32451571	1	1	-0.004	0.475	-0.008	0.442	0.068	0.311	-0.0023	0.479	-0.004	0.4721	-9.75E-04	0.4851
Mouse430_2HF19925	Eng	NM_007932.1	2	32468604	1	0	0.001	0.493	-0.009	0.431	0.132	0.265	-0.0033	0.464	0.0111	0.5873	2.74E-04	0.5031
Mouse430_2HF18416	Fpgs	NM_010236.1	2	32504619	1	0	-0.107	0.132	-0.013	0.407	-0.006	0.446	0.0017	0.4862	-0.0083	0.4448	-0.2732	0.0425
Mouse430_2HF14831	Cdk9	NM_130860.2	2	32529447	1	0	-0.133	0.309	1.48E-05	0.498	-0.002	0.47	1.67E-04	0.4957	0.0054	0.5532	1.17E-04	0.5085
Mouse430_2HF22306	Sh2d3c	NM_013781.2	2	32543081	1	0	-0.003	0.479	-0.408	0.076	3.91E-04	0.498	6.09E-06	0.4996	0.0914	0.7545	0.0042	0.545
Mouse430_2HF10552	Ttc16	NM_177384.1	2	32579258	1	0	0.003	0.483	-0.02	0.433	-5.71E-04	0.496	-8.19E-04	0.4934	-6.42E-04	0.4909	-0.0033	0.4819
Mouse430_2HF7311	Tor2a	NM_152800.2	2	32579269	1	0	-0.049	0.257	-0.001	0.476	-0.002	0.467	0.0012	0.4805	-1.72E-04	0.4967	-7.09E-04	0.4868
Mouse430_2HF11041	Ptrh1	NM_178595.3	2	32597795	1	0	7.12E-04	0.496	0.005	0.483	7.35E-08	0.5	-0.0057	0.4574	0.043	0.604	-0.0104	0.4523
Mouse430_2HF13673	1700019L03Rik	NM_025619.1	2	32599390	1	0	4.18E-06	0.5	0.002	0.485	2.36E-04	0.499	-0.0284	0.4109	0.0046	0.5273	0.0123	0.5511
Mouse430_2HF14801	Stxbp1	NM_009295.1	2	32609971	1	0	0.019	0.433	-5.26E-04	0.492	0.684	0.058	-0.1359	0.2641	-0.0037	0.4675	0.208	0.8602
Mouse430_2HF7973	9130404D14Rik	NM_146119.1	2	32698204	1	0	0.007	0.452	0.045	0.402	-0.007	0.444	-0.0024	0.4799	4.27E-05	0.5003	-3.59E-04	0.4968
Mouse430_2HF10907	Lrsam1	NM_199302.1	2	32747229	1	0	-0.013	0.455	-0.002	0.479	-0.18	0.209	0.003	0.4826	0.0421	0.566	-0.007	0.4661
Mouse430_2HF17708	Slc2a8	NM_019488.4	2	32794997	1	0	-0.027	0.376	1.35E-05	0.5	0.003	0.476	-3.08E-04	0.4965	-0.5112	0.0822	-0.2703	0.1131
Mouse430_2HF17010	Garnl3	NM_178888.4	2	32808375	1	0	0.001	0.49	-0.002	0.49	0.009	0.475	-0.0086	0.4713	8.05E-07	0.5001	-0.0102	0.462
Mouse430_2HF1394	Ralgps1	NM_175211.4	2	32955434	2	0	0.055	0.394	5.58E-04	0.498	0.004	0.487	-0.102	0.3774	0.0113	0.5218	0.1372	0.6936
Mouse430_2HF11621	Angptl2	NM_011923.4	2	33038078	1	0	-1.77E-04	0.499	-0.002	0.479	0.016	0.449	-0.0109	0.4055	-7.14E-04	0.4928	-0.3312	0.0743
Mouse430_2HF20751	Zbtb34	XM_140881.6;XM_980804.1;XM_992685.1	2	33228120	2	0	-0.007	0.452	0.008	0.447	0.004	0.473	0.0031	0.4672	0.0023	0.5226	-0.0074	0.4562
Mouse430_2HF23091	Zbtb43	NM_001025594.1;NM_027947.2	2	33272296	2	0	-0.189	0.13	0.002	0.457	-0.002	0.468	-0.0032	0.4644	0.0077	0.5588	-9.18E-04	0.4755
Mouse430_2HF3991	Lmx1b	NM_010725.1	2	33386645	NaN	1	0.019	0.441	0.001	0.492	-0.006	0.481	5.86E-04	0.4969	0.0645	0.6079	-7.85E-04	0.4961
Mouse430_2HF19813	2610528K11Rik	NM_175184.4	2	33551965	NaN	0	0.023	0.383	-0.014	0.429	1.58E-04	0.495	0.004	0.4608	-0.0069	0.4537	0.0012	0.5187
Mouse430_2HF371	Pbx3	NM_016768.1;XM_992943.1	2	33993768	1	0	0.027	0.432	0.023	0.424	-0.003	0.488	0.0017	0.4854	-0.2005	0.2583	-0.0073	0.4611
Mouse430_2HF3946	Pbx3	XM_992943.1	2	33993768	1	0	0.01	0.444	0.007	0.433	9.22E-04	0.495	-0.001	0.4715	-0.009	0.4325	0.0099	0.5444
Mouse430_2HF22373	Mapkap1	NM_177345.3	2	34228887	1	0	-0.022	0.364	-0.001	0.478	-0.039	0.349	-4.73E-04	0.4914	0.1496	0.8044	0.0047	0.5625
Mouse430_2HF8032	Gapvd1	NM_025709.2	2	34498193	1	0	-0.062	0.302	-0.004	0.455	1.86E-06	0.5	-0.1346	0.0255	-0.3553	6.96E-04	8.62E-04	0.514
Mouse430_2HF3069	Hspa5	NM_022310.2	2	34594099	1	0	0.025	0.403	-0.002	0.466	-0.389	0.048	0.006	0.3643	-0.0029	0.4371	0.5677	0.9999
Mouse430_2HF17425	Rabepk	NM_145522.3	2	34600675	1	0	-0.001	0.484	0.005	0.442	-0.036	0.364	9.61E-07	0.5	0.0022	0.5217	-0.001	0.4963
Mouse430_2HF2036	Fbxw2	NM_013890.3	2	34627189	1	0	0.019	0.394	6.65E-04	0.496	-0.044	0.316	-0.0029	0.4557	0.0038	0.5373	0.0044	0.5489
Mouse430_2HF20052	Psmd5	NM_080554.2	2	34674097	1	0	-0.004	0.468	6.00E-04	0.49	-0.006	0.432	-5.48E-04	0.4911	-0.3906	0.0055	0.029	0.7087
Mouse430_2HF21696	D730039F16Rik	NM_030021.2	2	34696405	1	0	-0.099	0.274	-0.024	0.322	-0.027	0.328	0.0232	0.4003	0.0063	0.5446	0.0014	0.5199
Mouse430_2HF6536	Phf19	NM_028716.3	2	34715764	1	0	-0.017	0.448	5.76E-04	0.494	0.004	0.488	-0.009	0.4688	0.3964	0.8183	-0.0091	0.4715
Mouse430_2HF619	Traf1	NM_009421.3	2	34765267	1	1	-8.64E-06	0.499	-0.003	0.488	0.003	0.488	0.0079	0.4209	0.3807	0.9447	0.2741	0.8194
Mouse430_2HF1004	Hc	NM_010406.1	2	34805340	1	1	2.408	0	0.057	0.184	-0.017	0.357	-0.0139	0.4543	-3.49E-04	0.4974	0.0181	0.5463
Mouse430_2HF24088	Cep110	XM_981952.1	2	34931501	1	0	-0.002	0.489	-0.015	0.458	0.101	0.349	0.0024	0.4734	0.4006	0.9906	-0.0196	0.4237
Mouse430_2HF19947	Rab14	NM_026697.3	2	35002210	1	2	-0.14	0.069	6.50E-05	0.495	-8.44E-04	0.485	0.0052	0.386	2.50E-05	0.5035	4.37E-04	0.5089
Mouse430_2HF21428	Gsn	NM_146120.3	2	35104449	1	0	0.04	0.307	0.005	0.449	0.299	0.065	-0.0511	0.2222	0.2918	0.9945	0.0067	0.5828
Mouse430_2HF4113	Stom	NM_013515.2	2	35135999	1	0	0.002	0.463	-0.023	0.244	-0.013	0.373	-0.0027	0.4687	-0.0556	0.3113	-0.0187	0.3943
Mouse430_2HF18124	4930568D16Rik	XM_130220.4+XM_915530.2+XM_982104.1	2	35176227	1	0	-5.50E-04	0.493	-0.008	0.461	-0.003	0.476	-0.0025	0.4832	-0.0176	0.4477	0.7739	0.9869
Mouse430_2HF514	Ggta1	NM_010283.2	2	35222192	1	0	0.006	0.467	0.013	0.428	-0.007	0.465	0.0277	0.335	0.2404	0.9471	0.003	0.5261
Mouse430_2HF3289	Dab2ip	NM_001001602.1	2	35404851	1	0	-0.001	0.49	0.001	0.49	-1.63E-04	0.496	-1.13E-04	0.4974	0.0096	0.5467	5.13E-04	0.5061
Mouse430_2HF11168	Ttll11	XM_888176.2;XM_982450.1	2	35573250	1	0	0.002	0.484	0.035	0.418	-0.018	0.441	-0.0111	0.446	-0.0049	0.4687	-0.0019	0.4694
Mouse430_2HF12333	Ndufa8	NM_026703.2	2	35858343	1	0	-0.275	0.013	-8.95E-05	0.497	0.001	0.473	0.0992	0.0809	6.52E-04	0.5095	-0.0084	0.4092
Mouse430_2HF19419	1700010A17Rik	NM_029309.2	2	35871482	1	0	0.001	0.493	0.002	0.486	-0.004	0.482	0.0012	0.4898	-0.0167	0.4361	0.0076	0.5288
Mouse430_2HF6780	Lhx6	NM_001083125.1;NM_001083126.1;NM_001083127.1;NM_008500.2	2	35909377	NaN	0	-0.256	0.241	0.003	0.479	-0.005	0.454	0.0992	0.3336	-0.0152	0.4228	-0.0013	0.4917
Mouse430_2HF18247	Rbm18	NM_026434.3	2	35938090	NaN	1	-4.42E-04	0.494	0.001	0.465	-0.006	0.437	-0.0151	0.3905	0.1763	0.8783	0.1863	0.9606
Mouse430_2HF725	Mrrf	NM_026422.1	2	35958663	NaN	0	-0.001	0.477	4.44E-05	0.498	-0.003	0.463	7.67E-04	0.4902	-0.0749	0.3693	0.0053	0.5683
Mouse430_2HF11935	Ptgs1	NM_008969.3	2	36052509	1	0	0.002	0.483	0.017	0.401	-0.001	0.49	3.43E-04	0.4939	0.0077	0.5826	-0.1617	0.1023
Mouse430_2HF23152	Pdcl	NM_026176.2	2	37172083	1	0	5.88E-05	0.496	3.55E-06	0.499	-0.056	0.265	-8.73E-06	0.4993	0.0035	0.5442	0.0427	0.6864
Mouse430_2HF7230	Rc3h2	XM_901559.2+XM_994184.1;XM_925264.2	2	37197067	1	0	0.014	0.425	-0.001	0.488	-0.01	0.435	-0.0076	0.4793	-0.0356	0.4	-0.0149	0.4472
Mouse430_2HF15090	Rc3h2	XM_001000931.1+XM_994204.1;XM_001003093.1;XM_130233.7+XM_994225.1;XM_925271.2	2	37197067	1	0	-1.01E-04	0.498	0.115	0.203	-0.019	0.395	-5.05E-04	0.4921	6.41E-05	0.5004	1.73E-04	0.503
Mouse430_2HF23228	Rc3h2	XM_001000931.1+XM_994204.1;XM_130233.7+XM_994225.1;XM_925271.2	2	37197067	1	0	0.001	0.481	-3.86E-04	0.494	2.20E-05	0.5	3.62E-04	0.4926	-0.035	0.3349	0.0043	0.5536
Mouse430_2HF2111	Zbtb26	NM_199025.2	2	37249392	1	0	-0.328	0.097	0.065	0.266	1.81E-04	0.493	-0.0033	0.4693	-0.2304	0.2129	-9.41E-04	0.4914
Mouse430_2HF17683	Rabgap1	NM_001033960.1;NM_146121.2	2	37265294	1	0	-6.10E-06	0.499	-0.001	0.493	-4.84E-04	0.493	0.001	0.493	0.0073	0.5326	-0.0113	0.4871
Mouse430_2HF20841	Rabgap1	NM_146121.2	2	37265294	1	0	-0.266	0.038	0.001	0.479	-0.001	0.481	-0.0392	0.2963	0.276	0.9202	-3.25E-04	0.4792
Mouse430_2HF18434	6430510M02Rik	NM_176932.2	2	37399715	1	0	-0.011	0.43	0.045	0.347	0.009	0.458	-0.0034	0.4744	-0.0177	0.3989	-0.0158	0.4151
Mouse430_2HF10609	Strbp	NM_009261.2	2	37405483	NaN	0	-0.022	0.357	0.032	0.28	-0.174	0.027	-0.0053	0.44	0.0057	0.5668	0.1529	0.905
Mouse430_2HF16001	Dennd1a	NM_146122.2;XM_994636.1	2	37502174	1	0	0.004	0.48	-0.039	0.377	0.017	0.438	-0.0031	0.4759	-0.2131	0.2326	0.0326	0.6696
Mouse430_2HF11850	Lhx2	NM_010710.3	2	38173317	1	0	0.233	0.162	-0.038	0.362	0.002	0.487	-0.0526	0.3718	-0.0147	0.4669	-0.0068	0.4752
Mouse430_2HF10649	Psmb7	NM_011187.1	2	38410046	NaN	3	2.61E-05	0.499	0.002	0.469	-0.004	0.447	0.0047	0.4368	-8.63E-04	0.49	0.001	0.5193
Mouse430_2HF16682	Nr5a1	NM_139051.3	2	38514636	1	0	3.43E-05	0.5	0.007	0.474	0.003	0.483	-0.0883	0.3883	0.0343	0.5617	-0.0189	0.4593
Mouse430_2HF22478	Nr6a1	NM_010264.3	2	38545379	1	0	0.014	0.451	0.244	0.175	0.022	0.425	0.1049	0.3317	-0.018	0.4334	-0.4017	0.1425
Mouse430_2HF3749	Rpl35	NM_025592.3	2	38823589	1	0	-3.15E-04	0.494	9.44E-04	0.463	-0.006	0.425	2.69E-04	0.489	6.19E-04	0.508	0.004	0.5536
Mouse430_2HF12278	Arpc5l	NM_028809.1	2	38830205	1	0	-0.003	0.457	0.001	0.486	-0.01	0.412	0.0024	0.4513	0.0453	0.7705	0.0157	0.6059
Mouse430_2HF5615	Golga1	NM_029793.1	2	38838512	1	0	-0.002	0.476	0.022	0.351	-0.119	0.148	3.91E-06	0.4997	0.0047	0.5453	0.0862	0.8406
Mouse430_2HF5494	A930041I02Rik	NM_178778.3	2	38897019	1	0	0.007	0.452	8.32E-04	0.492	-0.004	0.46	-0.0018	0.4736	-0.0033	0.4645	0.005	0.5442
Mouse430_2HF1759	Ppp6c	NM_024209.2	2	39018807	1	0	-0.002	0.454	0.009	0.393	-0.015	0.358	-3.83E-04	0.4916	9.12E-06	0.5006	2.64E-04	0.5048
Mouse430_2HF17506	Lrp1b	NM_053011.1	2	40418782	2	2	1.55E-04	0.497	0.006	0.475	-0.012	0.446	-0.0086	0.4591	0.0034	0.5228	-0.1399	0.2476
Mouse430_2HF9158	Kynu	NM_027552.1	2	43377338	1	0	3.96E-04	0.496	0.001	0.48	-0.063	0.254	-0.0011	0.486	-5.31E-04	0.4974	-1.4311	0.0037
Mouse430_2HF285	Arhgap15	NM_153820.3	2	43570836	1	0	1.92E-04	0.499	0.082	0.278	0.005	0.46	2.21E-04	0.4943	0.5317	0.9981	0.9516	0.996
Mouse430_2HF1468	Arhgap15	NM_001025377.1	2	43570836	1	0	-0.004	0.478	0.096	0.272	-0.018	0.41	0.0053	0.4551	0.5242	0.9646	-0.0225	0.4219
Mouse430_2HF7186	Gtdc1	NM_172662.2	2	44387460	1	1	3.07E-04	0.493	-3.56E-04	0.493	0.045	0.277	0.0043	0.4429	0.0649	0.677	-0.0086	0.3942
Mouse430_2HF19866	Zeb2	NM_015753.3	2	44809127	2	0	0.002	0.464	0.011	0.407	0.001	0.482	-0.0033	0.4481	0.0526	0.745	0.0487	0.691
Mouse430_2HF23664	Acvr2a	NM_007396.3	2	48636166	1	0	0.326	0.152	-0.001	0.482	0.001	0.485	0.0379	0.3816	-0.0048	0.4727	-0.0025	0.4844
Mouse430_2HF166	Orc4l	NM_011958.3	2	48724861	1	0	-2.63E-04	0.495	0.007	0.377	-0.015	0.377	-2.96E-04	0.493	0.0093	0.6092	0.0065	0.5605
Mouse430_2HF987	Mbd5	NM_029924.1	2	49067978	1	0	-0.003	0.46	9.84E-04	0.493	0.005	0.458	-0.0638	0.1978	0.0233	0.6097	0.0042	0.5417
Mouse430_2HF15009	Epc2	NM_172663.3;XM_974311.1;XM_974356.1;XM_986868.1	2	49273495	1	0	-0.145	0.106	-4.93E-04	0.491	-2.73E-04	0.494	-0.065	0.1226	0.0026	0.5396	7.64E-04	0.5108
Mouse430_2HF16170	Kif5c	NM_008449.2	2	49441323	1	0	-0.002	0.489	0.005	0.473	-0.134	0.305	-0.0619	0.3384	0.566	0.9558	-0.0038	0.4786
Mouse430_2HF9538	2310010M24Rik	NM_027990.3	2	49609695	1	0	0.189	0.204	-0.021	0.441	0.018	0.444	0.012	0.4153	-0.0068	0.4439	-0.005	0.448
Mouse430_2HF11651	Lypd6	NM_177139.3	2	49888582	1	0	-0.006	0.466	0.263	0.18	0.002	0.49	0.0182	0.4291	0.0245	0.6004	-0.196	0.1456
Mouse430_2HF1935	2010311D03Rik	NM_133839.2	2	50101890	1	0	-0.01	0.405	-2.70E-05	0.498	-7.85E-04	0.487	-0.0215	0.3069	-0.0015	0.481	-0.0067	0.4378
Mouse430_2HF17862	Rnd3	NM_028810.2	2	50952448	2	5	-0.005	0.439	-0.048	0.255	0.001	0.486	0.2865	0.0021	-0.0464	0.2653	-0.0022	0.468
Mouse430_2HF11708	Rbm43	NM_030243.3	2	51746457	2	0	0.001	0.482	0.069	0.338	-0.007	0.453	-0.0013	0.4855	-0.0027	0.4643	0.6742	0.9741
Mouse430_2HF812	Nmi	NM_019401.1	2	51770514	2	0	2.42E-04	0.491	0.01	0.364	-0.005	0.454	0.0011	0.4812	0.3081	0.9929	1.5857	0.9976
Mouse430_2HF25	Tnfaip6	NM_009398.2	2	51860185	2	0	-0.002	0.483	0.012	0.458	0.001	0.493	-0.0011	0.4922	0.0106	0.5558	0.0527	0.6435
Mouse430_2HF6329	Neb	XM_130232.8;XM_976519.1	2	51959267	1	2	-0.006	0.462	-0.027	0.412	0.051	0.377	2.98E-04	0.4983	0.179	0.8012	-0.9381	0.0203
Mouse430_2HF20033	Arl5a	NM_182994.2	2	52219956	2	0	0.024	0.334	1.22E-06	0.5	-0.005	0.429	0.0031	0.4577	0.3733	0.9623	0.2076	0.9673
Mouse430_2HF20866	Cacnb4	NM_001037099.1;NM_146123.2	2	52250329	1	0	0.242	0.179	-0.007	0.451	0.045	0.371	0.0089	0.4635	2.2609	0.9998	0.0111	0.5635
Mouse430_2HF10235	Stam2	NM_019667.2	2	52513673	1	0	8.24E-04	0.495	-6.93E-04	0.492	-0.005	0.458	-0.0055	0.4524	0.2706	0.8579	0.1575	0.8249
Mouse430_2HF20990	Fmnl2	NM_172409.2	2	52927499	1	0	0.202	0.097	0.135	0.12	0.002	0.475	0.022	0.3454	0.07	0.8015	0.0454	0.7099
Mouse430_2HF19478	Prpf40a	NM_018785.2	2	52956713	NaN	2	0.016	0.409	0.088	0.169	-0.006	0.448	-0.0918	0.1396	0.0145	0.6395	0.2804	0.9875
Mouse430_2HF13092	Idi1	NM_145360.1;NM_177960.3	2	53518130	2	0	0.009	0.425	-0.747	9.82E-04	-6.56E-05	0.498	-0.1289	0.0253	0.0126	0.5898	0.1558	0.7493
Mouse430_2HF3529	Rprm	NM_023396.4	2	53900361	2	0	0.184	0.256	0.003	0.489	0.009	0.469	-0.0013	0.4934	-0.0351	0.4003	-0.0143	0.4307
Mouse430_2HF11210	Galnt13	NM_173030.2	2	54331926	2	0	0.11	0.301	0.65	0.055	0.39	0.115	0.0163	0.4441	-9.78E-04	0.4808	-0.1503	0.2799
Mouse430_2HF15889	Kcnj3	NM_008426.1	2	55251356	2	0	0.012	0.464	0.004	0.478	-0.001	0.491	1.65E-04	0.495	-0.5498	0.0918	-4.88E-04	0.4971
Mouse430_2HF888	Nr4a2	NM_013613.1	2	56922903	2	0	-0.002	0.489	-0.004	0.471	3.33E-04	0.498	0.0615	0.3502	-0.0975	0.3491	-0.0137	0.4507
Mouse430_2HF15507	Gpd2	NM_010274.2	2	57053857	2	1	-0.921	7.59E-10	3.97E-04	0.483	0.001	0.485	-0.0041	0.4771	-4.88E-05	0.4967	-0.0039	0.4705
Mouse430_2HF12429	A330104H05Rik	NM_029972.3	2	57860501	1	0	-0.008	0.453	0.493	0.1	-0.319	0.157	0.059	0.3622	-0.0066	0.464	-3.32E-05	0.4987
Mouse430_2HF3748	Pscdbp	NM_139200.4	2	57947867	1	1	0.003	0.474	0.846	0.099	0.919	0.05	0.0713	0.076	0.4031	0.9993	0.0061	0.5455
Mouse430_2HF21568	Acvr1c	NM_001033369.2	2	58087208	1	0	9.51E-05	0.498	0.534	0.042	0.054	0.326	0.0138	0.4073	0.2179	0.783	-0.0048	0.4691
Mouse430_2HF9689	Acvr1	NM_007394.2	2	58204030	NaN	0	-0.003	0.458	-0.002	0.462	-0.058	0.209	-0.0237	0.3313	0.0011	0.5141	-4.52E-04	0.4888
Mouse430_2HF21520	Pkp4	NM_026361.1	2	58961689	1	0	-0.026	0.33	-0.008	0.438	-0.004	0.448	6.79E-07	0.4999	-9.65E-04	0.4922	-0.002	0.4734
Mouse430_2HF5631	Tanc1	NM_198294.2	2	59412883	1	0	2.56E-04	0.5	-0.008	0.447	0.023	0.435	-0.0041	0.4461	0.0084	0.5301	-0.048	0.3166
Mouse430_2HF18333	Wdsub1	NM_028118.1	2	59653203	1	0	-0.078	0.353	-2.16E-05	0.498	0.005	0.477	-2.78E-04	0.4976	-0.1978	0.21	0.039	0.6603
Mouse430_2HF19256	Baz2b	NM_001001182.3	2	59700200	1	0	0.05	0.415	-0.111	0.325	0.019	0.447	-0.0035	0.4583	0.3499	0.9701	-1.20E-07	0.4999
Mouse430_2HF15874	Cd302	NM_025422.3	2	60052832	1	0	-0.133	0.113	0.006	0.382	-0.003	0.448	0.085	0.1043	0.0056	0.5677	0.5684	0.9935
Mouse430_2HF4515	Ly75	NM_013825.2	2	60093131	1	0	0.026	0.456	0.004	0.468	6.66E-04	0.488	-0.0018	0.4753	0.0375	0.6374	0.6785	0.9092
Mouse430_2HF103	Pla2r1	NM_008867.1	2	60219878	1	0	0.005	0.46	-0.001	0.481	0.005	0.46	-0.0443	0.2897	-0.0035	0.4649	-1.15E-05	0.4993
Mouse430_2HF13011	Itgb6	NM_021359.2	2	60399131	1	0	-0.001	0.49	-0.001	0.491	-0.01	0.459	0.0154	0.4325	-0.0101	0.4526	0.0027	0.5333
Mouse430_2HF14754	Rbms1	NM_020296.1	2	60553521	1	0	7.44E-06	0.499	0.001	0.484	0.008	0.434	7.69E-04	0.492	0.6734	0.9977	0.0091	0.5647
Mouse430_2HF21208	Tank	NM_011529.1	2	61379422	1	0	0.019	0.376	0.063	0.261	-0.01	0.416	9.08E-04	0.4875	0.0235	0.5805	0.0194	0.5811
Mouse430_2HF17279	Psmd14	NM_021526.2	2	61512582	1	0	-0.005	0.453	5.09E-06	0.5	-0.003	0.458	0.0029	0.4414	-0.0058	0.4106	0.2612	0.9653
Mouse430_2HF1665	Tbr1	NM_009322.3	2	61605292	1	0	7.95E-04	0.496	-0.08	0.33	0.08	0.307	0.0178	0.4626	0.0389	0.6276	-2.68E-04	0.4974
Mouse430_2HF7345	Slc4a10	NM_033552.1	2	61847301	1	0	-2.10E-04	0.497	-4.96E-04	0.494	-0.001	0.486	0.0109	0.4584	-0.0039	0.4754	-0.0033	0.484
Mouse430_2HF19254	Dpp4	NM_010074.2	2	62130912	NaN	0	-0.012	0.412	-0.003	0.46	-0.002	0.471	-1.63E-04	0.4978	0.2839	0.9466	-0.5396	9.08E-04
Mouse430_2HF15903	Gcg	NM_008100.3	2	62275369	1	0	-0.002	0.483	-0.086	0.401	0.009	0.462	0.5201	0.1404	-1.6731	0.0398	-0.0071	0.4773
Mouse430_2HF20861	Fap	NM_007986.2	2	62301782	2	0	0.102	0.312	0.016	0.441	0.021	0.434	0.0014	0.49	-0.0044	0.4744	0.0538	0.5982
Mouse430_2HF21719	Ifih1	NM_027835.1	2	62398289	2	0	0.005	0.437	0.003	0.444	-0.004	0.463	3.69E-04	0.4927	0.0234	0.623	1.9802	0.9996
Mouse430_2HF12688	Gca	NM_145523.3	2	62465166	NaN	0	0.004	0.464	-0.019	0.375	0.001	0.482	0.0457	0.2803	0.4348	0.9641	8.76E-04	0.5117
Mouse430_2HF3908	Kcnh7	NM_133207.2	2	62503785	1	1	-9.09E-04	0.493	-0.008	0.468	-0.001	0.497	-0.0015	0.4908	-8.01E-05	0.4973	4.09E-06	0.5001
Mouse430_2HF10327	Fign	NM_021716.3	2	63778670	NaN	0	5.72E-04	0.495	8.10E-06	0.5	-0.014	0.428	-0.0446	0.3067	-9.95E-04	0.4918	0.0048	0.5478
Mouse430_2HF20064	Grb14	NM_016719.1	2	64713313	1	0	-0.006	0.441	-0.002	0.473	-0.017	0.387	-0.001	0.4925	0.0037	0.5175	-0.0032	0.465
Mouse430_2HF6136	Scn2a1	XM_001001618.1+XM_909341.2;XM_001001623.1;XM_001001633.1;XM_980330.1	2	65549169	2	0	-5.52E-04	0.486	-4.69E-04	0.496	3.96E-04	0.492	0.0036	0.4663	-0.1174	0.2101	9.35E-05	0.5026
Mouse430_2HF10054	A330102K23Rik	NM_153409.3	2	65646681	1	0	0.004	0.468	-6.58E-04	0.495	-0.005	0.452	0.0088	0.4551	-0.0783	0.3014	0.0033	0.5176
Mouse430_2HF9270	Galnt3	NM_015736.1	2	65883605	1	0	6.07E-05	0.498	0.219	0.212	-8.81E-04	0.495	-6.95E-06	0.4993	-0.0036	0.4741	-0.0049	0.4606
Mouse430_2HF715	Ttc21b	NM_001047604.1	2	65985166	1	0	4.48E-04	0.498	-0.004	0.475	-0.013	0.487	0.0016	0.4871	0.0056	0.5485	-0.0159	0.3977
Mouse430_2HF13828	Scn1a	NM_018733.2	2	66073727	1	2	-0.142	0.251	0.004	0.485	0.29	0.225	0.0015	0.4892	0.0187	0.5665	0.0067	0.5328
Mouse430_2HF21778	B3galt1	NM_020283.2	2	67905511	1	0	-0.016	0.414	6.95E-05	0.499	-0.31	0.037	-0.0074	0.4495	0.0186	0.5469	0.0192	0.5664
Mouse430_2HF7969	Stk39	NM_016866.2	2	68011284	NaN	0	-6.43E-05	0.497	0.426	0.145	0.129	0.293	0.0077	0.4105	-0.0319	0.3995	-0.0051	0.4565
Mouse430_2HF23531	4932414N04Rik	NM_183113.3	2	68460681	1	0	0.412	0.109	-0.037	0.397	-0.067	0.359	0.0341	0.4133	-0.0576	0.3317	-0.0047	0.479
Mouse430_2HF2773	Lass6	NM_172856.3	2	68662396	NaN	0	0.098	0.313	-0.108	0.308	-0.009	0.463	-0.0526	0.3833	-0.0017	0.4854	0.0352	0.5768
Mouse430_2HF15921	Nostrin	NM_181547.2	2	68936639	1	0	0.402	0.056	0.001	0.49	-0.028	0.416	0.002	0.4851	0.833	0.9778	-0.2424	0.1919
Mouse430_2HF3366	Spc25	NM_025565.2	2	68994735	1	0	-7.60E-05	0.495	-0.003	0.47	-0.013	0.414	-0.4299	3.14E-09	-0.6707	0.0496	-0.4227	0.0237
Mouse430_2HF5899	G6pc2	NM_021331.3	2	69020810	1	0	-0.009	0.455	0.001	0.487	-0.005	0.477	-0.0023	0.4905	-0.0199	0.4429	9.34E-04	0.5087
Mouse430_2HF6026	Abcb11	NM_021022.3	2	69039121	NaN	0	0.068	0.21	-0.005	0.446	-0.001	0.475	-0.0115	0.4591	0.0677	0.6008	0.0496	0.5686
Mouse430_2HF15718	Lrp2	NM_001081088.1;XM_899859.2;XM_909085.2;XM_921174.2;XM_992598.1	2	69226487	2	1	-0.198	0.267	-0.001	0.488	-0.03	0.397	-0.021	0.4326	-1.4622	0.0026	-0.2332	0.037
Mouse430_2HF14470	Bbs5	NM_028284.2	2	69448094	NaN	0	-0.006	0.485	-0.008	0.457	-0.022	0.444	5.28E-05	0.4991	0.001	0.5039	-0.0032	0.4667
Mouse430_2HF15556	Kbtbd10	NM_001081087.1+XM_992613.1;XM_910098.2	2	69471450	1	0	0.009	0.46	-0.007	0.471	0.18	0.278	-0.0059	0.4777	0.0209	0.5764	0.0054	0.5159
Mouse430_2HF20698	Fastkd1	NM_177244.3;XM_982008.1	2	69487654	2	0	-0.009	0.429	-0.001	0.485	0.008	0.449	-0.0073	0.4612	0.0135	0.5463	-0.0131	0.4479
Mouse430_2HF23424	Fastkd1	NM_177244.3	2	69487654	2	0	-9.67E-04	0.488	2.94E-05	0.498	-2.34E-06	0.499	-0.01	0.4154	0.4574	0.9933	-8.03E-04	0.4863
Mouse430_2HF22852	Fastkd1	XM_981967.1;XM_982008.1	2	69487654	2	0	0.012	0.45	0.003	0.487	0.001	0.493	-0.011	0.468	0.0046	0.5304	0.0232	0.5558
Mouse430_2HF16887	Ppig	NM_001081086.1;XM_001003390.1;XM_892000.2;XM_899890.2;XM_909264.2;XM_921257.2;XM_921266.2;XM_982127.1;XM_982163.1;XM_992686.1	2	69523658	2	0	-0.001	0.477	4.09E-04	0.495	-0.005	0.439	-0.0068	0.4198	0.0016	0.5238	0.0074	0.5474
Mouse430_2HF6915	4930578N16Rik	NM_001077684.1	2	69572764	2	0	-0.006	0.461	0.274	0.231	-0.019	0.372	0.0089	0.4549	0.1212	0.7235	0.033	0.5841
Mouse430_2HF19218	Phospho2	NM_028521.2	2	69590576	2	2	0.002	0.48	0.122	0.077	-7.23E-04	0.49	0.004	0.4403	-5.24E-04	0.4921	0.0107	0.6404
Mouse430_2HF3195	Klhl23	NM_177784.3	2	69623312	2	0	-0.037	0.398	0.019	0.446	-0.418	0.122	-0.059	0.2593	-0.2751	0.1202	-0.0206	0.4666
Mouse430_2HF13625	Ssb	NM_009278.3	2	69662419	2	0	0.005	0.456	0.022	0.284	-0.021	0.371	-0.0041	0.434	0.0032	0.5324	0.03	0.6249
Mouse430_2HF23893	Mettl5	NM_029280.2	2	69679929	2	0	-0.002	0.477	-0.002	0.471	-0.001	0.483	-9.13E-04	0.4869	-0.1672	0.1626	0.0083	0.5868
Mouse430_2HF14181	Zfp650	NM_001081548.1	2	69794531	2	0	-0.006	0.437	-0.016	0.296	-0.002	0.462	-0.007	0.4084	2.06E-04	0.5065	-1.66E-05	0.4988
Mouse430_2HF18721	Sp5	NM_022435.2	2	70275762	NaN	0	0.014	0.447	0.006	0.473	-0.007	0.48	-0.0119	0.4594	1.01E-04	0.501	0.0049	0.5224
Mouse430_2HF1753	4933404M02Rik	NM_025744.2	2	70309658	2	0	0.004	0.476	7.79E-04	0.495	0.005	0.473	-0.0025	0.4841	9.10E-04	0.5046	0.0134	0.5439
Mouse430_2HF3026	Gad1	NM_008077.4	2	70363052	2	0	0.006	0.47	0.51	0.08	0.003	0.487	8.62E-05	0.4957	4.68E-04	0.5034	0.0145	0.5499
Mouse430_2HF14806	Gorasp2	NM_027352.3	2	70462415	1	0	0.143	0.055	1.24E-04	0.492	-0.017	0.376	0.0531	0.2083	-0.0021	0.4715	0.0293	0.7424
Mouse430_2HF16485	Tlk1	NM_172664.2	2	70513221	1	0	-0.018	0.347	0.018	0.323	-0.005	0.428	-0.0031	0.4499	-0.213	0.0298	-0.3619	0.0015
Mouse430_2HF15732	Mettl8	NM_145524.2	2	70765637	2	2	-8.64E-04	0.483	0.043	0.206	-0.002	0.471	-0.0031	0.4556	-3.66E-04	0.4849	0.1902	0.856
Mouse430_2HF3446	4833418A01Rik	NM_198005.1	2	70856167	2	0	-0.074	0.337	0.005	0.463	0.001	0.495	-0.0012	0.4816	-0.0018	0.4796	1.44E-04	0.502
Mouse430_2HF15058	Cybrd1	NM_028593.1	2	70918891	2	2	0.004	0.477	0.007	0.473	-0.019	0.449	-6.99E-04	0.498	-0.3931	0.1646	0.0708	0.6246
Mouse430_2HF14229	Dync1i2	NM_010064.3	2	71012815	2	0	-0.004	0.454	-6.41E-04	0.491	-0.003	0.453	-0.0044	0.4333	-0.0025	0.4622	0.0771	0.7226
Mouse430_2HF12861	Slc25a12	NM_172436.3	2	71071902	2	6	-0.005	0.428	0.105	0.093	-3.49E-05	0.498	-0.0016	0.4732	-0.001	0.4861	-0.0588	0.1588
Mouse430_2HF3935	Hat1	NM_026115.3	2	71190096	2	0	-1.11E-05	0.499	0.003	0.441	-0.001	0.481	1.73E-05	0.4975	-0.0719	0.2298	0.2671	0.9963
Mouse430_2HF9100	Metapl1	NM_025633.3	2	71254177	2	0	0.001	0.486	-1.06E-04	0.498	-0.008	0.446	-0.001	0.4894	0.298	0.804	0.6806	0.9687
Mouse430_2HF9973	Dlx1	NM_010053.1	2	71330284	2	0	-0.014	0.473	0.004	0.48	-0.008	0.469	0.0037	0.4784	-5.56E-04	0.4958	0.0033	0.5178
Mouse430_2HF13989	Dlx2	NM_010054.1	2	71344248	2	0	-0.319	0.133	0.028	0.423	-0.009	0.466	-0.0045	0.4632	-8.90E-05	0.4991	-8.71E-05	0.4987
Mouse430_2HF22479	Itga6	NM_008397.3	2	71587779	2	0	0.049	0.362	0.004	0.477	-0.05	0.389	-3.06E-04	0.4939	-3.57E-06	0.4996	-0.005	0.4524
Mouse430_2HF11846	Pdk1	NM_172665.3	2	71674063	2	0	1.213	0	-0.02	0.346	0.008	0.419	-0.139	0.163	1.6109	0.9999	0.9415	0.9967
Mouse430_2HF19533	Rapgef4	NM_019688.1	2	71782054	2	0	0.292	0.025	9.69E-04	0.488	0.009	0.45	-0.0078	0.4271	-1.1319	1.74E-04	-0.3411	0.1384
Mouse430_2HF3471	B230120H23Rik	NM_023057.3	2	72086605	1	0	4.95E-04	0.496	6.02E-04	0.49	-1.09E-04	0.495	0.0224	0.4061	-0.1019	0.2849	-0.0182	0.4275
Mouse430_2HF20870	Sp3	NM_001018042.2	2	72737266	1	0	-0.059	0.198	-0.009	0.378	-0.004	0.435	-6.76E-04	0.4895	-1.43E-06	0.4997	-0.0102	0.4067
Mouse430_2HF12091	Gtpbp9	NM_025942.2	2	72894462	1	0	-0.005	0.458	3.12E-04	0.491	-0.007	0.432	-0.004	0.4585	4.17E-04	0.5056	0.0729	0.7007
Mouse430_2HF14804	Gtpbp9	NM_025942.2;NM_030091.1	2	72894462	1	0	-0.003	0.47	0.001	0.475	-0.005	0.446	-5.71E-04	0.4884	-0.0116	0.3938	0.0799	0.8254
Mouse430_2HF18375	Wipf1	NM_153138.3	2	73230449	1	0	0.031	0.425	0.22	0.072	0.003	0.463	1.71E-04	0.4954	0.4707	0.9999	0.0025	0.5232
Mouse430_2HF22653	Chrna1	NM_007389.4;XM_984917.1;XM_994323.1	2	73364120	1	0	0.039	0.392	-0.003	0.481	0.02	0.439	0.0378	0.426	0.3447	0.8475	0.0021	0.5096
Mouse430_2HF9345	Chn1	NM_029716.2;NM_175752.2	2	73411584	1	0	0.001	0.493	-0.005	0.475	-0.008	0.463	0.0553	0.3409	-4.21E-04	0.4933	-0.0011	0.4916
Mouse430_2HF21729	Chn1	NM_175752.2	2	73411584	1	0	0.01	0.47	0.025	0.434	-0.077	0.34	-0.0089	0.4567	-4.64E-04	0.4977	-2.95E-04	0.4943
Mouse430_2HF20898	Atf2	NM_001025093.1;NM_009715.2	2	73617360	1	0	-0.002	0.454	-0.001	0.471	-0.008	0.411	-0.0134	0.3441	3.14E-05	0.5011	2.95E-04	0.5078
Mouse430_2HF9755	Atp5g3	NM_175015.2	2	73709288	1	0	-0.02	0.361	6.16E-05	0.495	-0.004	0.435	0.0032	0.4492	-0.0609	0.2367	-0.0015	0.4754
Mouse430_2HF4603	Lnp	NM_027133.2	2	74315675	2	0	0.021	0.411	-1.43E-04	0.493	0.005	0.466	-0.0282	0.4069	0.3427	0.9363	-0.0044	0.4793
Mouse430_2HF19079	Evx2	NM_007967.2	2	74456455	1	0	0.013	0.445	-0.021	0.43	-8.77E-04	0.497	0.0278	0.4232	-0.0158	0.4526	-0.0158	0.4569
Mouse430_2HF7198	Hoxd13	NM_008275.2	2	74469149	1	0	0.003	0.483	0.046	0.403	-0.003	0.489	-0.0052	0.4779	-0.0307	0.4044	-8.99E-05	0.4982
Mouse430_2HF17895	Hoxd12	NM_008274.2	2	74475926	1	0	0.002	0.484	-2.46E-04	0.497	-3.53E-04	0.494	-0.0023	0.4852	-0.0038	0.4673	-0.0089	0.4591
Mouse430_2HF15145	Hoxd11	NM_008273.1	2	74482838	1	0	-0.006	0.474	0.158	0.32	1.76E-05	0.5	0.0119	0.4538	0.0028	0.5141	0.0166	0.5523
Mouse430_2HF6400	Hoxd10	NM_013554.3	2	74492809	1	0	-0.014	0.436	0.052	0.35	0.002	0.486	0.0034	0.4814	-0.0014	0.4895	0.0032	0.5361
Mouse430_2HF1340	Hoxd9	NM_013555.3	2	74498600	1	0	0.007	0.463	2.51E-05	0.5	-0.005	0.48	-0.0013	0.4944	0.0109	0.5423	0.007	0.5575
Mouse430_2HF20340	Hoxd8	NM_008276.2	2	74506387	1	0	-8.88E-04	0.495	3.03E-04	0.498	0.011	0.471	-1.0299	0.0118	0.02	0.5576	7.21E-04	0.5136
Mouse430_2HF10591	Hoxd3	NM_010468.2	2	74522817	1	0	-0.003	0.486	-0.03	0.429	0.003	0.491	-0.0183	0.4478	0.0258	0.5731	3.76E-04	0.509
Mouse430_2HF6736	Hoxd1	NM_010467.2	2	74563819	1	0	-0.007	0.455	6.10E-04	0.493	-0.069	0.327	0.0982	0.3054	0.0067	0.5331	-0.0011	0.4945
Mouse430_2HF13617	Mtx2	NM_016804.3	2	74626690	1	0	-0.008	0.432	-0.006	0.431	-0.004	0.437	-0.0075	0.412	-0.1006	0.1824	0.0031	0.5545
Mouse430_2HF17967	Hnrpa3	NM_198090.1	2	75460157	2	0	-0.007	0.415	-0.003	0.451	-0.006	0.441	-0.0881	0.0939	-0.2511	0.0126	-0.003	0.4586
Mouse430_2HF18092	Nfe2l2	NM_010902.3	2	75476352	2	0	0.004	0.451	-0.004	0.401	0.004	0.449	-0.0016	0.4521	0.0042	0.564	0.1434	0.9935
Mouse430_2HF10926	Agps	NM_172666.2	2	75633031	1	0	-4.85E-04	0.497	0.005	0.455	7.78E-04	0.493	-8.04E-04	0.4897	0.003	0.5374	0.0135	0.5684
Mouse430_2HF15157	Ttc30b	NM_028235.1	2	75737252	1	0	-0.004	0.458	-0.132	0.146	-0.302	0.035	0.0122	0.3969	0.1545	0.8131	0.0056	0.5594
Mouse430_2HF17771	Ttc30a1	NM_030188.3	2	75780582	1	0	-0.375	0.073	-0.002	0.467	-0.567	0.004	0.2032	0.0429	0.0024	0.5282	0.0154	0.6296
Mouse430_2HF23845	Cyct	NM_009989.2	2	76154789	2	0	-0.041	0.368	-0.263	0.204	-0.034	0.38	-0.04	0.3777	-1.8218	5.76E-04	-0.0078	0.4639
Mouse430_2HF11448	Osbpl6	NM_145525.2	2	76207377	2	0	0.003	0.476	0.023	0.428	0.009	0.459	0.0118	0.4462	0.002	0.5117	0.001	0.5137
Mouse430_2HF14679	Prkra	NM_011871.2	2	76430778	1	0	0.011	0.423	-0.007	0.418	-0.01	0.412	0.003	0.4539	-0.0963	0.2139	-0.1641	0.0474
Mouse430_2HF13442	Fkbp7	NM_010222.1	2	76463883	1	0	0.004	0.466	0.002	0.479	1.51E-09	0.5	-4.67E-05	0.4989	0.0479	0.7038	-0.0023	0.4746
Mouse430_2HF20063	Plekha3	NM_031256.2	2	76476134	1	0	0.002	0.474	0.002	0.454	-0.002	0.47	1.63E-04	0.4929	-0.0028	0.4663	0.0034	0.5615
Mouse430_2HF6593	Ttn	NM_011652.3;NM_028004.2	2	76514471	1	0	-0.001	0.494	-4.83E-04	0.494	0.242	0.314	-0.0093	0.4499	0.893	0.9954	-0.0642	0.3309
Mouse430_2HF10589	2610301F02Rik	NM_001025576.2	2	76831405	NaN	0	0.007	0.459	-0.331	0.081	-3.04E-04	0.496	0.0067	0.4462	-0.0157	0.4386	0.0039	0.53
Mouse430_2HF531	Sestd1	NM_175465.3	2	76981179	1	0	0.004	0.466	-0.002	0.481	0.218	0.279	-1.15E-04	0.4979	-1.21E-04	0.4962	-2.95E-04	0.4963
Mouse430_2HF10518	Zfp533	NM_178723.5;XM_987429.1;XM_987461.1;XM_987494.1	2	77212764	1	0	0.021	0.368	0.001	0.474	0.016	0.43	-0.1032	0.2576	0.0324	0.6246	-0.0301	0.4173
Mouse430_2HF1992	Ube2e3	NM_009454.2;XM_001000523.1+XM_986217.1	2	78669886	1	0	-0.001	0.477	1.34E-05	0.499	-4.27E-05	0.498	-0.0076	0.4092	-0.5053	0.0027	0.0055	0.5658
Mouse430_2HF9101	Itga4	NM_010576.3	2	79056339	1	0	0.202	0.209	8.05E-04	0.494	-9.01E-04	0.488	-0.001	0.4855	0.3569	0.9965	0.0233	0.5512
Mouse430_2HF20190	Neurod1	NM_010894.2	2	79253480	1	0	-0.039	0.39	0.043	0.399	-0.012	0.449	-0.0403	0.3955	-0.001	0.4896	-0.4704	0.0845
Mouse430_2HF24165	Ppp1r1c	NM_172420.3	2	79508619	NaN	0	0.002	0.491	0.001	0.494	0.002	0.489	-1.0862	0.0408	0.0025	0.5104	2.75E-04	0.5048
Mouse430_2HF13895	Pde1a	NM_001009978.1;NM_001009979.1;NM_016744.3	2	79635292	2	0	5.78E-07	0.5	2.21E-05	0.499	0.016	0.469	0.0643	0.325	-0.0311	0.4104	-0.8112	2.02E-09
Mouse430_2HF20838	Prdx6-rs1	NM_177256.3	2	80093314	NaN	1	0.607	0.072	-0.009	0.472	-1.49E-04	0.498	-0.114	0.3607	-0.0047	0.4762	0.0057	0.5284
Mouse430_2HF9126	Dnajc10	NM_024181.2;XM_986618.1	2	80116305	2	0	0.543	0.003	0.001	0.476	-0.003	0.445	-0.0485	0.1762	0.5305	0.9992	0.5063	0.9895
Mouse430_2HF2146	Frzb	NM_011356.4	2	80212809	2	4	0.006	0.444	0.004	0.485	0.032	0.407	-0.0033	0.4523	0.0056	0.551	-0.6994	0.0023
Mouse430_2HF9891	Dusp19	NM_024438.4	2	80418053	2	0	-0.005	0.459	-0.005	0.436	-0.004	0.43	0.0125	0.3831	-0.0489	0.4076	0.0214	0.6619
Mouse430_2HF14436	Nup35	NM_027091.2	2	80439653	2	0	-0.004	0.462	0.003	0.451	7.03E-04	0.496	-4.46E-05	0.4981	-0.0547	0.2871	-0.0023	0.47
Mouse430_2HF14404	Zfp804a	NM_175513.3	2	82036637	2	0	-2.71E-04	0.497	0.014	0.447	0.003	0.473	-1.64E-05	0.4989	0.01	0.5659	-0.0093	0.446
Mouse430_2HF8155	Zc3h15	NM_026934.3	2	83445417	NaN	0	0.007	0.431	0.002	0.45	-0.058	0.252	-0.0019	0.4738	0.0014	0.5176	0.2309	0.9169
Mouse430_2HF19653	Itgav	NM_008402.1	2	83525354	NaN	0	-0.013	0.432	0.003	0.483	-0.061	0.368	0.0041	0.4848	0.031	0.5863	-0.0018	0.4801
Mouse430_2HF2246	Zswim2	NM_027964.2	2	83715918	2	3	2.50E-04	0.497	0.077	0.394	-0.006	0.475	0.0014	0.4936	0.2577	0.785	-0.0118	0.4609
Mouse430_2HF8008	Calcrl	NM_018782.1	2	84131465	1	0	-0.255	0.073	0.004	0.445	5.29E-04	0.493	-0.0046	0.4462	0.0024	0.5334	-0.0021	0.4671
Mouse430_2HF3681	Tfpi	NM_011576.1	2	84233699	1	1	0.024	0.433	0.005	0.449	-0.001	0.483	0.0241	0.2938	-0.3121	0.0379	0.0346	0.6181
Mouse430_2HF10653	Ctnnd1	NM_001085448.1;NM_001085449.1;NM_001085450.1;NM_001085453.1;NM_007615.4	2	84401622	1	0	-0.002	0.46	0.001	0.478	-9.56E-08	0.499	0.0101	0.403	0.0323	0.6207	-0.0065	0.4175
Mouse430_2HF18856	2700094K13Rik	NM_001033166.2;NM_001037279.1	2	84470057	1	0	-5.85E-04	0.494	0.104	0.142	-0.002	0.473	0.0065	0.4184	0.0128	0.6017	0.0027	0.5279
Mouse430_2HF16648	Med19	NM_025885.2	2	84479241	1	1	0.002	0.472	-0.039	0.328	-0.01	0.426	-0.0064	0.4385	-0.0161	0.389	0.1882	0.9302
Mouse430_2HF8123	Zdhhc5	NM_144887.3	2	84488759	1	0	4.18E-06	0.5	-0.002	0.473	-0.001	0.484	-0.0064	0.4453	-0.0089	0.4393	0.0023	0.5329
Mouse430_2HF11245	Clp1	NM_133840.2	2	84523961	1	0	0.017	0.348	0.13	0.03	-0.016	0.32	-0.0076	0.3901	-0.3087	0.0151	0.0026	0.5372
Mouse430_2HF6860	Serping1	NM_009776.2	2	84566224	1	1	-0.003	0.462	0.003	0.441	-0.004	0.425	-4.29E-05	0.4976	0.1655	0.8819	0.9381	0.9957
Mouse430_2HF17318	Ube2l6	NM_019949.1	2	84599678	1	0	0.204	0.156	7.86E-04	0.475	-0.003	0.468	-0.0014	0.4802	-0.0429	0.3672	1.239	0.9466
Mouse430_2HF11244	Smtnl1	NM_024230.2	2	84612015	2	0	-0.008	0.465	0.002	0.493	-0.015	0.464	-0.0044	0.4869	1.27E-04	0.5023	0.5113	0.8967
Mouse430_2HF6985	Slc43a1	NM_001081349.2;NM_001083809.1;NM_024497.1	2	84640278	2	1	-0.01	0.434	-0.007	0.433	0.048	0.368	-3.90E-08	0.4999	-1.2571	0.0023	-0.0014	0.4753
Mouse430_2HF3652	Rtn4rl2	XM_913972.2	2	84672785	1	0	0.002	0.484	0.009	0.451	-0.037	0.368	-0.0091	0.4741	-0.028	0.4033	-0.0035	0.4856
Mouse430_2HF9552	Slc43a3	NM_021398.2	2	84737499	1	0	0.072	0.297	-4.23E-04	0.496	0.008	0.445	-0.0243	0.3445	-0.5462	0.0141	0.0143	0.5543
Mouse430_2HF12673	Prg2	NM_008920.4	2	84781300	1	0	-0.049	0.367	-0.001	0.49	-0.001	0.49	0.7192	0.0046	-0.0519	0.3523	-0.0017	0.4932
Mouse430_2HF17404	Prg3	NM_016914.2	2	84789054	1	0	2.12E-04	0.499	-2.46E-04	0.496	3.69E-04	0.498	0.0075	0.4497	0.0012	0.5134	-2.07E-04	0.4985
Mouse430_2HF16403	P2rx3	NM_145526.2	2	84797391	2	0	0.007	0.468	9.27E-04	0.495	0.061	0.395	-0.0426	0.4055	-0.0496	0.3843	5.04E-04	0.5101
Mouse430_2HF3388	Ssrp1	NM_182990.3	2	84838111	2	1	-0.001	0.49	0.022	0.305	-8.75E-05	0.496	-0.0065	0.407	-0.2901	0.0012	-0.0029	0.4311
Mouse430_2HF3700	Tnks1bp1	NM_001081260.1	2	84858998	2	1	-1.556	0.01	0.011	0.483	-0.001	0.495	-0.0366	0.4277	0.0195	0.5489	-0.0062	0.4798
Mouse430_2HF13400	Agtrl1	NM_011784.2	2	84937225	2	1	-0.028	0.398	0.219	0.219	-0.013	0.454	-0.0034	0.4558	-0.0771	0.3093	-0.683	0.0204
Mouse430_2HF21473	4833423E24Rik	NM_001081664.1	2	85284433	NaN	0	0.128	0.262	0.003	0.476	-0.003	0.478	0.3034	0.1504	-0.0103	0.473	0.0047	0.5262
Mouse430_2HF14886	Pramel7	NM_178250.2	2	87289927	NaN	4	7.22E-04	0.496	-0.009	0.455	-0.009	0.456	-0.4594	0.1301	-0.005	0.4752	-1.6625	0.001
Mouse430_2HF12004	Pramel6	NM_178249.2	2	87309297	2	1	-0.009	0.449	-0.018	0.443	-0.012	0.467	0.1337	0.356	-0.021	0.4693	0.0057	0.532
Mouse430_2HF6346	Olfr74	NM_054091.2	2	87774546	2	1	0.003	0.483	-0.087	0.321	4.12E-06	0.5	-0.0163	0.4384	0.0022	0.5091	0.2249	0.7578
Mouse430_2HF14439	Olfr73	NM_054090.1	2	87835035	2	0	-0.015	0.431	0.003	0.481	-0.005	0.478	-6.47E-04	0.491	-0.9737	0.0247	0.1872	0.8076
Mouse430_2HF1186	Olfr1264	NM_021368.1	2	89821977	1	0	0.003	0.478	0.027	0.418	-0.014	0.451	-0.0015	0.4926	-0.0108	0.455	1.28E-07	0.5
Mouse430_2HF9115	Olfr140	NM_020515.1	2	89852253	1	0	-0.021	0.434	-0.005	0.469	-0.092	0.381	-0.0088	0.4764	-0.007	0.4691	-3.24E-05	0.4985
Mouse430_2HF20982	Ptprj	NM_008982.4	2	90233731	NaN	0	0.004	0.471	0.005	0.45	2.91E-04	0.493	0.0041	0.4547	0.005	0.5443	0.0014	0.5051
Mouse430_2HF7758	Nup160	NM_021512.2	2	90478054	1	0	0.001	0.484	0.001	0.485	-0.034	0.34	-0.1054	0.0307	-0.0084	0.3818	-0.0013	0.4803
Mouse430_2HF18280	Fnbp4	NM_018828.2	2	90546209	1	0	0.018	0.391	0.004	0.457	0.004	0.454	-0.0853	0.1328	1.81E-06	0.5008	-0.0067	0.4185
Mouse430_2HF5075	Mtch2	NM_019758.2	2	90647994	1	0	-0.001	0.477	-1.04E-04	0.496	-0.007	0.412	0.0017	0.4686	-0.0063	0.4058	-0.0073	0.4095
Mouse430_2HF3040	C1qtnf4	NM_026161.3	2	90686697	NaN	0	-0.028	0.436	8.10E-04	0.495	0.008	0.465	-0.044	0.3656	-0.2426	0.1909	0.1801	0.8005
Mouse430_2HF18996	Kbtbd4	NM_025991.3	2	90705625	2	0	-0.403	0.151	0.002	0.479	-0.002	0.479	-9.82E-04	0.4875	-0.0045	0.4666	0.001	0.5099
Mouse430_2HF7366	Ptpmt1	NM_025576.2	2	90711552	2	0	0.56	0.003	-0.002	0.459	-2.28E-04	0.494	0.0045	0.4417	0.0017	0.5231	0.259	0.9795
Mouse430_2HF904	Cugbp1	NM_017368.2;NM_198683.1	2	90741297	NaN	0	-0.004	0.471	-0.002	0.477	1.05E-04	0.5	-0.0063	0.4495	0.0024	0.513	0.009	0.5713
Mouse430_2HF19605	Rapsn	NM_009023.2	2	90836466	1	0	-3.33E-04	0.493	-0.01	0.462	0.005	0.48	0.0483	0.4005	-0.0031	0.48	-0.0087	0.472
Mouse430_2HF5593	Psmc3	NM_008948.1	2	90854921	NaN	0	-0.01	0.398	0.003	0.443	-0.004	0.447	-0.0028	0.4575	-8.28E-04	0.4889	0.0035	0.5682
Mouse430_2HF18404	Slc39a13	NM_026721.2	2	90862630	2	1	0.021	0.449	0.034	0.382	0.015	0.452	4.01E-04	0.4972	0.0117	0.5511	-0.001	0.4916
Mouse430_2HF8586	Sfpi1	NM_011355.1	2	90897636	2	0	0.015	0.436	0.037	0.397	0.01	0.458	0.0156	0.3731	0.4441	0.9733	0.2759	0.8087
Mouse430_2HF10002	Mybpc3	NM_008653.2	2	90918983	2	2	0.002	0.487	0.012	0.45	-0.013	0.432	-4.79E-04	0.4953	-0.0146	0.4593	-0.02	0.4677
Mouse430_2HF10908	Madd	NM_145527.3	2	90938200	2	1	-0.435	0.101	-0.079	0.368	-0.002	0.487	-0.0055	0.4624	0.0026	0.5149	-0.0103	0.4572
Mouse430_2HF3091	Nr1h3	NM_013839.3	2	90984949	2	0	1.34E-04	0.495	0.004	0.437	-0.001	0.473	0.0379	0.3016	1.0479	0.9994	0.0925	0.8001
Mouse430_2HF21453	Acp2	NM_007387.1	2	91003758	2	0	-0.015	0.372	0.004	0.436	-0.003	0.458	0.0116	0.3557	0.0102	0.5968	-1.13E-05	0.4976
Mouse430_2HF5333	Ddb2	NM_028119.4	2	91012427	2	1	-5.79E-04	0.496	-0.004	0.449	0.002	0.484	0.002	0.469	0.0044	0.5235	-0.4856	0.0124
Mouse430_2HF8515	Pacsin3	NM_028733.2;NM_030880.1	2	91057001	2	0	0.002	0.475	-0.002	0.469	-0.01	0.41	-0.0043	0.4831	-0.2465	0.2626	-0.0059	0.4413
Mouse430_2HF6533	Zfp289	NM_023854.1	2	91066121	2	0	-0.002	0.466	3.91E-04	0.486	-0.101	0.158	1.76E-04	0.4957	0.0054	0.5521	-3.96E-04	0.4813
Mouse430_2HF9660	1110051M20Rik	NM_175123.4	2	91078669	2	0	0.009	0.469	-0.161	0.238	4.19E-05	0.5	0.0027	0.4726	-6.50E-04	0.4927	0.0088	0.5949
Mouse430_2HF9693	Lrp4	NM_172668.2	2	91258540	2	0	0.148	0.149	4.39E-04	0.497	0.001	0.491	-0.005	0.4617	0.012	0.5504	0.7293	0.9999
Mouse430_2HF639	Ckap5	NM_029437.1	2	91327634	2	0	0.017	0.458	-0.221	0.178	-9.55E-05	0.499	-0.013	0.3872	-0.1005	0.1969	0.006	0.5482
Mouse430_2HF6576	F2	NM_010168.2	2	91426157	1	0	-0.242	0.005	5.51E-04	0.478	-0.003	0.44	-0.1357	0.2215	-0.0011	0.4937	-0.0017	0.4903
Mouse430_2HF6246	Zfp408	NM_001033451.2	2	91445814	NaN	2	0.045	0.403	0.367	0.231	-0.016	0.458	0.0114	0.4373	0.0574	0.6755	0.072	0.6049
Mouse430_2HF17033	Arhgap1	NM_146124.3	2	91451043	NaN	3	0.06	0.312	0.001	0.495	4.20E-04	0.497	0.0374	0.2976	0.2203	0.9151	0.0042	0.5583
Mouse430_2HF23372	D2Ertd391e	NM_145528.2	2	91475464	2	0	0.01	0.417	-0.003	0.461	0.002	0.475	-0.0022	0.4791	0.1536	0.8455	0.1261	0.8532
Mouse430_2HF3574	D030051N19Rik	NM_001080754.1;NM_172669.3	2	91531064	2	1	-0.015	0.453	1.85E-04	0.499	0.008	0.457	-0.0028	0.4782	0.0024	0.5167	-0.0098	0.4396
Mouse430_2HF13776	Chrm4	NM_007699.1	2	91728088	2	3	-0.012	0.45	0.02	0.443	-4.44E-04	0.497	0.0061	0.4714	-0.0209	0.4098	0.0117	0.5354
Mouse430_2HF10801	Mdk	NM_001012335.1;NM_001012336.1;NM_010784.4	2	91730660	2	0	-0.007	0.469	0.002	0.487	1.45E-05	0.5	-0.0234	0.4022	-0.0028	0.4809	-0.5175	0.0102
Mouse430_2HF23713	Dgkz	NM_138306.1	2	91733665	2	0	-0.27	0.076	-2.62E-05	0.498	-0.002	0.47	-0.0043	0.439	0.2046	0.8857	-0.0021	0.4711
Mouse430_2HF11714	Creb3l1	NM_011957.2	2	91783169	2	0	-0.016	0.445	-7.29E-05	0.499	0.041	0.413	-0.0083	0.4609	0.016	0.574	-0.0278	0.4186
Mouse430_2HF17888	Phf21a	NM_138755.1	2	92022312	2	0	-0.008	0.464	-0.005	0.48	-0.121	0.345	-0.0017	0.4802	0.0037	0.5323	-0.0021	0.4862
Mouse430_2HF24038	Gyltl1b	NM_172670.1	2	92165886	2	1	0.002	0.485	0.004	0.467	-0.001	0.483	4.53E-04	0.4971	0.013	0.548	-0.8607	0.0651
Mouse430_2HF15757	Pex16	NM_145122.1	2	92176337	2	1	-0.206	0.047	-0.017	0.348	-0.001	0.469	0.017	0.3877	0.0073	0.5326	-0.0488	0.3428
Mouse430_2HF6801	1700029I15Rik	NM_183112.2	2	92183757	2	0	-0.224	0.196	0.009	0.454	-0.009	0.46	-0.5011	0.1206	0.3	0.7507	-0.0069	0.4592
Mouse430_2HF7988	Mapk8ip1	NM_011162.4	2	92184519	2	0	6.43E-05	0.499	-0.063	0.436	0.007	0.476	-0.0035	0.4952	0.0043	0.5174	0.0163	0.5736
Mouse430_2HF12246	Cry2	NM_009963.3	2	92204485	2	0	-0.011	0.45	-0.007	0.439	1.66E-06	0.5	-0.0045	0.4758	0.0035	0.5139	-0.3755	0.0679
Mouse430_2HF17316	Slc35c1	NM_145832.3;NM_211358.2	2	92253594	1	0	-0.014	0.422	0.032	0.411	-0.041	0.394	-3.46E-05	0.4991	0.2569	0.9282	2.71E-04	0.5115
Mouse430_2HF17200	Chst1	NM_023850.1	2	92412612	2	2	9.14E-04	0.494	0.151	0.252	0.038	0.385	1.17E-05	0.4998	0.0404	0.6714	-0.0112	0.4695
Mouse430_2HF11406	Syt13	NM_030725.4	2	92715940	NaN	0	3.70E-04	0.498	0.002	0.49	0.006	0.478	-7.83E-04	0.4932	-0.0158	0.4223	-0.0018	0.4907
Mouse430_2HF21596	Trp53i11	NM_001025246.1	2	92988423	1	0	0.28	0.264	-0.006	0.48	0.012	0.472	-0.0027	0.4701	0.4147	0.9937	0.0021	0.5113
Mouse430_2HF4526	C230071H18Rik	NM_207265.2	2	92993450	1	0	-0.008	0.458	0.124	0.307	0.001	0.497	-0.1391	0.2	0.0016	0.5109	0.0016	0.5074
Mouse430_2HF23673	Tspan18	NM_183180.1	2	93005086	NaN	3	-5.21E-04	0.495	-0.02	0.431	-0.069	0.4	-0.0138	0.4492	0.1037	0.6732	-0.0626	0.3774
Mouse430_2HF4132	Cd82	NM_007656.4	2	93219950	1	0	-0.016	0.355	-0.006	0.429	-0.002	0.472	0.0015	0.4778	-0.2221	0.0285	0.0029	0.5427
Mouse430_2HF20654	Alx4	NM_007442.2	2	93443303	1	0	0.003	0.479	-0.018	0.45	0.008	0.469	-0.0056	0.4752	0.0067	0.5147	-0.004	0.4773
Mouse430_2HF4751	Ext2	NM_010163.2	2	93496472	1	0	-0.123	0.232	-0.005	0.448	-0.004	0.462	-0.0028	0.4778	-0.0496	0.3913	-0.006	0.4403
Mouse430_2HF1712	2610203E10Rik	NM_183220.2	2	93636273	1	0	4.03E-05	0.499	-0.079	0.268	-7.55E-04	0.495	-0.0032	0.4783	-0.0249	0.4577	-0.0109	0.4335
Mouse430_2HF4103	Gm1967	NM_001033452.3	2	93656202	1	0	0.017	0.433	0.098	0.367	2.44E-05	0.5	0.0024	0.4908	0.1726	0.7042	0.0271	0.5703
Mouse430_2HF9620	Alkbh3	NM_026944.1	2	93781474	2	0	-0.125	0.238	-0.002	0.474	-5.69E-04	0.493	-0.0117	0.4122	0.0022	0.5219	-0.3501	0.0035
Mouse430_2HF5926	Hsd17b12	NM_019657.4	2	93833536	1	2	0.024	0.363	-0.004	0.441	-0.054	0.231	0.1524	0.0097	0.2456	0.9361	0.01	0.6183
Mouse430_2HF11384	Ttc17	NM_183106.2	2	94207070	1	2	-0.059	0.261	0.001	0.485	-0.001	0.483	2.18E-06	0.4999	8.00E-04	0.5081	0.0187	0.6554
Mouse430_2HF570	Api5	NM_007466.2	2	94212571	1	1	-0.002	0.471	0.011	0.363	-0.022	0.339	-0.0022	0.4603	-0.0045	0.4405	3.53E-04	0.5068
Mouse430_2HF9783	Lrrc4c	NM_178725.4	2	97268496	1	0	0.031	0.39	-0.01	0.447	-0.021	0.419	-0.009	0.4586	0.3328	0.9106	0.0012	0.5066
Mouse430_2HF19634	B230118H07Rik	NM_026592.3	2	101362963	2	8	-0.255	0.087	5.42E-06	0.5	-0.002	0.474	-5.44E-05	0.4983	-0.3744	0.0743	0.0028	0.5311
Mouse430_2HF20088	Rag2	NM_009020.3	2	101425587	2	4	-6.09E-04	0.495	0.003	0.479	-7.83E-05	0.498	0.0086	0.4632	-0.0111	0.4529	0.0039	0.5217
Mouse430_2HF2916	Rag1	NM_009019.2	2	101442512	2	0	-0.043	0.38	0.664	0.079	0.024	0.43	-0.0074	0.4669	4.65E-04	0.5017	0.0019	0.5129
Mouse430_2HF19767	Traf6	NM_009424.2	2	101479279	2	0	1.24E-05	0.5	0.486	0.035	0.079	0.435	-0.0015	0.4927	-8.48E-04	0.4908	-0.0015	0.4941
Mouse430_2HF12210	2600010E01Rik	NM_001083810.1;NM_175181.4	2	101517089	2	3	1.82E-04	0.499	-0.001	0.487	0.001	0.493	0.0017	0.4853	1.5626	0.9996	0.0083	0.5489
Mouse430_2HF12994	Commd9	NM_029635.3	2	101687103	2	6	1.226	0.001	0.003	0.453	-6.62E-05	0.497	-6.28E-04	0.4932	2.046	0.9998	1.2606	0.9999
Mouse430_2HF10458	Ldlrad3	NM_178886.2	2	101751042	2	2	1.317	0.001	0.004	0.475	0.003	0.484	3.72E-04	0.4972	0.5775	0.9326	0.1089	0.7494
Mouse430_2HF1126	Trim44	NM_020267.2	2	102100958	2	6	-0.39	0.015	-8.29E-04	0.487	-0.008	0.42	-0.0034	0.4515	0.0031	0.5307	6.82E-04	0.5136
Mouse430_2HF18925	Fjx1	NM_010218.2	2	102251075	NaN	0	-0.007	0.447	-1.06E-05	0.499	-0.084	0.323	0.0118	0.4456	-0.0011	0.4923	0.0193	0.562
Mouse430_2HF6806	E430002G05Rik	NM_173749.3	2	102350889	2	1	-0.024	0.4	0.004	0.464	0.001	0.491	-0.0709	0.3618	-0.0663	0.3501	0.0094	0.5609
Mouse430_2HF12897	Slc1a2	NM_001077514.2;NM_001077515.1;NM_011393.2	2	102459499	2	0	0.094	0.374	-0.04	0.43	0.213	0.269	0.0021	0.4554	4.39E-05	0.5012	0.0063	0.5505
Mouse430_2HF4973	Cd44	NM_001039150.1;NM_001039151.1;NM_009851.2	2	102611980	1	0	0.729	0.01	0.224	0.244	0.004	0.482	0.006	0.4158	0.6837	0.9999	0.0725	0.6073
Mouse430_2HF14519	Pdhx	NM_175094.4	2	102821916	1	0	-0.016	0.426	1.89E-05	0.498	-0.001	0.488	-2.91E-05	0.4991	-0.0107	0.448	-0.1645	0.2344
Mouse430_2HF14711	Apip	NM_019735.3	2	102874514	1	2	-0.011	0.44	0.003	0.472	-5.82E-04	0.494	1.33E-04	0.4973	-0.5777	0.0333	0.0062	0.5325
Mouse430_2HF12671	Ehf	NM_007914.3	2	103064272	2	0	0.099	0.317	0.005	0.479	0.006	0.476	0.0084	0.4403	0.5758	0.9664	-0.0215	0.3196
Mouse430_2HF14471	Elf5	NM_010125.2	2	103224916	2	2	0.003	0.481	0.004	0.461	-0.075	0.382	0.053	0.3517	-1.1156	0.0068	-0.0065	0.4496
Mouse430_2HF22591	Cat	NM_009804.1	2	103254746	2	5	-0.001	0.479	-0.003	0.44	-0.005	0.42	-0.0126	0.3613	-0.005	0.4623	0.0049	0.5443
Mouse430_2HF21762	Abtb2	NM_178890.3	2	103367149	1	0	0.105	0.236	-0.002	0.466	-0.012	0.441	-0.003	0.4693	0.3388	0.8776	0.105	0.725
Mouse430_2HF15430	Nat10	NM_153126.2	2	103522098	2	1	0.007	0.468	-0.002	0.473	-0.002	0.473	0.002	0.4834	0.0096	0.5578	0.0026	0.519
Mouse430_2HF17108	Caprin1	NM_016739.2	2	103567638	2	0	0.01	0.406	0.006	0.384	-0.078	0.247	-7.73E-07	0.4998	-0.0092	0.401	0.3389	0.9999
Mouse430_2HF16786	Lmo2	NM_008505.3	2	103771062	NaN	0	-0.01	0.428	0.001	0.486	-0.006	0.453	-0.0054	0.4243	-0.1119	0.2651	-3.17E-04	0.497
Mouse430_2HF20212	Fbxo3	NM_212433.1	2	103828638	1	0	-0.037	0.3	-0.027	0.346	-0.01	0.399	-0.0108	0.3745	-0.0754	0.2399	0.0051	0.5789
Mouse430_2HF806	Cd59a	NM_007652.3	2	103896692	2	1	4.73E-04	0.491	-0.001	0.465	4.43E-04	0.493	-0.1009	0.1423	-0.5789	0.0142	0.0126	0.6245
Mouse430_2HF9243	Cd59a	NM_007652.3;XM_001001367.1;XM_978830.1	2	103896692	2	1	-1.32E-07	0.499	0.002	0.46	-0.002	0.473	-0.0051	0.4341	-0.7433	0.0047	0.1161	0.7895
Mouse430_2HF23622	A930018P22Rik	NM_026634.2	2	103923608	2	0	0.03	0.445	0.012	0.46	0.017	0.459	0.0104	0.4654	-0.0212	0.4445	0.0022	0.5107
Mouse430_2HF10598	D430041D05Rik	NM_001033347.2	2	103985826	1	0	-0.016	0.4	0.474	0.14	5.99E-06	0.5	-0.0154	0.4393	-0.0147	0.4442	0.014	0.5476
Mouse430_2HF8760	Hipk3	XM_001001406.1;XM_001001414.1	2	104230595	NaN	1	-0.147	0.093	-8.64E-04	0.483	0.002	0.457	-6.49E-04	0.489	-0.0792	0.164	-0.0678	0.1259
Mouse430_2HF13740	Hipk3	NM_010434.1;XM_001001388.1;XM_001001406.1;XM_001001414.1	2	104230595	NaN	1	0.001	0.493	0.01	0.387	-0.001	0.479	0.04	0.354	0.7902	0.9847	0.0329	0.5838
Mouse430_2HF12748	Cstf3	NM_145529.2	2	104391362	1	0	0.013	0.4	-0.001	0.484	-0.008	0.422	2.23E-04	0.4955	1.02E-04	0.5017	0.0011	0.5176
Mouse430_2HF17395	Depdc7	NM_144804.1	2	104522623	1	0	0.128	0.087	-0.251	0.006	-0.017	0.381	0.015	0.404	-8.86E-04	0.4931	0.0099	0.5766
Mouse430_2HF11526	Qser1	XM_130565.6;XM_916928.2;XM_974062.1	2	104587915	1	0	0.005	0.444	-0.001	0.481	-9.79E-04	0.486	-0.0356	0.2776	0.001	0.515	0.0544	0.7478
Mouse430_2HF10379	Ccdc73	NM_177600.3	2	104708476	2	0	0.001	0.478	-7.25E-05	0.495	-7.23E-04	0.472	9.20E-08	0.5	0.0046	0.5373	0.0027	0.5234
Mouse430_2HF9295	Ga17	NM_145380.2	2	104800498	2	1	0.002	0.476	6.25E-04	0.481	-0.011	0.391	1.17E-04	0.4926	0.001	0.5199	0.0607	0.8532
Mouse430_2HF618	Wt1	NM_144783.2	2	104927368	NaN	0	-0.009	0.456	-0.001	0.487	0.024	0.415	-5.40E-04	0.4914	0.4396	0.9943	9.37E-04	0.5137
Mouse430_2HF18846	0610012H03Rik	NM_028747.1	2	105025183	1	0	-0.544	0.004	-0.005	0.428	-0.001	0.479	-0.0106	0.4662	-0.0061	0.475	0.0028	0.5177
Mouse430_2HF20569	Rcn1	NM_009037.2	2	105187772	NaN	2	0.14	0.17	0.003	0.451	0.003	0.46	-0.0383	0.3026	-5.39E-04	0.4945	0.2758	0.8957
Mouse430_2HF11377	Pax6	NM_013627.4	2	105469735	1	1	4.61E-05	0.49	1.17E-06	0.5	-1.50E-04	0.463	-2.63E-04	0.4729	-0.0019	0.4278	-0.0022	0.3648
Mouse430_2HF20516	Elp4	NM_023876.3	2	105500948	1	0	5.39E-05	0.495	-2.49E-05	0.499	-0.008	0.426	-0.08	0.24	-0.0842	0.2537	0.0137	0.6144
Mouse430_2HF4784	Dph4	NM_026992.2	2	105767411	NaN	0	-0.002	0.481	-0.009	0.437	5.93E-04	0.496	-0.0048	0.4375	0.0247	0.6397	0.0077	0.5621
Mouse430_2HF19952	2700007P21Rik	NM_001025102.1;NM_173750.2	2	106763368	1	0	-0.025	0.398	-0.002	0.464	-0.125	0.148	1.37E-04	0.4968	-3.86E-05	0.4985	-0.0013	0.4783
Mouse430_2HF10404	Fshb	NM_008045.2	2	106856973	1	0	0.003	0.475	-1.66E-04	0.497	-0.003	0.473	-4.76E-04	0.4961	-0.0143	0.4236	-0.4964	0.0897
Mouse430_2HF22699	Kcna4	NM_021275.3	2	107091493	1	0	-0.001	0.488	-0.005	0.47	0.132	0.309	-0.0433	0.383	0.0041	0.532	-0.0134	0.4587
Mouse430_2HF8122	Mett5d1	NM_029790.3	2	108893139	1	0	4.37E-04	0.496	0.001	0.485	-0.004	0.454	0.002	0.472	-4.27E-06	0.4998	0.0087	0.5625
Mouse430_2HF13670	Kif18a	NM_139303.1	2	109081577	1	0	-0.004	0.474	-0.342	0.173	-0.052	0.364	-0.2662	0.0065	-1.106	0.0012	2.03E-04	0.5039
Mouse430_2HF235	Bdnf	NM_001048139.1;NM_001048141.1;NM_001048142.1;NM_007540.4	2	109475539	1	0	0.152	0.243	-0.034	0.419	-0.004	0.481	0.0068	0.4614	-0.2362	0.1914	-0.0029	0.4772
Mouse430_2HF8623	Lin7c	NM_011699.3	2	109691707	1	0	5.38E-04	0.493	0.043	0.156	-0.004	0.453	-0.002	0.4669	0.0213	0.6455	0.0024	0.5386
Mouse430_2HF24040	Lgr4	NM_172671.2;XM_975973.1	2	109771564	1	0	-0.005	0.462	0.014	0.363	-0.005	0.439	0.0209	0.3719	-0.0011	0.4872	0.0504	0.6765
Mouse430_2HF12602	Bbox1	NM_130452.1	2	110063536	NaN	0	-0.033	0.337	0.004	0.426	-0.002	0.466	3.66E-05	0.4992	2.86E-08	0.5	-1.6568	0.0011
Mouse430_2HF20150	1110018M03Rik	NM_026271.1	2	110162981	2	0	0.024	0.466	3.73E-05	0.5	0.367	0.181	-0.0325	0.4522	0.4142	0.868	0.0422	0.626
Mouse430_2HF5291	Slc5a12	NM_001003915.1	2	110398146	2	2	0.001	0.492	-0.008	0.468	-0.006	0.451	0.0056	0.4679	-9.13E-05	0.4989	-1.3332	3.85E-14
Mouse430_2HF22442	4930430A15Rik	NM_026248.2	2	110994093	1	0	-0.012	0.448	-0.003	0.487	0.002	0.491	0.3331	0.2026	-0.0242	0.4158	0.0051	0.5228
Mouse430_2HF12207	Agpat7	NM_207206.1	2	112040680	1	0	0.009	0.472	0.037	0.422	-0.006	0.485	-0.015	0.4657	9.12E-04	0.5024	2.07E-04	0.502
Mouse430_2HF16301	Nola3	NM_025403.2	2	112062808	1	0	0.046	0.267	-0.027	0.271	-0.003	0.449	0.042	0.1801	0.1651	0.8504	0.1637	0.9651
Mouse430_2HF7098	Slc12a6	NM_133648.1;NM_133649.1	2	112067658	1	0	-0.051	0.391	-0.001	0.488	0.005	0.48	-4.48E-04	0.4921	0.1097	0.8355	-0.0057	0.435
Mouse430_2HF22498	Tmem85	NM_026519.3	2	112163848	1	0	-0.003	0.468	-0.007	0.418	-0.01	0.39	0.001	0.4859	2.40E-04	0.5095	3.97E-05	0.5043
Mouse430_2HF15533	2410042D21Rik	NM_024254.3	2	112180050	1	0	-0.004	0.456	0.002	0.47	-0.048	0.285	-0.0744	0.1466	-0.0528	0.2709	0.1305	0.9002
Mouse430_2HF20199	2900064A13Rik	NM_133749.2	2	112255883	2	0	-0.108	0.154	-0.029	0.288	-6.35E-05	0.497	0.028	0.2598	-0.1133	0.0709	7.85E-04	0.5142
Mouse430_2HF13041	Aven	NM_028844.2	2	112293830	2	0	-0.02	0.381	-0.006	0.473	0.005	0.454	4.34E-04	0.4898	-0.0234	0.3892	0.006	0.5516
Mouse430_2HF17213	Ryr3	NM_177652.2;XM_917218.2	2	112432962	NaN	0	-1.736	0.001	-0.012	0.459	2.11E-04	0.5	0.0048	0.4532	-0.0247	0.403	-0.1803	0.2857
Mouse430_2HF17299	Ryr3	NM_177652.2;XM_917218.2;XM_978321.1	2	112432962	NaN	0	0.004	0.48	7.98E-06	0.5	-0.005	0.477	0.0126	0.4578	-0.0283	0.4202	-0.0062	0.4743
Mouse430_2HF2352	4930563P21Rik	NM_029232.1	2	113086571	2	0	0.008	0.46	-0.009	0.461	-0.001	0.493	-0.0151	0.4458	-7.99E-04	0.4968	1.65E-04	0.5023
Mouse430_2HF20002	Fmn1	NM_001043322.1;NM_010230.2	2	113128621	NaN	0	0.026	0.393	0.327	0.227	0.014	0.452	-0.0226	0.4103	0.1745	0.7791	0.018	0.581
Mouse430_2HF11332	Grem1	NM_011824.3	2	113549514	2	0	0.048	0.369	0.187	0.155	-0.006	0.467	-4.33E-04	0.4929	0.0195	0.5615	-3.68E-05	0.4982
Mouse430_2HF21593	Scg5	NM_009162.3	2	113577206	2	0	0.011	0.456	6.20E-04	0.491	0.115	0.306	0.0239	0.3504	-1.9175	4.45E-06	-0.02	0.3753
Mouse430_2HF4454	Arhgap11a	NM_181416.3	2	113630855	2	0	3.20E-04	0.496	0.013	0.435	-0.007	0.474	-0.1465	0.0533	-6.73E-05	0.4979	-0.003	0.4867
Mouse430_2HF6304	Gja9	NM_010290.2	2	113701037	2	1	-0.018	0.421	0.237	0.224	0.435	0.138	0.0084	0.4487	-0.0097	0.455	0.0249	0.594
Mouse430_2HF16113	Actc1	NM_009608.3;XM_001002645.1	2	113738727	2	3	0.005	0.476	0.056	0.385	0.005	0.474	0.0013	0.4897	0.0334	0.5551	0.0044	0.5227
Mouse430_2HF22402	Aqr	NM_009702.1	2	113792611	2	1	0.004	0.495	-0.006	0.452	-0.005	0.476	-0.0052	0.4666	-0.0061	0.4832	0.0113	0.5296
Mouse430_2HF10535	Zfp770	NM_175466.3	2	113884904	2	0	0.01	0.419	-4.30E-04	0.492	-0.003	0.461	0.0011	0.4835	0.0557	0.6803	0.0012	0.5176
Mouse430_2HF15073	Atpbd4	NM_025675.3	2	114203514	1	0	0.002	0.483	0.048	0.315	-0.002	0.484	-0.001	0.4844	0.0035	0.529	0.0034	0.5294
Mouse430_2HF4462	BC052040	NM_207264.3;XM_001002389.1;XM_001002404.1	2	115273217	1	0	-2.32E-04	0.495	0.004	0.466	-9.53E-04	0.495	-0.0021	0.4808	-0.3413	0.1256	-0.0252	0.3968
Mouse430_2HF8148	Mrg1	NM_010825.2	2	115554535	1	0	0.003	0.443	-0.054	0.279	-0.011	0.41	-0.0024	0.4559	0.2705	0.9161	0.0098	0.5696
Mouse430_2HF10084	Tmco5	NM_026104.3	2	116570149	1	0	-9.85E-04	0.494	-0.012	0.445	0.02	0.473	0.0599	0.3782	-0.1573	0.2756	-0.6108	0.0812
Mouse430_2HF23209	2610510H03Rik	NM_026620.3	2	116941180	1	0	0.001	0.481	0.003	0.454	-0.012	0.409	0.0741	0.1549	0.0082	0.5896	0.149	0.846
Mouse430_2HF12199	Rasgrp1	NM_011246.2	2	116971424	1	0	0.129	0.202	4.64E-04	0.497	0.007	0.455	-0.0652	0.1791	0.006	0.5554	0.0103	0.5574
Mouse430_2HF768	Fsip1	NM_027759.2	2	117896333	2	0	-2.2	9.06E-04	-0.006	0.477	0.011	0.449	1.20E-04	0.4984	0.0428	0.5764	-0.0079	0.4665
Mouse430_2HF4545	Gpr176	NM_201367.2	2	117968551	2	0	-0.02	0.433	-0.017	0.447	0.004	0.485	2.23E-05	0.4991	1.1144	0.9809	-0.0518	0.3908
Mouse430_2HF17622	Eif2ak4	NM_013719.1	2	118080058	2	0	-2.46E-06	0.499	-0.012	0.462	-0.008	0.476	-0.049	0.4454	0.4267	0.784	-0.004	0.4827
Mouse430_2HF7414	Srp14	NM_009273.4	2	118167292	2	0	0.001	0.487	-0.016	0.3	-0.013	0.382	8.33E-07	0.4996	0.0372	0.7639	0.082	0.7671
Mouse430_2HF20371	Bmf	NM_138313.3	2	118220198	2	2	0.004	0.458	-0.027	0.381	8.63E-05	0.5	-1.17E-06	0.4998	0.0288	0.5844	0.1475	0.7967
Mouse430_2HF9530	Bub1b	NM_009773.2	2	118289708	2	2	-0.002	0.479	0.003	0.482	-9.50E-04	0.488	-0.1176	0.0764	-0.2012	0.163	0.0055	0.5231
Mouse430_2HF14282	Pak6	NM_001033254.2	2	118355211	2	4	-0.002	0.485	0.002	0.488	-2.01E-05	0.499	-3.66E-04	0.4963	0.0104	0.5447	0.0034	0.5144
Mouse430_2HF20123	Plcb2	NM_177568.2	2	118398958	2	0	-0.03	0.396	0.015	0.46	0.24	0.301	0.0048	0.4689	-0.0031	0.4775	0.6035	0.9207
Mouse430_2HF17467	1810007E14Rik	XM_001002941.1	2	118464215	2	3	0.001	0.492	-0.001	0.493	0.004	0.482	2.11E-05	0.499	-0.0061	0.4798	1.90E-05	0.5007
Mouse430_2HF18850	Disp2	NM_170593.2	2	118471160	2	3	0.316	0.176	-0.003	0.479	-0.017	0.442	-0.0269	0.4317	0.0022	0.5126	-0.0209	0.4395
Mouse430_2HF18998	D2Ertd750e	NM_026412.2	2	118505444	2	3	0.009	0.455	0.037	0.408	0.038	0.41	-0.0272	0.3102	-1.0752	5.05E-04	0.0549	0.6428
Mouse430_2HF13996	Ivd	NM_019826.3	2	118553423	NaN	2	0.062	0.231	-0.009	0.421	-0.001	0.473	3.44E-04	0.495	0.0084	0.5541	0.0226	0.6382
Mouse430_2HF21769	Bahd1	NM_001045523.1	2	118592894	2	0	-8.55E-05	0.499	-3.16E-04	0.498	0.041	0.396	-0.0018	0.4781	-0.0039	0.4583	0.1207	0.8578
Mouse430_2HF22782	Chst14	NM_028117.2	2	118617937	2	0	0.001	0.488	-0.01	0.46	-0.002	0.488	0.0035	0.4756	0.2754	0.7964	0.0033	0.5169
Mouse430_2HF7718	Ccdc32	NM_199310.1	2	118709603	2	8	0.389	0.022	-0.062	0.298	0.001	0.486	-0.0017	0.4793	0.2887	0.9629	0.4314	0.9993
Mouse430_2HF16815	Rpusd2	NM_173450.2	2	118726231	2	3	0.026	0.41	-0.026	0.414	-0.004	0.476	-0.0158	0.4323	0.0477	0.6211	-0.0135	0.4449
Mouse430_2HF22932	Rad51	NM_011234.4	2	118804258	2	2	-7.39E-04	0.494	-0.005	0.471	-0.014	0.442	-0.0062	0.4218	-0.5092	0.0474	0.0323	0.5867
Mouse430_2HF4738	1200015F23Rik	NM_001033136.2;XM_001005447.1	2	118828442	2	3	0.018	0.381	0.004	0.442	7.98E-04	0.491	-0.0057	0.4472	-0.3211	0.0276	0.5059	0.9885
Mouse430_2HF7674	Gchfr	NM_177157.4	2	118859229	2	0	-0.013	0.443	-0.003	0.441	-0.001	0.47	-0.0164	0.4236	0.0199	0.552	0.0249	0.6245
Mouse430_2HF7264	Dnajc17	NM_139139.1	2	118863948	2	7	-0.001	0.492	0.004	0.484	0.011	0.463	0.0072	0.4805	-0.0428	0.4079	0.3795	0.7921
Mouse430_2HF22827	OTTMUSG00000015762	NM_001039223.2;XM_001002821.1	2	118865950	2	3	-0.023	0.438	-0.002	0.49	0.009	0.471	-1.20E-04	0.4994	9.93E-04	0.5076	0.3157	0.7564
Mouse430_2HF12491	Zfyve19	NM_028054.2	2	118900075	2	0	-0.005	0.451	0.005	0.452	-0.006	0.454	-1.54E-06	0.4998	0.0824	0.7285	0.0995	0.7859
Mouse430_2HF11323	Ppp1r14d	NM_028104.2	2	118909562	2	1	-3.08E-05	0.497	0.018	0.45	-0.02	0.447	-0.0096	0.4644	-0.0186	0.4368	-0.0575	0.3836
Mouse430_2HF13867	Spint1	NM_016907.3	2	118928846	2	4	-0.006	0.453	-0.01	0.458	0.06	0.355	0.0205	0.4043	0.0048	0.525	-0.3908	0.003
Mouse430_2HF11758	Rhov	NM_145530.1	2	118960642	2	0	0.023	0.426	-0.005	0.482	0.046	0.381	0.0306	0.4037	-6.27E-04	0.4865	0.0411	0.6409
Mouse430_2HF23179	Vps18	NM_172269.2	2	118980198	2	3	0.004	0.477	-0.028	0.438	-0.001	0.497	-0.0097	0.4473	0.501	0.9792	0.0467	0.663
Mouse430_2HF17183	Dll4	NM_019454.2	2	119017225	2	0	0.018	0.447	0.085	0.258	0.32	0.159	-0.0014	0.4854	-0.0149	0.4259	-0.0233	0.3875
Mouse430_2HF14246	Chac1	NM_026929.3	2	119042697	NaN	3	-0.445	0.031	-0.002	0.466	0.111	0.204	0.0192	0.3952	-0.0035	0.4826	0.0089	0.544
Mouse430_2HF11425	Inoc1	NM_026574.3;XM_917490.2	2	119064478	2	1	0.004	0.449	-0.001	0.484	-0.016	0.374	-2.26E-04	0.4955	-0.0035	0.4699	-2.21E-04	0.4952
Mouse430_2HF18898	Exdl1	NM_172857.2	2	119210845	2	3	-0.348	0.031	-0.085	0.233	-1.21E-04	0.496	-0.0054	0.4453	-0.0054	0.4673	0.0022	0.517
Mouse430_2HF9608	1500003O03Rik	NM_019769.3;XM_001002890.1	2	119239155	2	1	0.639	0.006	-0.005	0.45	0.004	0.447	-0.0131	0.4171	-0.3135	0.0638	0.0441	0.6543
Mouse430_2HF12611	Ltk	NM_008523.2;NM_203345.1;NM_206941.1;NM_206942.1	2	119307693	NaN	0	0.003	0.481	-0.013	0.451	0.008	0.47	0.0033	0.4772	-0.7709	0.0588	2.02E-05	0.5011
Mouse430_2HF5925	Nusap1	NM_001042652.1;NM_133851.3	2	119309739	2	0	0.04	0.399	0.009	0.454	0.048	0.366	-0.0638	0.2181	-0.6868	0.0395	0.0356	0.5942
Mouse430_2HF6191	Ndufaf1	NM_027175.3	2	119346892	2	0	-0.212	0.074	0.002	0.442	-0.01	0.398	-7.65E-07	0.4999	-0.0062	0.4371	9.67E-04	0.5211
Mouse430_2HF22109	Rtf1	XM_283757.6;XM_917502.2	2	119366525	2	0	0.028	0.371	0.001	0.487	-2.43E-04	0.496	-0.0028	0.4674	0.0281	0.6195	-7.97E-04	0.482
Mouse430_2HF6094	Itpka	NM_146125.2;XM_001003136.1	2	119433778	NaN	0	-0.003	0.482	0.028	0.39	0.005	0.463	0.2493	0.2444	-0.005	0.4758	-0.0015	0.4859
Mouse430_2HF15124	Rpap1	NM_177294.4	2	119455405	NaN	2	-0.022	0.379	-0.001	0.477	-0.028	0.368	-0.0041	0.4448	-0.0088	0.4731	6.52E-04	0.5077
Mouse430_2HF12929	Tyro3	NM_019392.2;XM_001003157.1	2	119489174	2	2	-0.004	0.476	-0.002	0.487	-0.195	0.244	8.80E-04	0.4904	0.0018	0.5266	-0.0758	0.3377
Mouse430_2HF5122	Mga	NM_013720.2	2	119588746	2	0	-0.052	0.363	9.21E-04	0.491	-0.001	0.478	-0.0017	0.4737	7.32E-06	0.502	-9.54E-04	0.4743
Mouse430_2HF15363	Mapkbp1	NM_011941.2	2	119664140	2	1	0.06	0.369	-0.047	0.383	0.001	0.497	-0.0063	0.4434	0.0098	0.5525	-0.0062	0.4508
Mouse430_2HF3775	Pla2g4b	NM_145378.2	2	119718947	2	5	-0.001	0.484	6.45E-05	0.499	-0.018	0.446	0.6099	0.091	0.0057	0.5332	-1.1923	0.0105
Mouse430_2HF9379	Ehd4	NM_133838.4	2	119780928	NaN	0	0.025	0.393	0.547	0.069	3.61E-04	0.498	-0.0098	0.3762	0.0115	0.6032	0.0039	0.5611
Mouse430_2HF11000	Pla2g4e	NM_177845.4	2	119857853	NaN	0	0.01	0.454	0.013	0.441	0.018	0.431	0.0315	0.45	-0.028	0.4217	-0.1124	0.2917
Mouse430_2HF16804	Pla2g4d	NM_001024137.1;XM_917526.2	2	119957307	1	0	0.022	0.455	-0.366	0.126	-0.014	0.429	0.0061	0.4652	-0.023	0.4052	-0.0443	0.3837
Mouse430_2HF15888	Pla2g4f	NM_001024145.1	2	119991407	1	0	-0.011	0.451	0.002	0.489	-0.128	0.333	0.0186	0.426	0.0548	0.6189	-0.0017	0.4901
Mouse430_2HF3838	Vps39	NM_147153.2;NM_178851.2	2	120007902	1	0	3.60E-04	0.498	0.01	0.414	0.123	0.334	-0.1494	0.1858	0.0311	0.5724	0.4498	0.9629
Mouse430_2HF3519	Tmem87a	NM_173734.2	2	120046753	1	2	-1.684	3.87E-04	0.029	0.339	0.005	0.462	-2.28E-05	0.4987	-3.6569	1.37E-07	-0.4048	0.0407
Mouse430_2HF7370	Capn3	NM_007601.1	2	120096421	1	0	-1.12	0.025	0.002	0.479	0.04	0.394	0.1593	0.2761	0.0452	0.5984	-0.0323	0.4061
Mouse430_2HF5255	Zfp106	NM_011743.2	2	120201214	1	0	0.125	0.164	8.14E-06	0.5	0.006	0.435	-0.0044	0.4416	0.0351	0.6833	0.0095	0.5481
Mouse430_2HF22058	Snap23	NM_009222.3	2	120259112	1	0	0.018	0.392	0.006	0.413	-0.013	0.372	1.33E-04	0.4962	0.1669	0.8805	0.8067	0.9999
Mouse430_2HF22491	Lrrc57	NM_025657.2	2	120295679	1	0	0.014	0.438	-0.001	0.485	1.24E-04	0.498	-1.09E-04	0.4971	-0.0414	0.4016	0.0138	0.5506
Mouse430_2HF22877	Cep27	NM_025475.2	2	120300877	1	0	-0.004	0.484	0.008	0.445	-0.006	0.456	-9.35E-04	0.4948	0.0309	0.5842	-0.0076	0.4626
Mouse430_2HF22100	Ttbk2	NM_001024856.2;NM_001024857.2;NM_080788.3	2	120409627	2	1	-0.03	0.359	-0.008	0.433	9.78E-04	0.492	-0.0042	0.4504	-0.1422	0.2153	-1.04E-04	0.496
Mouse430_2HF10666	Ubr1	NM_009461.1	2	120553087	NaN	1	-0.018	0.454	0.004	0.45	-0.004	0.456	-0.0053	0.4376	3.63E-05	0.5019	-1.07E-04	0.4981
Mouse430_2HF5627	Tmem62	NM_175285.3	2	120668503	NaN	0	0.003	0.471	8.77E-04	0.479	-0.006	0.444	8.89E-04	0.4892	-0.0256	0.4269	-7.54E-05	0.4987
Mouse430_2HF9402	Ccndbp1	NM_010761.2	2	120699913	2	1	-0.506	0.02	0.001	0.481	0.003	0.471	0.0017	0.4662	-0.4744	0.011	-0.3847	0.0021
Mouse430_2HF10554	Epb4.2	NM_013513.2	2	120709332	2	1	-0.001	0.471	0.006	0.457	-0.005	0.447	-0.1044	0.149	-0.1747	0.2105	-3.0059	1.22E-05
Mouse430_2HF7076	Tgm5	NM_028799.2	2	120737552	2	2	0.003	0.486	-0.001	0.491	-0.052	0.426	0.0035	0.4899	-9.13E-05	0.499	0.0089	0.5323
Mouse430_2HF8175	Lcmt2	XM_001003239.1;XM_141327.6+XM_982726.1	2	120829981	NaN	2	0.184	0.19	0.003	0.477	-9.30E-04	0.492	-4.68E-04	0.4924	0.0932	0.7763	0.0058	0.547
Mouse430_2HF1101	Adal	NM_029475.1	2	120831877	NaN	4	-0.017	0.446	0.002	0.463	-0.004	0.467	-0.0058	0.4406	-0.006	0.4755	-0.3739	0.0875
Mouse430_2HF23402	Trp53bp1	NM_013735.2	2	120884704	2	1	0.263	0.063	-0.007	0.43	-0.012	0.405	-0.0145	0.3846	0.1342	0.844	0.0928	0.7859
Mouse430_2HF12532	Mtap1a	NM_032393.1	2	120981076	2	0	0.004	0.481	-0.007	0.457	0.023	0.42	0.0041	0.4625	-0.0069	0.4649	-0.003	0.4807
Mouse430_2HF14672	Hisppd2a	NM_178795.4	2	121002004	2	0	0.009	0.461	-0.001	0.492	-0.003	0.482	-0.025	0.3956	-0.0043	0.4705	0.0017	0.5169
Mouse430_2HF12799	Ckmt1	NM_009897.2	2	121049241	2	0	-0.012	0.463	1.25	0.003	0.012	0.455	-0.0059	0.4589	-0.0277	0.4085	-0.0151	0.3637
Mouse430_2HF3373	Strc	NM_080459.2	2	121055169	2	3	-6.38E-04	0.494	-0.001	0.495	0.007	0.479	-0.0041	0.4796	0.0016	0.5103	-7.04E-04	0.4956
Mouse430_2HF12163	Catsper2	NM_153075.2	2	121084073	2	0	0.269	0.157	9.30E-04	0.491	0.019	0.417	0.0046	0.4539	-0.0114	0.4343	-0.001	0.4914
Mouse430_2HF512	Pdia3	NM_007952.2	2	121105386	2	0	-4.53E-05	0.498	0.004	0.45	-0.026	0.34	0.0234	0.3674	0.0221	0.5662	0.0096	0.5778
Mouse430_2HF18307	Ell3	NM_145973.2	2	121130468	2	1	-0.381	0.022	-0.015	0.409	7.32E-04	0.489	0.0024	0.4594	0.002	0.5269	-0.207	0.1156
Mouse430_2HF3919	Serf2	NM_011354.2	2	121140636	2	0	-0.101	0.133	-0.001	0.443	-0.003	0.448	0.0019	0.4639	0.0042	0.5635	-0.0083	0.3832
Mouse430_2HF16770	2310003F16Rik	NM_026318.2	2	121148537	2	0	-0.004	0.458	-7.20E-05	0.497	-0.002	0.479	-0.0063	0.4265	-0.0446	0.3078	0.0022	0.538
Mouse430_2HF13161	Casc4	NM_177054.4;NM_199038.2	2	121558411	2	0	-0.011	0.456	0.02	0.439	-0.001	0.491	-0.1242	0.1709	-0.3277	0.0782	0.0162	0.6173
Mouse430_2HF2400	Mageb3	NM_008545.2	2	121645668	2	3	-0.014	0.435	0.017	0.432	2.58E-04	0.496	-0.0094	0.4542	-0.0044	0.4831	-0.5399	0.0872
Mouse430_2HF58	Ctdspl2	NM_212450.3	2	121647587	2	0	0.023	0.43	0.007	0.462	-0.018	0.45	2.15E-05	0.4992	0.7115	0.9855	0.4002	0.8568
Mouse430_2HF17931	4930424G05Rik	NM_026251.2	2	121811549	2	0	-0.003	0.48	0.003	0.485	-0.001	0.491	5.83E-06	0.4998	0.0108	0.5428	-0.0211	0.4326
Mouse430_2HF10434	B2m	NM_009735.3	2	121839127	2	0	-4.39E-04	0.492	6.09E-04	0.488	-0.004	0.443	0.0089	0.3898	-0.0074	0.4621	1.1301	0.9985
Mouse430_2HF8994	Trim69	NM_080510.1	2	121852141	2	0	-0.065	0.343	0.008	0.469	0.008	0.465	-8.52E-05	0.4977	-0.009	0.4633	0.0047	0.5189
Mouse430_2HF5676	Sord	NM_146126.3	2	121926280	2	0	0.98	0.001	-0.038	0.275	0.004	0.462	-0.0611	0.2918	0.0035	0.5283	0.5195	0.9523
Mouse430_2HF18135	Duoxa2	NM_025777.2	2	121990341	2	0	-0.005	0.478	0.036	0.399	0.005	0.482	-0.0098	0.4569	0.0034	0.5159	5.48E-04	0.5023
Mouse430_2HF23672	Duoxa1	NM_145395.2	2	121995186	2	2	-1.67E-06	0.499	-0.001	0.493	6.43E-05	0.5	-0.0066	0.4778	-0.0089	0.4644	-0.0045	0.4848
Mouse430_2HF17039	Shf	NM_001013829.2;XM_001003409.1;XM_988647.1;XM_988680.1	2	122040333	2	0	-0.051	0.371	-0.014	0.429	0.015	0.443	0.0055	0.4787	-0.0013	0.4877	-0.0031	0.4885
Mouse430_2HF996	Gatm	NM_025961.4	2	122285913	2	1	0.156	0.217	0.023	0.348	0.001	0.482	0.1397	0.0921	0.0121	0.5436	-0.0476	0.3253
Mouse430_2HF12878	AA467197	NM_001004174.1	2	122329328	2	0	-0.194	0.192	0.003	0.486	-0.874	0.057	0.052	0.3945	0.2645	0.8064	1.1096	0.9406
Mouse430_2HF9800	Slc30a4	NM_011774.2	2	122372680	2	2	0.012	0.413	2.08E-04	0.49	0.005	0.468	0.0083	0.4188	-0.0036	0.4624	-0.0028	0.4511
Mouse430_2HF6004	Pldn	NM_019788.3	2	122429965	2	0	-0.084	0.192	5.64E-05	0.498	-0.012	0.383	-8.71E-04	0.4859	-0.0045	0.458	0.0183	0.6523
Mouse430_2HF14055	Sqrdl	NM_021507.4	2	122456800	2	4	-0.693	5.58E-04	-9.99E-04	0.479	-0.012	0.385	0.0019	0.4801	-0.0246	0.3682	0.0516	0.6927
Mouse430_2HF12371	Sema6d	NM_172537.2	2	123781410	1	0	-0.007	0.472	0.015	0.407	0.007	0.462	0.0038	0.4619	0.0021	0.5228	-0.1251	0.2651
Mouse430_2HF6607	Slc24a5	NM_175034.3	2	124759568	1	0	0.006	0.464	-0.019	0.413	-0.016	0.405	-0.0195	0.3255	-0.0944	0.2002	0.053	0.6854
Mouse430_2HF23549	Myef2	NM_010852.1	2	124778009	1	0	3.66E-05	0.499	0.007	0.463	-0.005	0.47	-4.47E-04	0.4911	-0.1766	0.2141	-7.85E-04	0.4906
Mouse430_2HF4541	Slc12a1	NM_001079690.1;NM_183354.2	2	124844041	NaN	0	0.322	0.122	-0.023	0.423	0.016	0.447	-0.0127	0.4586	0.0034	0.5159	-0.0077	0.414
Mouse430_2HF10752	Dut	NM_023595.5	2	124938699	2	0	0.002	0.488	-0.01	0.461	0.341	0.223	2.39E-06	0.4998	-0.5578	0.0443	-0.2402	0.1061
Mouse430_2HF2501	Fbn1	NM_007993.2	2	124992035	1	0	-0.006	0.469	0.011	0.475	-2.78E-04	0.497	-0.012	0.3941	0.0019	0.5309	0.0053	0.574
Mouse430_2HF841	Cep152	NM_001081091.1+XM_989778.1;XM_901416.2;XM_901422.2+XM_989709.1;XM_901426.2+XM_989749.1;XM_917990.2;XM_925422.2;XM_989673.1	2	125254531	1	0	0.004	0.488	-0.002	0.481	0.003	0.486	-0.0015	0.4797	-0.0268	0.3747	-0.0066	0.4588
Mouse430_2HF17387	Shc4	NM_199022.2	2	125318888	1	0	-0.007	0.462	0.016	0.439	-0.227	0.24	-0.8038	5.80E-04	-0.0163	0.4646	-7.62E-04	0.4954
Mouse430_2HF9180	3110001I20Rik	NM_177608.3	2	125431706	1	0	0.002	0.471	0.001	0.486	-0.001	0.473	-0.0024	0.4657	0.1808	0.9206	0.0888	0.7449
Mouse430_2HF15953	Cops2	NM_009939.2	2	125521745	1	0	-0.002	0.48	0.026	0.269	-0.016	0.347	-0.0172	0.3103	-0.0227	0.2949	0.0037	0.5724
Mouse430_2HF15691	Galk2	NM_175154.2	2	125550659	1	0	0.082	0.224	-0.003	0.465	-0.076	0.276	0.0992	0.2193	0.2431	0.9016	0.0101	0.592
Mouse430_2HF23203	Fgf7	NM_008008.3	2	125726225	2	0	0.001	0.497	0.552	0.057	-0.003	0.483	-1.45E-04	0.4939	-0.0012	0.4891	0.0075	0.5202
Mouse430_2HF19805	Dtwd1	NM_026981.1	2	125843635	1	0	0.005	0.456	-0.012	0.417	-0.099	0.189	-0.0025	0.4576	-0.0209	0.3867	0.0073	0.5624
Mouse430_2HF5387	Slc27a2	NM_011978.2	2	126244482	1	0	-0.463	1.28E-04	6.17E-05	0.495	-0.004	0.446	-1.1877	0.0516	0.0058	0.5158	0.0085	0.5694
Mouse430_2HF15317	Hdc	NM_008230.5	2	126285109	1	0	-0.002	0.454	6.65E-06	0.499	-2.29E-05	0.498	0.0462	0.4166	0.0125	0.5938	-6.914	1.50E-11
Mouse430_2HF11390	Gabpb1	NM_010249.1;NM_207669.1	2	126318883	1	0	-0.016	0.446	1.22E-05	0.5	-0.045	0.414	-2.39E-04	0.4967	0.4242	0.9087	-0.3216	0.1771
Mouse430_2HF23222	Gabpb1	NM_207669.1	2	126318883	1	0	-0.008	0.436	0.005	0.445	-2.40E-04	0.495	3.48E-04	0.4946	-0.003	0.4669	-0.0436	0.301
Mouse430_2HF14541	Usp8	NM_019729.2	2	126398804	1	0	-0.002	0.488	0.004	0.436	-0.004	0.453	0.0064	0.4255	0.0204	0.6507	0.0026	0.5337
Mouse430_2HF16930	Usp50	NM_029163.2	2	126452863	1	0	0.011	0.436	-4.26E-04	0.495	-6.63E-04	0.493	0.0026	0.4844	0.055	0.6464	-0.0064	0.4739
Mouse430_2HF21140	Trpm7	NM_021450.1	2	126483006	NaN	0	-0.007	0.433	-0.001	0.475	-0.001	0.48	-0.0038	0.448	-0.01	0.394	-0.002	0.4637
Mouse430_2HF12384	2010106G01Rik	NM_023220.1	2	126585573	2	0	0.298	0.061	0.009	0.437	-0.037	0.349	0.0523	0.2914	0.0177	0.5592	0.0077	0.5749
Mouse430_2HF19863	Ap4e1	NM_175550.3	2	126700171	2	2	0.027	0.354	-0.004	0.454	-9.79E-05	0.496	-0.0166	0.3632	0.0176	0.6079	-0.0732	0.2878
Mouse430_2HF8557	Blvra	NM_026678.4	2	126762106	2	1	0.152	0.094	0.004	0.432	-3.98E-04	0.494	0.0785	0.1479	0.0351	0.686	-3.50E-04	0.4864
Mouse430_2HF2291	Ncaph	NM_144818.2	2	126795272	2	0	0.007	0.452	-1.03E-05	0.498	0.005	0.47	-0.1749	0.0286	-0.0317	0.3709	0.0055	0.5332
Mouse430_2HF4076	Ascc3l1	NM_177214.4	2	126899840	2	2	-0.174	0.074	-0.022	0.311	0.003	0.462	-0.0053	0.4236	0.0032	0.5376	5.25E-04	0.5151
Mouse430_2HF16468	Ciao1	NM_025296.3	2	126932379	1	0	-0.005	0.436	-0.008	0.435	-0.004	0.441	-9.36E-05	0.4967	-0.0219	0.3555	1.19E-04	0.5024
Mouse430_2HF12153	Tmem127	NM_175145.3	2	126939416	1	0	-0.171	0.201	-0.002	0.473	-8.59E-04	0.489	7.49E-05	0.4982	-7.52E-04	0.4915	-0.1248	0.1531
Mouse430_2HF14695	Stard7	NM_139308.1	2	126961680	1	0	-0.011	0.406	-6.61E-04	0.484	0.005	0.419	-0.0014	0.4624	-0.0034	0.4476	-0.0091	0.3836
Mouse430_2HF250	Dusp2	NM_010090.2	2	127027600	NaN	0	-0.007	0.465	-0.001	0.49	-5.41E-04	0.496	0.0048	0.4455	0.4485	0.9989	0.001	0.5074
Mouse430_2HF13777	Astl	NM_172539.2;XM_001004295.1	2	127030080	NaN	0	0.006	0.473	1.50E-04	0.499	0.003	0.484	0.0017	0.485	3.37E-04	0.506	0.0172	0.555
Mouse430_2HF19191	Adra2b	NM_009633.3	2	127054727	1	0	-0.003	0.477	-0.004	0.481	7.82E-06	0.499	-0.0059	0.4724	-0.0035	0.4752	0.0903	0.7323
Mouse430_2HF13034	A530057A03Rik	NM_001081089.1+XM_985810.1;XM_917740.2	2	127116640	2	0	0.001	0.482	-0.186	0.202	-1.02E-05	0.499	-7.23E-05	0.4979	0.2141	0.7819	0.0064	0.5253
Mouse430_2HF21927	Fahd2a	NM_029629.1	2	127127657	2	1	-9.41E-06	0.498	-0.115	0.074	6.03E-06	0.5	-7.44E-04	0.4908	8.54E-04	0.5137	-8.03E-04	0.4906
Mouse430_2HF9254	Kcnip3	NM_019789.2	2	127147937	1	0	-3.18E-04	0.462	7.62E-04	0.481	1.55E-06	0.499	0.0014	0.4763	-2.05E-05	0.4975	-3.41E-04	0.4911
Mouse430_2HF12316	Zfp661	NM_028141.2	2	127266981	1	0	-0.012	0.443	-0.002	0.49	-0.003	0.463	0.004	0.4741	0.6751	0.9914	-0.0138	0.4117
Mouse430_2HF15513	Mrps5	NM_029963.2	2	127278860	1	0	-0.072	0.274	-0.031	0.33	0.001	0.487	-0.0011	0.4867	0.4407	0.9644	8.71E-04	0.5125
Mouse430_2HF6078	Mal	NM_010762.4	2	127324669	1	0	0.004	0.465	0.008	0.463	-0.001	0.482	0.0069	0.4516	-0.1373	0.3423	0.0011	0.5203
Mouse430_2HF14487	Mall	NM_145532.3	2	127395831	2	0	0.005	0.468	6.66E-05	0.499	-7.29E-04	0.492	0.1189	0.3464	0.0159	0.5718	0.035	0.6019
Mouse430_2HF19078	Nphp1	NM_016902.3	2	127432173	2	0	-9.89E-04	0.491	0.004	0.475	0.919	0.053	0.0162	0.4322	-0.0355	0.3531	0.0048	0.5307
Mouse430_2HF18183	Bub1	NM_009772.1	2	127492562	2	0	0.034	0.37	0.019	0.442	-0.036	0.388	-0.0266	0.3164	-0.7295	0.0088	0.0094	0.5304
Mouse430_2HF986	Acoxl	NM_028765.2	2	127546069	2	2	0.05	0.384	-0.056	0.381	-0.003	0.484	0.0033	0.4818	0.0626	0.6415	0.3598	0.8061
Mouse430_2HF7256	Bcl2l11	NM_009754.3;NM_207680.2;NM_207681.2	2	127817479	1	0	-2.78E-04	0.496	-0.001	0.48	0.03	0.345	-0.0388	0.2764	-0.0014	0.4842	9.26E-04	0.5104
Mouse430_2HF5952	Anapc1	NM_008569.1	2	128301549	1	0	-0.003	0.462	-9.28E-05	0.497	-0.001	0.484	-0.1347	0.047	-0.1863	0.0718	-0.139	0.1696
Mouse430_2HF13657	Mertk	XM_001003774.1;XM_986663.1	2	128390438	1	0	-0.066	0.227	-0.003	0.452	0.272	0.025	-4.14E-06	0.4995	0.053	0.7172	-0.0046	0.4613
Mouse430_2HF15715	Tmem87b	NM_028248.2	2	128509752	1	0	-7.54E-04	0.49	1.40E-04	0.491	0.002	0.465	-0.0025	0.4737	0.0115	0.596	-0.0029	0.4475
Mouse430_2HF17505	1600015H20Rik	NM_024237.4	2	128555419	1	0	0.029	0.407	0.034	0.399	-0.191	0.26	9.69E-04	0.4937	-0.0024	0.4589	0.0494	0.6365
Mouse430_2HF17046	Zc3h8	NM_020594.2	2	128617709	1	0	-0.064	0.295	-0.003	0.488	8.22E-04	0.488	0.0019	0.4806	3.68E-04	0.5023	0.1449	0.85
Mouse430_2HF19019	Zc3h6	NM_178404.2	2	128682530	NaN	0	-0.053	0.3	-0.031	0.363	-0.015	0.413	-0.0049	0.4579	0.0179	0.6357	-0.0053	0.4514
Mouse430_2HF12635	Ttl	NM_027192.1	2	128757425	1	0	0.007	0.452	-0.005	0.444	0.117	0.215	-0.1149	0.3232	-0.034	0.409	-0.0459	0.356
Mouse430_2HF9661	Chchd5	NM_025395.2	2	128821258	1	0	0.012	0.438	-2.89E-04	0.495	0.001	0.486	0.0207	0.4107	0.0096	0.5629	-0.002	0.4737
Mouse430_2HF3807	Slc20a1	NM_015747.1	2	128890241	1	0	-0.001	0.481	-0.004	0.439	0.003	0.476	-0.0019	0.472	-0.3428	0.0391	2.30E-05	0.5013
Mouse430_2HF23605	Ckap2l	NM_181589.2	2	128960322	NaN	0	0.022	0.431	0.003	0.486	-0.001	0.493	-9.22E-04	0.4867	-1.2781	0.005	-5.30E-04	0.4894
Mouse430_2HF14970	Il1a	NM_010554.4	2	128991051	1	0	0.004	0.477	0.03	0.404	-0.002	0.49	0.0196	0.3796	0.047	0.6208	0.0055	0.5176
Mouse430_2HF3773	Il1b	NM_008361.3	2	129056011	1	0	0.007	0.44	0.019	0.428	0.002	0.481	0.0035	0.4463	0.7458	0.9999	0.3809	0.8929
Mouse430_2HF17424	OTTMUSG00000015529	NM_177848.3	2	129064902	1	0	0.006	0.467	-0.001	0.482	0.007	0.468	-3.25E-04	0.4978	0.0054	0.525	0.0067	0.5333
Mouse430_2HF21159	Sirpa	NM_007547.2	2	129284355	NaN	0	0.012	0.448	0.034	0.395	0.004	0.464	0.0034	0.4416	0.4452	0.9999	-0.002	0.4657
Mouse430_2HF18821	Pdyn	NM_018863.2	2	129378007	1	0	-0.001	0.494	0.011	0.457	-1.13E-04	0.499	0.0781	0.3469	-0.0756	0.3486	0.0081	0.5269
Mouse430_2HF23312	Stk35	NM_001038635.1;NM_183262.2	2	129492002	NaN	0	-0.279	0.149	0.006	0.437	0.011	0.426	0.0116	0.4263	-0.4919	0.0226	-0.0311	0.3966
Mouse430_2HF2252	Tgm3	NM_009374.2	2	129703790	1	0	1.253	0.018	-0.357	0.186	0.028	0.422	0.1994	0.2788	-0.0274	0.4406	-0.8325	0.0678
Mouse430_2HF7158	AU015228	NM_001033197.2	2	129791835	1	0	1.41E-04	0.495	0.002	0.477	-2.61E-04	0.492	-0.0028	0.4558	-0.0019	0.47	-8.34E-04	0.4939
Mouse430_2HF15372	Tgm6	NM_177726.3	2	129814726	NaN	0	0.344	0.161	0.016	0.447	-0.001	0.493	0.0109	0.4606	1.01E-05	0.5001	3.88E-04	0.5032
Mouse430_2HF13456	Snrpb	NM_009225.2	2	129863076	1	0	-1.00E-03	0.484	-0.01	0.381	7.01E-04	0.49	-1.59E-05	0.499	0.0016	0.5233	0.0021	0.5399
Mouse430_2HF7307	Tmc2	NM_138655.1	2	129886635	NaN	0	-0.002	0.487	-0.002	0.49	-9.15E-04	0.493	9.87E-04	0.4873	-0.7887	0.0583	-0.0434	0.395
Mouse430_2HF16854	Idh3b	NM_130884.3	2	129970756	1	0	-0.01	0.396	-0.005	0.41	-0.001	0.473	-0.0039	0.4349	0.0041	0.5635	-0.0973	0.1349
Mouse430_2HF11586	Ebf4	NM_152993.1	2	129987380	1	0	0.007	0.468	-0.004	0.477	-0.007	0.471	0.0041	0.4842	-0.0098	0.4498	7.59E-04	0.5032
Mouse430_2HF6309	Cpxm1	NM_019696.1	2	130082216	1	0	-0.009	0.452	0.152	0.22	0.006	0.469	-0.0017	0.4781	0.0174	0.6008	0.2951	0.8905
Mouse430_2HF3005	1700020A23Rik	XM_355391.4+XM_925564.2+XM_993584.1;XM_894775.2+XM_918226.2+XM_993606.1	2	130096737	1	0	0.006	0.464	-0.035	0.409	3.42E-06	0.5	-8.72E-07	0.4999	-0.0035	0.4822	1.02E-04	0.5021
Mouse430_2HF23695	4933425O20Rik	NM_025753.3	2	130097949	1	0	-0.013	0.439	-1.03E-04	0.499	-0.002	0.489	0.0357	0.4024	0.001	0.5072	0.0114	0.5379
Mouse430_2HF15264	A930025D01Rik	NM_178762.3	2	130108688	1	0	-0.021	0.421	-0.006	0.481	-0.006	0.482	0.1736	0.1979	0.0011	0.5072	-0.0371	0.3905
Mouse430_2HF18809	Vps16	NM_030559.2	2	130115806	1	0	-0.021	0.39	-0.028	0.279	-0.001	0.481	3.42E-05	0.4977	-0.0011	0.4875	0.0027	0.538
Mouse430_2HF12771	Ptpra	NM_008980.1	2	130141723	NaN	0	-0.001	0.482	0.001	0.475	-0.001	0.48	-0.013	0.4199	0.0105	0.5514	0.0043	0.5529
Mouse430_2HF20016	Mrps26	NM_207207.1	2	130255198	1	0	-0.008	0.437	-0.008	0.403	-0.023	0.343	-0.0093	0.4259	-0.0369	0.3163	1.12E-04	0.5012
Mouse430_2HF22106	Oxt	NM_011025.3	2	130267614	1	0	2.00E-04	0.499	0.007	0.479	0.019	0.445	0.009	0.4793	-0.1626	0.3212	-0.0207	0.4056
Mouse430_2HF2772	Avp	NM_009732.1	2	130272062	1	0	0.057	0.371	-1.08E-04	0.498	0.022	0.437	0.006	0.4718	2.25E-04	0.5016	-0.0039	0.481
Mouse430_2HF22719	Ubox5	NM_080562.4	2	130282773	1	0	-0.055	0.363	-0.003	0.473	-0.008	0.449	-0.0019	0.4857	-0.174	0.3025	-0.0065	0.4574
Mouse430_2HF18878	Prosapip1	NM_197945.2	2	130324213	1	0	-0.004	0.469	-0.069	0.232	0.072	0.331	-0.0479	0.3966	-0.0105	0.4662	-0.1458	0.1574
Mouse430_2HF12188	2600009E05Rik	NM_029832.2	2	130345476	1	0	-0.326	0.002	-0.002	0.448	-0.005	0.429	-0.0025	0.4603	-0.0012	0.4804	2.87E-04	0.5039
Mouse430_2HF2897	Itpa	NM_025922.2	2	130359051	1	0	-0.01	0.448	0.004	0.44	-0.079	0.265	9.12E-04	0.4888	-0.0297	0.3817	0.0011	0.5099
Mouse430_2HF15598	Slc4a11	NM_001081162.1+XM_918249.2+XM_994185.1;XM_901937.2+XM_925586.2+XM_994148.1;XM_901942.2+XM_925590.2+XM_994170.1	2	130375555	1	0	0.17	0.29	-0.011	0.462	-0.003	0.483	-0.0878	0.3413	-0.0318	0.4049	-1.1766	0.007
Mouse430_2HF22264	Slc4a11	NM_001081162.1+XM_918249.2+XM_994185.1;XM_901942.2+XM_925590.2+XM_994170.1	2	130375555	1	0	-0.129	0.265	1.91E-04	0.499	-0.004	0.479	-1.90E-04	0.4976	0.0058	0.5181	-0.1168	0.276
Mouse430_2HF6370	4930402H24Rik	NM_029432.1	2	130397641	NaN	0	0.001	0.49	0.002	0.474	-0.002	0.474	-0.0651	0.3152	-0.0021	0.4839	-0.2066	0.0599
Mouse430_2HF7268	Atrn	NM_009730.2	2	130597937	1	0	-6.12E-04	0.495	-0.067	0.298	-0.001	0.486	-0.0191	0.395	-2.41E-05	0.4993	-0.0025	0.4599
Mouse430_2HF11937	Gfra4	NM_020014.1	2	130731617	NaN	0	0.039	0.372	0.002	0.488	-0.159	0.361	0.0019	0.4916	0.0153	0.5491	0.0204	0.5769
Mouse430_2HF6161	Adam33	NM_033615.1	2	130742266	NaN	0	1.267	0.011	-0.611	0.124	6.38E-05	0.5	0.2442	0.2093	-0.0015	0.4868	-0.6177	0.0664
Mouse430_2HF16296	Siglec1	NM_011426.2	2	130760425	1	0	-0.05	0.383	-1.29E-04	0.493	-0.004	0.482	0.0419	0.4211	0.1652	0.7224	-0.1151	0.3088
Mouse430_2HF21842	Hspa12b	NM_028306.3	2	130818721	1	0	-1.48E-05	0.499	1.56E-04	0.498	-0.002	0.466	0.0026	0.474	2.97E-04	0.504	3.47E-04	0.5027
Mouse430_2HF8197	1700037H04Rik	NM_026091.2	2	130837766	1	0	0.174	0.228	-0.001	0.491	-9.10E-04	0.492	0.0888	0.1721	-0.916	0.0019	0.0349	0.6581
Mouse430_2HF19801	Spef1	NM_027641.2	2	130861702	NaN	0	-0.076	0.325	0.003	0.483	-0.016	0.445	0.2838	0.1564	-0.3036	0.1751	-0.015	0.4392
Mouse430_2HF9366	Cenpb	NM_007682.2;XM_001003970.1	2	130866623	NaN	0	0.041	0.384	2.21E-04	0.494	-0.011	0.424	0.002	0.4825	-0.0037	0.4658	-6.80E-04	0.4929
Mouse430_2HF10473	Cenpb	NM_007682.2	2	130866623	NaN	0	0.001	0.486	-0.02	0.45	-0.03	0.432	-0.0054	0.4728	0.0015	0.5076	0.5738	0.8723
Mouse430_2HF20292	Cdc25b	NM_023117.1	2	130878399	NaN	0	0.001	0.494	-0.021	0.418	0.009	0.465	-0.2947	0.0094	-0.5495	0.025	-0.0826	0.3211
Mouse430_2HF18515	2310035K24Rik	NM_027129.2	2	130901881	1	0	-0.005	0.484	-0.007	0.44	0.005	0.467	0.0043	0.4717	0.001	0.5037	-0.0129	0.4471
Mouse430_2HF19377	D430028G21Rik	NM_144888.1	2	130925508	1	0	2.80E-04	0.491	-0.142	0.042	1.02E-06	0.5	-7.46E-07	0.4999	-0.0097	0.4209	-8.16E-04	0.485
Mouse430_2HF19585	Pank2	NM_153501.1	2	130953941	1	0	0.001	0.481	0.001	0.475	-0.009	0.41	5.21E-05	0.4979	-0.1528	0.141	0.0024	0.5322
Mouse430_2HF1060	Rnf24	NM_178607.3	2	130989929	NaN	0	-0.004	0.478	-0.006	0.468	0.021	0.451	-0.0266	0.4463	0.0346	0.6133	-0.8125	9.78E-04
Mouse430_2HF18992	Smox	NM_145533.1	2	131183384	1	0	0.465	0.103	0.009	0.463	0.019	0.453	2.03E-08	0.5	-0.2206	0.2132	-0.0086	0.4513
Mouse430_2HF6603	Prnd	NM_023043.1	2	131601398	1	0	0.009	0.452	0.006	0.467	0.006	0.47	-1.1515	0.0104	-0.0274	0.4188	-0.0228	0.4236
Mouse430_2HF20035	Rassf2	NM_175445.3	2	131680856	1	0	0.01	0.441	0.019	0.44	-2.74E-04	0.494	-4.11E-05	0.4989	0.0859	0.7129	0.0516	0.655
Mouse430_2HF19628	Slc23a2	NM_018824.2	2	131743937	1	0	-0.387	0.022	2.69E-04	0.493	0.005	0.446	0.0037	0.4614	0.0127	0.556	-0.0013	0.4803
Mouse430_2HF19891	5730494N06Rik	NM_027478.2	2	131930935	1	0	-0.014	0.404	-0.004	0.456	-0.002	0.467	-0.0028	0.4621	-0.104	0.0903	0.0025	0.5462
Mouse430_2HF17598	Pcna	NM_011045.2	2	131940727	1	0	-0.005	0.439	0.002	0.456	-0.001	0.482	6.02E-04	0.4899	-0.4555	0.0599	0.0012	0.5168
Mouse430_2HF12930	Cds2	NM_138651.5	2	131954589	1	0	0.013	0.383	-2.48E-06	0.499	-0.005	0.433	1.01E-04	0.4967	-6.31E-04	0.49	0.0055	0.6079
Mouse430_2HF22372	Prokr2	NM_144944.2	2	132062606	1	0	-0.008	0.469	1.45E-04	0.498	-0.023	0.431	-0.0153	0.4187	-3.60E-04	0.4982	-0.1766	0.2493
Mouse430_2HF18561	Prei4	NM_001042671.1;NM_028802.2	2	132220525	1	0	-0.451	0.023	7.11E-04	0.492	0.006	0.46	-0.033	0.3124	-0.0772	0.2374	-0.005	0.4474
Mouse430_2HF9363	Prei4	NM_001042672.1	2	132220525	1	0	-0.005	0.469	0.001	0.485	0.03	0.403	-0.0198	0.4159	-0.0078	0.4327	-0.0045	0.4725
Mouse430_2HF689	Prei4	NM_001042671.1;NM_001042672.1;NM_028802.2	2	132220525	1	0	-0.007	0.438	1.14E-04	0.499	0.01	0.437	0.0032	0.45	-0.0133	0.389	6.18E-04	0.5074
Mouse430_2HF1438	1110034G24Rik	XM_001000361.1+XM_902106.2+XM_918297.2;XM_001000374.1+XM_902109.2+XM_925624.2;XM_001000384.1+XM_130388.6+XM_925623.2	2	132378403	1	0	-0.049	0.328	0.002	0.472	0.089	0.254	-0.0025	0.4741	0.0021	0.5164	-0.0019	0.4642
Mouse430_2HF14554	Chgb	NM_007694.4	2	132472719	NaN	0	0.33	0.147	-7.13E-04	0.495	-0.001	0.496	0.0069	0.4757	-0.0149	0.4532	-0.0224	0.4492
Mouse430_2HF14833	3300001M20Rik	NM_175113.2	2	132495656	1	0	-0.006	0.454	0.003	0.459	-0.066	0.274	0.0026	0.4695	0.0116	0.55	-0.0573	0.3138
Mouse430_2HF14542	Mcm8	NM_025676.3	2	132507635	1	0	0.062	0.349	0.014	0.393	-0.339	0.096	0.0013	0.4813	-0.1129	0.2514	-0.0153	0.3792
Mouse430_2HF13370	Crls1	NM_001024385.1;NM_025646.3	2	132538107	1	0	4.32E-05	0.497	-0.002	0.462	-0.053	0.232	0.0021	0.4756	-0.0355	0.303	0.0075	0.5708
Mouse430_2HF5769	B430119L13Rik	NM_177303.4	2	132559957	NaN	0	0.005	0.464	0.016	0.443	-0.003	0.473	3.08E-04	0.4943	-0.5703	0.0253	-0.005	0.4702
Mouse430_2HF19636	Bmp2	NM_007553.2	2	133244640	1	0	5.97E-04	0.491	-0.004	0.474	0.03	0.297	2.37E-06	0.4994	0.4569	0.9758	0.0814	0.6726
Mouse430_2HF17190	Hao1	NM_010403.2	2	134188802	1	0	-0.006	0.452	-0.003	0.46	-0.003	0.452	-0.5615	0.0824	0.0236	0.5787	-0.0018	0.4909
Mouse430_2HF5023	Txndc13	NM_029148.1	2	134285949	1	0	0.032	0.331	4.10E-06	0.5	5.84E-04	0.494	4.13E-04	0.4932	-0.0043	0.4589	0.0046	0.5474
Mouse430_2HF19169	Plcb1	NM_019677.1	2	134477974	1	0	0.003	0.48	0.645	0.012	0.042	0.382	-0.0039	0.4691	-0.0265	0.4184	-0.3049	0.0747
Mouse430_2HF18881	Plcb4	NM_013829.2	2	135496989	1	0	0.028	0.414	0.06	0.369	-0.017	0.447	-6.15E-04	0.4978	-0.0125	0.4684	0.0124	0.5417
Mouse430_2HF14117	6330527O06Rik	NM_029530.2	2	135749368	1	0	0.006	0.472	0.006	0.477	-0.068	0.393	0.0114	0.4614	0.0012	0.5072	0.0013	0.5045
Mouse430_2HF7172	Pak7	NM_172858.2	2	135773338	1	0	-6.28E-04	0.487	0.021	0.437	0.003	0.48	-0.1426	0.2686	-0.0226	0.4065	1.1006	0.9909
Mouse430_2HF12213	Ankrd5	NM_175667.3	2	136223627	1	0	0.212	0.134	0.173	0.253	0.006	0.463	-0.0504	0.3746	-1.56E-05	0.4995	-0.0027	0.4885
Mouse430_2HF16385	Snap25	NM_011428.3	2	136404894	1	0	0.012	0.451	0.009	0.465	0.014	0.444	-0.0198	0.4111	-0.0152	0.4277	-0.0176	0.4286
Mouse430_2HF17528	2210009G21Rik	NM_001038641.1;NM_028201.2	2	136451056	NaN	0	-0.009	0.444	-0.045	0.396	-0.008	0.469	0.0522	0.2712	0.0091	0.5437	0.1013	0.8026
Mouse430_2HF10159	2210009G21Rik	NM_001038641.1;NM_028201.2;NM_028834.2	2	136451056	NaN	0	0.013	0.448	-0.001	0.492	0.309	0.224	0.0267	0.4157	0.0403	0.6098	0.2717	0.8495
Mouse430_2HF10412	Mkks	NM_021527.1	2	136565224	NaN	0	-0.023	0.419	-0.013	0.424	-0.007	0.428	-0.0031	0.4719	0.2443	0.8224	0.0064	0.5801
Mouse430_2HF16598	Jag1	NM_013822.4	2	136772899	1	0	0.009	0.428	-0.006	0.445	-0.004	0.464	0.0027	0.4704	0.004	0.543	0.0068	0.5358
Mouse430_2HF1160	Btbd3	NM_001025431.1;NM_145534.2	2	137948025	1	0	-0.014	0.39	1.17E-04	0.493	-0.022	0.354	-0.0084	0.4167	-2.22E-04	0.4946	-0.0066	0.4465
Mouse430_2HF9663	Tasp1	NM_175225.3	2	139525027	1	0	-0.003	0.48	0.007	0.444	-0.006	0.447	1.34E-08	0.5	-0.1122	0.1925	-0.0109	0.4191
Mouse430_2HF3654	Esf1	NM_001081090.1+XM_991215.1;XM_918330.2	2	139812053	1	0	0.003	0.463	6.34E-05	0.492	-0.006	0.418	-0.0031	0.4548	-0.003	0.4557	0.0029	0.5244
Mouse430_2HF17027	2310003L22Rik	NM_027093.3	2	139862220	1	0	-0.009	0.482	-0.019	0.38	-0.001	0.488	-0.0425	0.3502	8.43E-06	0.5012	-1.00E-05	0.4998
Mouse430_2HF23304	Sel1l2	NM_001033296.2	2	139921373	1	0	-0.01	0.464	-0.001	0.493	-0.007	0.469	1.41E-04	0.4966	-0.4868	0.104	0.0065	0.5265
Mouse430_2HF18947	2900006F19Rik	NM_028387.1	2	140086883	1	0	-9.33E-05	0.497	0.002	0.484	0.297	0.129	-0.0088	0.4558	-0.0032	0.4823	0.0016	0.5091
Mouse430_2HF4116	Flrt3	NM_178382.3;XM_001004746.1;XM_001004749.1	2	140342357	1	0	-0.006	0.446	-0.001	0.483	3.95E-04	0.495	0.0961	0.2981	0.0618	0.6732	-0.025	0.4212
Mouse430_2HF7181	Kif16b	NM_001081133.1+XM_001001004.1;XM_001000990.1+XM_485072.3+XM_902260.2;XM_001004751.1;XM_918335.2	2	142394046	2	0	-0.007	0.436	-0.013	0.417	-6.30E-06	0.499	-0.1154	0.0701	5.95E-04	0.5183	-0.0097	0.387
Mouse430_2HF15739	Snrpb2	NM_021335.3	2	142754501	1	0	0.003	0.468	0.039	0.263	-0.018	0.368	0.0018	0.4714	0.0031	0.5441	0.0068	0.5612
Mouse430_2HF16409	Otor	NM_020595.2	2	142769918	2	2	0.002	0.485	-0.014	0.441	-0.002	0.48	-0.0065	0.4717	-1.47E-04	0.4965	0.001	0.5074
Mouse430_2HF12741	Pcsk2	NM_008792.3	2	143237620	2	0	0.022	0.426	-0.021	0.413	0.001	0.491	-9.02E-04	0.4956	-0.0383	0.3804	-0.7171	0.037
Mouse430_2HF18796	Bfsp1	NM_009751.2;XM_001004280.1	2	143517969	1	0	-1.61E-05	0.499	0.011	0.452	-1.59E-05	0.499	0.0202	0.4285	0.4126	0.8571	-0.0184	0.4611
Mouse430_2HF18709	Dstn	NM_019771.1	2	143606761	1	0	-9.04E-04	0.486	-0.003	0.452	-0.003	0.449	0.0033	0.4504	0.023	0.6402	0.0022	0.5327
Mouse430_2HF10935	Rrbp1	NM_024281.2	2	143638837	2	0	-0.032	0.307	-0.029	0.329	-0.014	0.384	-0.0031	0.4595	0.1687	0.8833	-1.26E-04	0.4974
Mouse430_2HF16464	Rrbp1	NM_133626.2	2	143638837	2	0	-0.031	0.356	-4.45E-04	0.492	-0.006	0.428	0.5431	0.0253	-0.0833	0.3718	0.1648	0.9042
Mouse430_2HF640	4930517K23Rik	NM_001044750.1;NM_207275.1	2	143724543	2	2	0.004	0.476	-0.035	0.429	-0.066	0.42	-0.0203	0.4508	2.62E-04	0.5019	0.0042	0.5139
Mouse430_2HF6786	Snx5	NM_024225.4	2	143941567	NaN	0	-0.001	0.485	0.006	0.388	-0.001	0.482	0.0018	0.4476	0.0045	0.5911	0.0017	0.5288
Mouse430_2HF11512	8430406I07Rik	NM_028984.4	2	143962476	NaN	0	0.002	0.476	-0.038	0.422	4.64E-05	0.5	-0.0051	0.4724	0.0238	0.551	-0.008	0.4633
Mouse430_2HF6503	Ovol2	NM_026924.3	2	143996616	1	0	0.009	0.458	-0.02	0.441	-0.023	0.437	0.0117	0.4566	0.0076	0.5269	9.41E-04	0.5078
Mouse430_2HF18091	Ovol2	NM_026924.3;NM_152947.1	2	143996616	1	0	-0.02	0.431	-0.009	0.463	-2.55E-04	0.497	2.48E-04	0.4982	0.0255	0.5741	0.0014	0.5171
Mouse430_2HF6499	Csrp2bp	NM_181417.2;XM_001004315.1	2	144060424	1	0	-0.086	0.211	2.23E-04	0.496	1.84E-04	0.497	0.0017	0.4874	-5.91E-04	0.4914	-0.0409	0.3306
Mouse430_2HF13379	6330439K17Rik	NM_172859.2	2	144166365	1	0	0.02	0.432	-4.21E-04	0.496	0.029	0.424	0.0156	0.4456	0.0011	0.5058	-0.0069	0.467
Mouse430_2HF21583	Polr3f	NM_029763.3	2	144219186	1	0	0.289	0.014	0.038	0.288	-0.002	0.467	-0.1652	0.0334	0.0973	0.7929	0.0018	0.522
Mouse430_2HF18579	Sec23b	NM_019787.3	2	144247718	1	0	0.371	0.006	4.62E-04	0.492	-0.281	0.101	8.80E-04	0.4871	-0.027	0.3031	0.006	0.5734
Mouse430_2HF14173	Gm561	NM_001033297.2	2	144285506	NaN	0	-6.60E-04	0.49	-0.001	0.485	-0.001	0.487	0.006	0.437	0.0098	0.5704	0.0065	0.5663
Mouse430_2HF8588	Dtd1	NM_025314.2;XM_001004326.1	2	144291426	2	0	0.144	0.139	-0.029	0.312	0.003	0.454	0.038	0.2528	0.2787	0.9762	0.0037	0.5548
Mouse430_2HF3364	1700010M22Rik	NM_025490.2	2	144515107	1	0	0.168	0.232	-0.005	0.47	0.029	0.424	0.0137	0.4522	0.001	0.5196	0.0011	0.5145
Mouse430_2HF22511	Slc24a3	NM_053195.2	2	144859500	1	0	-2.05E-04	0.497	0.748	0.059	0.022	0.462	-0.0044	0.464	-0.0055	0.4772	-0.3865	0.181
Mouse430_2HF9703	Rin2	NM_028724.3;XM_623023.3;XM_904046.2;XM_904047.2	2	145477578	1	0	-0.017	0.436	-3.55E-06	0.498	2.83E-04	0.496	-2.51E-04	0.4957	1.1538	0.9925	0.1516	0.8554
Mouse430_2HF18221	Nat5	NM_026425.2	2	145594710	2	0	7.70E-06	0.5	0.003	0.451	-0.004	0.456	0.0104	0.3716	0.0156	0.625	0.017	0.6278
Mouse430_2HF14581	Crnkl1	NM_025820.3	2	145608920	2	6	-0.034	0.339	0.005	0.435	-0.009	0.416	-0.0018	0.472	-0.0178	0.3816	-0.037	0.2767
Mouse430_2HF623	Insm1	NM_016889.2	2	145913362	2	0	0.004	0.474	-0.366	0.099	0.958	0.023	-0.0052	0.4666	0.1933	0.8335	-5.20E-04	0.4948
Mouse430_2HF3048	Gm114	NM_001033298.2	2	146547328	2	1	7.75E-05	0.499	0.001	0.488	-0.002	0.476	-0.0088	0.4445	-0.2337	0.0937	0.1325	0.9103
Mouse430_2HF13540	Xrn2	NM_011917.2	2	146704460	2	3	-0.006	0.43	0.004	0.437	-0.004	0.452	-0.004	0.453	0.0172	0.6458	-0.0039	0.4378
Mouse430_2HF15010	Nkx2-4	NM_023504.1	2	146774759	NaN	0	1.27E-05	0.5	9.22E-04	0.497	-0.024	0.457	0.0027	0.4723	1.49E-05	0.5006	-0.002	0.4862
Mouse430_2HF5765	Nkx2-2	NM_010919.2	2	146874593	2	1	0.008	0.454	0.004	0.484	-0.008	0.466	0.1698	0.2545	-0.0168	0.444	-3.83E-04	0.4963
Mouse430_2HF10532	Pax1	NM_008780.1	2	147056501	2	0	0.03	0.399	-0.012	0.455	0.01	0.466	7.27E-04	0.4905	-0.5789	0.0893	0.0643	0.6037
Mouse430_2HF19273	Foxa2	NM_010446.1	2	147734364	2	1	0.059	0.42	-0.007	0.422	-0.003	0.465	0.0023	0.4901	-0.0307	0.4189	-0.0071	0.4726
Mouse430_2HF2137	Sstr4	NM_009219.3	2	148086783	2	0	-5.83E-07	0.499	-0.014	0.449	0.235	0.247	-0.013	0.46	-0.0063	0.4686	-8.18E-04	0.4957
Mouse430_2HF11187	Thbd	NM_009378.2	2	148097654	2	4	0.117	0.213	0.024	0.386	0.002	0.484	-0.0046	0.4225	0.2045	0.9322	0.2928	0.984
Mouse430_2HF4503	Cd93	NM_010740.3	2	148128092	2	2	0.399	0.04	0.034	0.337	4.54E-04	0.494	0.1771	0.0537	0.017	0.6309	0.4766	0.9918
Mouse430_2HF22806	Nxt1	NM_019761.5	2	148364083	NaN	0	-0.009	0.463	8.60E-04	0.49	-0.001	0.491	0.0015	0.4771	-0.0863	0.2311	0.1623	0.8593
Mouse430_2HF2139	Gzf1	NM_028986.2	2	148372605	NaN	0	-0.099	0.165	-5.84E-04	0.488	-0.003	0.446	0.05	0.2675	-0.3184	0.027	-0.2019	0.02
Mouse430_2HF12447	Napb	NM_019632.3	2	148385426	2	0	0.04	0.39	0.011	0.47	0.012	0.433	-0.003	0.4754	-3.93E-05	0.4988	-0.0072	0.4475
Mouse430_2HF14871	Cst11	NM_030059.2	2	148460059	2	3	-0.014	0.438	0.002	0.489	0.005	0.479	0.0081	0.4522	-0.0994	0.259	0.0025	0.5128
Mouse430_2HF17371	8030411F24Rik	NM_030135.2	2	148473450	2	3	0.007	0.468	-0.001	0.491	0.069	0.346	0.0125	0.4374	0.0115	0.5268	-0.0025	0.486
Mouse430_2HF14280	Cst12	XM_130487.4+XM_918155.2+XM_993213.1	2	148480813	2	2	-0.159	0.228	-0.004	0.474	-0.011	0.45	-0.0866	0.2887	-1.4421	0.002	-0.0131	0.446
Mouse430_2HF18208	Cst8	NM_009978.2	2	148490275	2	7	-0.023	0.411	-0.005	0.471	3.57E-05	0.5	0.0056	0.4786	0.0252	0.5731	0.0578	0.6339
Mouse430_2HF18005	Cst13	NM_027024.3	2	148511522	2	0	0.01	0.457	0.01	0.45	0.028	0.411	-7.63E-04	0.4953	0.3104	0.8159	0.4799	0.885
Mouse430_2HF17290	Cst9	NM_009979.1	2	148526588	2	0	-0.006	0.469	-0.004	0.482	0.007	0.477	-0.3497	0.1634	-0.0016	0.4928	-0.0087	0.4704
Mouse430_2HF4440	9230104L09Rik	NM_029960.2	2	148538158	1	4	0.009	0.459	-0.02	0.441	0.01	0.472	0.0079	0.4747	0.0036	0.5151	0.0201	0.5523
Mouse430_2HF18055	Cst3	NM_009976.3	2	148563189	NaN	0	0.019	0.377	0.004	0.434	-7.31E-04	0.488	0.1335	0.0949	-0.001	0.4826	-0.0029	0.4589
Mouse430_2HF23259	Cst10	NM_021405.2	2	149096690	2	2	0.455	0.106	0.147	0.295	-0.584	0.07	0.0126	0.4479	-0.0057	0.473	-0.0071	0.4735
Mouse430_2HF13598	C530025M09Rik	XM_893535.2+XM_918187.2+XM_993505.1	2	149521965	1	0	0.29	0.214	0.023	0.433	-3.49E-04	0.495	-0.0071	0.4772	-0.0026	0.4873	-0.0058	0.4749
Mouse430_2HF6104	1200003I07Rik	NM_001039965.1;NM_001039967.1;NM_181274.3	2	149808597	1	0	-0.042	0.298	0.026	0.335	-0.048	0.254	-0.0277	0.3003	-2.17E-04	0.496	-0.1302	0.1131
Mouse430_2HF7372	EG245174	XM_001004464.1;XM_001006954.1;XM_893600.2	2	149929792	1	0	0.018	0.425	-0.003	0.478	0.001	0.49	-0.0032	0.4876	-0.0194	0.4346	0.029	0.6263
Mouse430_2HF13484	Cst7	NM_009977.2	2	150261856	1	0	0.03	0.404	-0.001	0.492	5.46E-04	0.498	0.1422	0.2918	1.8398	0.9985	1.3971	0.9899
Mouse430_2HF17638	2310001A20Rik	NM_027977.2	2	150274521	1	0	-0.047	0.28	-0.03	0.318	-0.005	0.434	-5.16E-07	0.4999	5.75E-06	0.5004	-0.3364	0.0137
Mouse430_2HF19900	Acss1	NM_080575.1	2	150309552	1	0	-0.015	0.442	0.022	0.433	0.007	0.465	-0.1094	0.0753	-0.1573	0.0821	-0.3697	0.0224
Mouse430_2HF19934	Vsx1	NM_054068.2	2	150372140	1	0	-4.16E-04	0.494	-0.676	0.074	-0.363	0.177	-0.0033	0.4833	-0.041	0.3828	-0.0029	0.4852
Mouse430_2HF15087	Entpd6	NM_172117.4	2	150440483	1	0	-0.113	0.332	0.009	0.454	0.026	0.429	7.08E-04	0.4918	5.62E-05	0.5016	-0.0083	0.4439
Mouse430_2HF20167	Pygb	NM_153781.1	2	150478229	1	0	0.155	0.281	0.002	0.489	0.221	0.268	-0.0013	0.4826	0.0103	0.5915	-0.0013	0.4839
Mouse430_2HF17289	Abhd12	NM_024465.2	2	150523934	1	0	0.003	0.47	-0.002	0.478	-5.07E-04	0.493	0.0029	0.4572	0.3544	0.9912	-4.08E-05	0.4994
Mouse430_2HF11822	Gins1	XM_001001938.1;XM_130416.5+XM_918384.2	2	150601042	1	0	0.001	0.477	0.011	0.411	-0.003	0.473	-0.0023	0.4698	-0.3281	0.1438	2.46E-04	0.5047
Mouse430_2HF4521	Nanp	NM_026086.1	2	150721127	1	1	-0.048	0.265	-0.006	0.441	-5.28E-04	0.492	-0.0095	0.3821	-0.5627	0.0241	-0.0485	0.2265
Mouse430_2HF18730	Fkbp1a	NM_008019.2	2	151234021	1	0	-9.72E-04	0.485	-0.001	0.465	-4.92E-04	0.491	1.49E-04	0.4962	0.1215	0.9341	0.1221	0.8473
Mouse430_2HF8256	Sdcbp2	NM_145535.1	2	151264073	1	0	0.266	0.215	0.002	0.491	-0.02	0.45	0.0056	0.4764	-0.0071	0.4698	0.0422	0.5854
Mouse430_2HF21796	Snph	NM_198214.2	2	151281991	1	0	-0.048	0.424	-1.01E-05	0.499	-0.006	0.475	6.99E-06	0.4995	-0.095	0.343	-0.9108	0.0436
Mouse430_2HF14947	5430405G05Rik	XM_130642.6+XM_904586.2+XM_972930.1	2	151393449	1	0	-8.76E-05	0.496	-0.007	0.469	-0.012	0.429	-0.0287	0.4508	3.72E-04	0.5034	-0.0135	0.4425
Mouse430_2HF8289	Psmf1	NM_144889.2;NM_212446.1	2	151407256	1	0	-0.001	0.468	-0.002	0.46	-0.002	0.467	-0.0056	0.4089	-0.5427	0.0031	0.0044	0.562
Mouse430_2HF16519	Rspo4	NM_001040689.1	2	151534368	1	0	1.67E-05	0.498	9.81E-05	0.497	3.95E-05	0.498	0.0031	0.4889	-0.0068	0.4602	0.02	0.579
Mouse430_2HF23582	Angpt4	NM_009641.1	2	151602773	1	0	2.56E-04	0.499	0.004	0.474	-0.002	0.485	-0.0091	0.4523	0.0623	0.6602	0.0587	0.6522
Mouse430_2HF4360	5430432M24Rik	NM_028666.2;NM_146127.2	2	151660841	1	0	-0.319	0.151	-0.848	0.038	0.028	0.424	-0.0184	0.4743	0.0055	0.5229	0.0017	0.5095
Mouse430_2HF15394	2310046K01Rik	NM_027172.2	2	151688069	1	0	0.1	0.305	-0.003	0.477	0.011	0.455	0.0016	0.4851	0.0015	0.5075	0.1209	0.8778
Mouse430_2HF12390	Scrt2	XM_619828.3+XM_973148.1;XM_904795.2	2	151773491	1	0	-0.001	0.486	-0.001	0.491	0.003	0.486	-0.001	0.4928	0.0068	0.5304	-0.0032	0.4908
Mouse430_2HF10664	Srxn1	NM_029688.4	2	151796965	1	0	8.61E-04	0.493	0.122	0.118	6.95E-04	0.491	-0.003	0.4681	-0.5666	0.025	0.0615	0.8064
Mouse430_2HF21052	Tcf15	NM_009328.2	2	151835013	1	0	0.02	0.442	-0.004	0.484	0.021	0.481	0.0041	0.4767	0.0059	0.5211	-0.0057	0.469
Mouse430_2HF5523	Csnk2a1	NM_007788.2	2	151918326	1	0	0.015	0.417	0.002	0.446	-0.033	0.298	-0.033	0.3222	0.1092	0.8413	0.0017	0.5316
Mouse430_2HF18513	Tbc1d20	NM_024196.3	2	151985317	1	0	-0.014	0.41	0.001	0.477	4.70E-04	0.494	-0.0125	0.4619	0.0142	0.5723	-2.27E-05	0.4985
Mouse430_2HF3924	Rbck1	NM_001083921.1;NM_019705.3	2	152007769	NaN	0	-0.002	0.477	-0.003	0.458	0.012	0.431	0.0041	0.4401	0.0036	0.5338	0.0028	0.5333
Mouse430_2HF6242	Trib3	NM_175093.2	2	152029648	1	0	-0.888	1.61E-04	-0.014	0.382	-3.92E-05	0.498	-0.0379	0.3975	0.0064	0.5292	-0.0039	0.4791
Mouse430_2HF9678	Nrsn2	NM_001009948.1	2	152060202	2	5	0.004	0.48	-0.002	0.49	-0.003	0.489	0.0032	0.486	0.0042	0.524	-0.0099	0.4659
Mouse430_2HF22016	Sox12	NM_011438.2	2	152085052	2	0	-0.104	0.36	-6.36E-04	0.496	-0.005	0.479	-0.0175	0.3983	-0.1199	0.2561	-0.1567	0.1889
Mouse430_2HF19194	Sox12	NM_011438.2;XM_973626.1;XM_974143.1	2	152085052	2	0	0.009	0.46	-0.511	0.112	-0.327	0.242	-0.0043	0.48	0.0081	0.5316	0.2168	0.7321
Mouse430_2HF18156	Zcchc3	NM_175126.3	2	152105016	2	1	2.31E-04	0.496	0.003	0.482	0.046	0.391	-0.0168	0.3639	-0.8808	1.72E-04	-0.6718	0.0134
Mouse430_2HF4845	6820408C15Rik	NM_177656.3	2	152107028	2	2	0.075	0.33	-0.006	0.47	-0.122	0.333	0.0062	0.4639	-0.0113	0.4639	-0.0037	0.482
Mouse430_2HF6827	Defb29	NM_001001444.2	2	152230155	2	0	-6.97E-05	0.497	9.57E-05	0.497	-2.71E-04	0.489	-0.0012	0.4913	-0.0021	0.4857	2.9886	0.9999
Mouse430_2HF4911	4930525K10Rik	NM_207276.2	2	152264185	2	6	0.223	0.222	-0.004	0.482	0.002	0.485	-0.0069	0.4748	0.0295	0.5746	-0.0155	0.4423
Mouse430_2HF19062	Defb19	NM_145157.2	2	152267528	2	2	0.283	0.193	0.008	0.464	4.60E-05	0.499	0.01	0.4551	-0.1896	0.3034	0.0407	0.5903
Mouse430_2HF19219	Rem1	NM_009047.5	2	152318449	NaN	0	0.003	0.454	0.008	0.462	-0.004	0.472	0.0134	0.4716	-0.1112	0.2916	0.7064	0.919
Mouse430_2HF8341	H13	NM_010376.3	2	152360929	1	0	-0.002	0.476	0.003	0.471	-0.002	0.476	0.001	0.4883	0.0106	0.5708	0.0092	0.5909
Mouse430_2HF20277	Id1	NM_010495.2	2	152427715	NaN	0	-0.021	0.395	-0.004	0.461	0.141	0.323	0.5712	1.00E-04	-2.91E-04	0.4955	-0.0098	0.3923
Mouse430_2HF2442	Cox4i2	NM_053091.2	2	152446596	NaN	3	0.327	0.142	-0.037	0.39	0.01	0.484	0.0127	0.4402	-4.72E-05	0.4981	-1.93E-04	0.4943
Mouse430_2HF168	Bcl2l1	NM_009743.4	2	152458757	2	3	0.023	0.397	0.002	0.48	-0.005	0.464	0.0013	0.4782	-0.0576	0.3776	0.0046	0.5398
Mouse430_2HF6164	Tpx2	NM_028109.3	2	152539504	2	1	-0.377	0.082	-0.01	0.458	0.044	0.389	-0.0467	0.2565	-0.5654	0.0368	0.0038	0.5212
Mouse430_2HF9431	Fkhl18	NM_010226.2	2	152623583	2	3	-0.003	0.488	0.002	0.492	0.006	0.479	-0.0334	0.412	0.018	0.5614	0.0485	0.6153
Mouse430_2HF16475	Dusp15	NM_145744.2	2	152635652	2	1	0.064	0.365	-0.002	0.488	-0.017	0.446	0.0261	0.4366	-0.0114	0.4496	-0.0028	0.4887
Mouse430_2HF7463	Ttll9	NM_001083618.1;NM_029064.2	2	152653947	2	1	-0.004	0.468	0.005	0.471	-0.002	0.481	0.0148	0.461	-0.1521	0.1705	0.0058	0.5786
Mouse430_2HF10985	Ttll9	NM_001083618.1	2	152653947	2	1	-0.06	0.387	-0.01	0.458	-0.002	0.486	7.99E-04	0.4947	0.0571	0.6239	0.0061	0.5281
Mouse430_2HF6498	Pdrg1	NM_178939.2	2	152700331	2	4	-4.10E-04	0.496	-0.003	0.465	0.018	0.371	0.0021	0.4714	0.7846	0.9999	0.3319	0.9821
Mouse430_2HF14104	Hck	NM_010407.3	2	152799949	2	6	0.351	0.017	0.065	0.337	7.84E-06	0.5	0.1011	0.0662	0.4301	0.993	0.009	0.536
Mouse430_2HF22335	Tm9sf4	NM_133847.3	2	152852742	2	0	0.068	0.284	0.004	0.446	0.003	0.477	3.52E-04	0.4927	0.3896	0.9345	1.025	0.9999
Mouse430_2HF13926	Tspyl3	NM_198617.1	2	152913811	2	2	0.003	0.482	0.006	0.469	0.007	0.467	-9.87E-04	0.4854	0.8247	0.9999	-3.92E-05	0.4998
Mouse430_2HF12423	Plagl2	NM_018807.5	2	152919210	2	2	0.842	0.015	0.086	0.364	0.319	0.204	-0.0051	0.4602	-0.0016	0.4883	-0.003	0.4857
Mouse430_2HF14856	Pofut1	NM_001039055.1;NM_080463.3	2	152932973	2	0	-0.008	0.436	-0.03	0.399	0.075	0.347	-0.0014	0.4822	-0.203	0.1638	0.0817	0.6798
Mouse430_2HF81	Kif3b	NM_008444.3	2	152982870	2	0	4.10E-06	0.5	0.004	0.46	0.058	0.387	0.0028	0.4643	-6.62E-04	0.4832	0.0319	0.6803
Mouse430_2HF19469	Asxl1	NM_001039939.1;XM_001004872.1;XM_974714.1	2	153037580	2	0	-0.004	0.44	-4.58E-05	0.498	-0.025	0.322	-0.0044	0.4433	0.0125	0.5638	-0.0028	0.4589
Mouse430_2HF9757	8430427H17Rik	NM_001001986.1	2	153098907	2	0	-0.003	0.472	0.297	0.132	-7.86E-05	0.497	-0.0095	0.4628	1.33E-04	0.5004	0.1449	0.75
Mouse430_2HF21576	Dnmt3b	NM_001003960.2;NM_001003961.2;NM_001003963.2;NM_010068.3	2	153340894	2	0	6.62E-04	0.494	-0.015	0.451	-0.009	0.467	-9.98E-07	0.4999	0.0032	0.5216	-0.002	0.4902
Mouse430_2HF190	Mapre1	NM_007896.3	2	153432791	2	0	0.423	0.004	0.002	0.47	-0.076	0.225	3.37E-05	0.4984	0.4163	0.9995	0.3458	0.9998
Mouse430_2HF14376	Tomm20	NM_024214.1	2	153517506	2	4	-0.003	0.474	5.97E-04	0.496	-0.007	0.442	-6.24E-05	0.4984	-2.78E-04	0.4928	0.0029	0.5376
Mouse430_2HF20456	Spag4l	NM_029599.1;XM_975479.1	2	153547631	2	4	-0.113	0.278	3.55E-06	0.5	-0.027	0.427	0.0091	0.4615	0.8636	0.9565	-0.0106	0.4386
Mouse430_2HF19577	Bpil1	NM_025631.2	2	153566486	2	0	0.102	0.327	9.77E-04	0.493	-0.001	0.494	5.04E-06	0.4993	6.81E-04	0.5132	-0.0536	0.3812
Mouse430_2HF3335	Psp	NM_008953.2	2	153699706	2	7	0.024	0.418	0.007	0.458	0.004	0.485	-0.4333	0.0561	-0.3324	0.1888	0.0148	0.5558
Mouse430_2HF8912	1700058C13Rik	NM_028528.2	2	153821788	NaN	2	0.046	0.379	0.008	0.465	0.019	0.438	-0.0017	0.4933	-0.0799	0.3338	0.0014	0.5095
Mouse430_2HF10239	Plunc	NM_011126.2	2	153834326	2	0	0.009	0.454	-0.003	0.48	-0.023	0.43	0.0343	0.4204	0.1955	0.7729	0.0079	0.5221
Mouse430_2HF19115	2310021H06Rik	NM_025990.2	2	153854047	2	0	4.46E-04	0.494	0.011	0.466	0.078	0.377	0.0176	0.451	-0.6132	0.1115	0.02	0.5422
Mouse430_2HF14489	U46068	NM_001012392.1;NM_153418.2	2	153882259	2	1	-0.057	0.361	0.193	0.222	0.012	0.445	0.6705	0.0504	-0.014	0.4465	-0.5839	0.0786
Mouse430_2HF21856	BC018465	NM_144890.1;XM_976219.1	2	153915221	NaN	2	0.041	0.405	-0.004	0.48	-4.94E-04	0.492	-0.0025	0.4897	-0.031	0.4162	-0.068	0.3716
Mouse430_2HF3153	Cdk5rap1	NM_025876.2	2	154026821	2	0	0.156	0.214	-0.008	0.425	-0.008	0.437	-0.0639	0.3265	0.775	0.9973	0.3627	0.9887
Mouse430_2HF4986	Snta1	NM_009228.1	2	154067769	NaN	3	0.014	0.429	-3.87E-04	0.495	0.004	0.472	0.4078	0.1461	0.0059	0.5291	0.0016	0.526
Mouse430_2HF14332	Cbfa2t2	NM_172860.1	2	154127934	2	0	-0.452	0.077	-0.387	0.069	8.26E-04	0.49	-0.0073	0.4469	0.0015	0.5131	-0.0901	0.2398
Mouse430_2HF16704	Apba2bp	NM_021546.2	2	154235840	NaN	2	-0.012	0.447	-0.001	0.492	-0.022	0.41	0.092	0.3586	-0.0219	0.4229	0.0196	0.5684
Mouse430_2HF23168	1700003F12Rik	NM_029305.2	2	154240345	2	3	0.003	0.482	-9.11E-05	0.498	0.006	0.478	0.0032	0.4871	0.0033	0.5117	0.0174	0.555
Mouse430_2HF19901	E2f1	NM_007891.3	2	154250848	NaN	0	0.028	0.419	0.003	0.486	-0.025	0.426	-0.0319	0.3307	-1.3632	8.85E-07	-0.0022	0.4905
Mouse430_2HF18520	Pxmp4	NM_021534.3	2	154278485	2	0	-0.011	0.44	0.004	0.438	-0.008	0.432	0.0029	0.4723	-0.2855	0.1493	0.1681	0.9618
Mouse430_2HF21771	Chmp4b	NM_029362.3;XM_976588.1	2	154348565	2	0	-0.001	0.469	0.001	0.469	5.07E-04	0.493	0.0055	0.4124	7.37E-04	0.5135	0.1051	0.8817
Mouse430_2HF20470	Raly	NM_023130.2	2	154482598	NaN	0	0.024	0.39	0.002	0.474	-0.002	0.477	-0.0223	0.4031	-0.1202	0.2309	-0.0034	0.4746
Mouse430_2HF18182	a	NM_015770.3	2	154704972	1	0	0.09	0.33	0.007	0.49	0.002	0.488	0.077	0.3257	0.0306	0.5557	-0.004	0.4768
Mouse430_2HF11042	Ahcy	NM_016661.2	2	154750751	1	0	-0.005	0.417	1.66E-06	0.5	-0.004	0.43	-3.18E-05	0.4985	-0.4056	0.0264	-0.001	0.4875
Mouse430_2HF10991	Itch	NM_008395.2	2	154824973	1	0	-0.008	0.423	-0.005	0.422	-0.002	0.474	0.0017	0.4784	0.4064	0.9898	-0.0028	0.4532
Mouse430_2HF6367	Dynlrb1	NM_025947.2	2	154934172	1	0	1.94E-05	0.5	-0.001	0.469	-0.006	0.436	0.0313	0.2215	0.0192	0.6757	0.0032	0.557
Mouse430_2HF7864	Map1lc3a	NM_025735.1	2	154967885	1	0	0.012	0.385	-0.004	0.416	0.006	0.419	-0.0049	0.4349	-1.30E-06	0.4991	0.0969	0.8046
Mouse430_2HF2981	Trp53inp2	NM_178111.3	2	155073297	1	0	-0.132	0.107	0.064	0.219	0.005	0.445	0.0089	0.482	-0.0134	0.4797	-0.0047	0.456
Mouse430_2HF21691	Ncoa6	NM_019825.2	2	155082112	1	0	0.01	0.454	0.001	0.488	0.01	0.429	-0.1679	0.0505	0.0067	0.5334	-8.33E-04	0.4843
Mouse430_2HF15934	Ggtl3	NM_144786.1	2	155181828	1	0	3.77E-04	0.496	2.03E-04	0.498	-0.001	0.483	-0.0055	0.4729	-0.0112	0.4538	-0.0135	0.4527
Mouse430_2HF3732	Gss	NM_008180.1	2	155254624	1	0	-0.042	0.275	0.002	0.472	-0.001	0.484	1.29E-05	0.498	-0.0013	0.4861	-0.0023	0.4725
Mouse430_2HF18553	Edem2	NM_145537.1	2	155393118	1	0	0.035	0.278	-0.004	0.439	-7.15E-09	0.499	0.2129	0.0494	-0.0089	0.4505	-0.068	0.2818
Mouse430_2HF11317	Procr	NM_011171.1	2	155442784	1	0	0.001	0.495	0.033	0.412	0.002	0.479	0.0014	0.477	0.6553	0.9987	0.4529	0.8448
Mouse430_2HF4371	Mmp24	NM_010808.3	2	155466840	1	0	0.141	0.248	-0.004	0.464	0.003	0.476	0.0048	0.4524	-0.009	0.4318	-0.1198	0.18
Mouse430_2HF4418	Itgb4bp	NM_010579.2	2	155511278	1	0	-0.001	0.48	0.11	0.067	-0.001	0.486	0.0154	0.3578	0.0682	0.7439	0.0136	0.6111
Mouse430_2HF653	2410003P15Rik	NM_018888.2	2	155538337	1	0	-0.064	0.326	0.034	0.29	-0.002	0.478	0.0102	0.443	0.0179	0.5342	-0.008	0.4134
Mouse430_2HF22923	Gdf5	NM_008109.1	2	155632468	1	1	-2.95E-04	0.494	0.014	0.443	1.36E-05	0.5	0.0018	0.4921	-0.0086	0.4572	-0.0174	0.4396
Mouse430_2HF20133	Cep250	NM_008383.2	2	155648013	1	0	0.228	0.236	0.009	0.461	0.407	0.224	0.1224	0.2434	0.0016	0.508	0.0016	0.5061
Mouse430_2HF21577	Ergic3	NM_025516.4	2	155699547	1	0	0.003	0.48	-0.032	0.24	-0.004	0.437	0.0023	0.4607	-7.11E-04	0.488	4.89E-04	0.506
Mouse430_2HF8678	Fer1l4	XM_906662.2+XM_977322.1;XM_976935.1	2	155710581	1	0	-0.014	0.427	-7.34E-04	0.494	0.004	0.477	-3.53E-04	0.4982	1.34E-04	0.5006	0.0279	0.6037
Mouse430_2HF14923	Spag4	NM_139151.3	2	155756803	1	0	4.81E-04	0.494	1.01E-04	0.499	4.01E-04	0.496	-0.0011	0.4888	-0.0032	0.4779	0.0036	0.5143
Mouse430_2HF10228	Cpne1	NM_170588.1;NM_170590.1	2	155764962	1	0	4.90E-05	0.498	1.02E-04	0.498	-0.001	0.479	-0.0024	0.4631	0.0259	0.6615	-9.08E-07	0.4994
Mouse430_2HF19629	Rbm12	NM_029397.3;NM_170598.2	2	155786069	1	0	0.002	0.45	-1.37E-04	0.496	0.004	0.433	-0.1369	0.0326	-0.0228	0.3261	0.0398	0.7263
Mouse430_2HF10736	Nfs1	NM_010911.1	2	155815090	1	0	-0.177	0.078	-0.058	0.176	-7.99E-06	0.499	-0.0014	0.4767	-0.0096	0.3939	3.91E-05	0.504
Mouse430_2HF22119	Rbm39	NM_133242.2	2	155838689	1	0	-0.001	0.477	0.081	0.121	-0.028	0.333	-0.0019	0.4698	8.22E-07	0.5007	-0.0022	0.4547
Mouse430_2HF3762	Phf20	NM_172674.2	2	155888172	1	0	0.002	0.478	0.001	0.474	0.001	0.484	-0.0024	0.4619	0.2378	0.9672	0.002	0.5231
Mouse430_2HF23231	2900097C17Rik	XM_001004922.1	2	156083932	1	0	-0.253	0.008	-3.58E-04	0.492	0.005	0.425	0.0209	0.3149	-0.0872	0.1841	-0.0209	0.355
Mouse430_2HF17268	Epb4.1l1	NM_001003815.2;NM_001006664.2;NM_013510.3	2	156112350	1	0	-0.004	0.478	8.60E-04	0.497	0.034	0.414	4.61E-04	0.4962	0.0019	0.5112	0.0034	0.5331
Mouse430_2HF14577	0610011L14Rik	NM_026661.3	2	156239040	1	0	-0.279	0.149	0.187	0.075	-0.001	0.483	0.0019	0.4764	3.90E-05	0.5004	-0.0024	0.4818
Mouse430_2HF19076	Dlgap4	NM_001042487.1;NM_001042488.1;NM_146128.5	2	156392093	2	0	-0.015	0.392	0.009	0.412	-0.057	0.296	0.0715	0.2024	0.2059	0.9362	0.0078	0.5374
Mouse430_2HF8165	Myl9	XM_485171.4+XM_977718.1;XM_977356.1	2	156466870	1	0	-0.005	0.47	0.009	0.431	0.024	0.382	0.0014	0.4784	0.3597	0.9911	3.90E-04	0.5041
Mouse430_2HF23252	Tgif2	NM_173396.2	2	156531518	1	0	-3.33E-04	0.492	0.011	0.45	-0.128	0.312	-0.13	0.2956	0.0028	0.5203	1.3957	0.9944
Mouse430_2HF3823	Sla2	NM_029983.3	2	156563898	1	0	0.009	0.47	0.004	0.481	-2.05E-06	0.499	0.0029	0.4846	-0.0725	0.4335	0.0087	0.5338
Mouse430_2HF17735	Ndrg3	NM_013865.1	2	156618787	1	0	0.106	0.273	9.60E-04	0.483	-0.002	0.475	-0.003	0.4569	0.0027	0.5316	-2.90E-04	0.4979
Mouse430_2HF21884	Dsn1	NM_025853.2	2	156686718	1	0	-0.002	0.486	5.92E-04	0.495	0.003	0.477	-0.0032	0.461	-0.0019	0.4799	5.41E-10	0.5
Mouse430_2HF164	9830001H06Rik	XM_283804.6	2	156707238	1	0	-0.003	0.481	-0.013	0.454	0.023	0.442	0.011	0.4504	1.19E-04	0.5038	-0.0104	0.4615
Mouse430_2HF14627	Samhd1	NM_018851.2	2	156788970	1	0	0.004	0.465	0.007	0.442	-0.004	0.466	0.0655	0.1603	0.0485	0.7412	0.8381	0.9217
Mouse430_2HF13526	Rbl1	NM_011249.1	2	156837339	1	0	0.01	0.453	0.006	0.466	-0.003	0.476	-0.006	0.4372	-0.006	0.4414	0.7932	0.947
Mouse430_2HF17053	Rpn2	NM_019642.4	2	156970500	NaN	0	-0.012	0.397	-0.001	0.47	-0.002	0.468	0.0047	0.432	-0.011	0.4171	0.0021	0.53
Mouse430_2HF6520	Ghrh	NM_010285.2	2	157020938	1	0	0.001	0.496	-0.009	0.463	-0.017	0.45	-0.0201	0.4233	-0.0224	0.4359	-0.0095	0.466
Mouse430_2HF11926	Manbal	NM_026968.2;XM_921579.2	2	157059059	2	0	-0.241	0.214	0.004	0.463	-0.002	0.479	-9.26E-05	0.4976	0.1611	0.7657	0.0102	0.5701
Mouse430_2HF21512	Src	NM_001025395.2;NM_009271.3	2	157115730	2	0	-0.002	0.467	0.001	0.486	0.001	0.484	0.005	0.4687	-0.0011	0.4934	0.0034	0.5197
Mouse430_2HF21387	Blcap	NM_016916.3	2	157247804	1	0	-0.003	0.468	-0.024	0.38	-0.008	0.42	0.0029	0.4773	0.0534	0.6899	-5.23E-04	0.4855
Mouse430_2HF14648	Nnat	NM_010923.2;NM_180960.2	2	157251551	1	0	0.003	0.484	0.018	0.442	5.15E-04	0.498	-0.1262	0.3082	0.2048	0.7906	-0.012	0.4609
Mouse430_2HF12735	Ctnnbl1	NM_025680.3	2	157428842	NaN	0	-0.442	0.023	7.51E-04	0.494	-0.001	0.473	0.0046	0.4446	-0.1708	0.0608	-7.71E-04	0.4845
Mouse430_2HF7950	Gm691	NM_198627.1;XM_978680.1	2	157606206	NaN	0	0.046	0.384	-0.002	0.484	-0.012	0.44	-0.0013	0.4925	-0.0687	0.404	0.3097	0.8581
Mouse430_2HF14605	2610036D13Rik	NM_029282.1	2	157673244	1	0	0.01	0.409	-7.42E-04	0.49	-0.003	0.448	-8.60E-04	0.4869	-0.002	0.4702	0.0641	0.7941
Mouse430_2HF18061	2610304G08Rik	NM_027434.2	2	157719938	1	0	0.006	0.435	5.42E-04	0.492	1.38E-05	0.5	-0.0067	0.4276	2.16E-04	0.5045	0.1627	0.9284
Mouse430_2HF11530	Tgm2	NM_009373.3	2	157807843	NaN	0	0.023	0.271	0.014	0.378	-0.003	0.471	8.10E-06	0.4988	0.4473	0.9999	0.1481	0.8267
Mouse430_2HF23027	Lbp	NM_008489.2	2	157997986	1	0	0.211	0.071	0.002	0.473	-0.007	0.432	0.0081	0.4592	-0.0548	0.4398	-1.08E-04	0.4993
Mouse430_2HF7396	A930034L06Rik	NM_175692.3	2	158067165	1	0	-0.001	0.495	0.004	0.479	0.002	0.486	-0.0137	0.4375	-1.4456	0.0036	-0.025	0.36
Mouse430_2HF4222	B230339M05Rik	NM_177658.3	2	158112285	1	0	-0.014	0.402	0.005	0.443	-0.003	0.483	-3.78E-04	0.4934	1.04E-04	0.5027	-0.0046	0.441
Mouse430_2HF1882	BC054059	NM_145635.2	2	158194049	2	2	0.278	0.186	-0.123	0.271	0.002	0.476	-0.0106	0.4576	0.2345	0.7734	-0.0038	0.4811
Mouse430_2HF8924	Slc32a1	NM_009508.2	2	158302199	NaN	0	1.65E-04	0.487	-1.31E-04	0.496	-4.49E-09	0.499	9.93E-05	0.4946	-1.28E-04	0.4926	8.99E-06	0.5017
Mouse430_2HF385	Slc32a1	NM_009508.2;XM_979351.1	2	158302199	NaN	0	0.006	0.474	-0.006	0.472	0.006	0.472	0.0125	0.4528	-0.2862	0.2283	0.0033	0.5195
Mouse430_2HF19649	Actr5	NM_175419.4	2	158316373	NaN	0	0.022	0.442	8.79E-05	0.498	0.022	0.423	-1.60E-05	0.4993	-0.0263	0.3937	-1.05E-06	0.4999
Mouse430_2HF20019	Ppp1r16b	NM_153089.3	2	158356839	1	0	0.025	0.414	-0.005	0.474	-0.004	0.47	-0.0026	0.4862	2.08E-04	0.5015	-1.7808	0.0032
Mouse430_2HF22942	2310007D09Rik	NM_027975.1	2	158459534	2	2	0.168	0.237	-0.17	0.345	-0.016	0.431	0.0022	0.4878	0.5746	0.9191	0.0117	0.5328
Mouse430_2HF10979	Dhx35	NM_145742.1	2	158486261	1	0	0.678	0.027	-0.143	0.178	-0.001	0.483	-0.0041	0.4559	0.1441	0.8789	-0.0224	0.3447
Mouse430_2HF8859	Mafb	NM_010658.2	2	160057146	NaN	0	-0.002	0.482	-0.002	0.481	0.061	0.341	-1.44E-04	0.4956	3.88E-04	0.5046	-4.32E-04	0.4985
Mouse430_2HF10000	Top1	NM_009408.2	2	160337671	1	0	0.018	0.378	0.156	0.028	-0.02	0.351	-1.55E-04	0.495	0.0029	0.5286	0.018	0.576
Mouse430_2HF23223	Plcg1	NM_021280.3	2	160422751	NaN	0	0.011	0.459	1.23E-04	0.497	0.003	0.49	-0.0034	0.4777	-0.1459	0.3367	-5.05E-04	0.4949
Mouse430_2HF12494	Zhx3	NM_177263.3	2	160457223	1	0	-0.278	0.223	1.07E-05	0.5	0.007	0.463	-0.0904	0.3296	-0.023	0.4014	0.007	0.538
Mouse430_2HF5303	Lpin3	NM_022883.2	2	160572111	1	0	-0.006	0.468	-0.057	0.372	1.79E-04	0.497	0.0129	0.4587	-0.0446	0.3921	0.0044	0.5131
Mouse430_2HF22344	Chd6	NM_173368.2	2	160638399	NaN	0	0.004	0.462	-1.10E-04	0.496	-0.009	0.463	-0.0028	0.4727	0.0134	0.582	-0.0114	0.4105
Mouse430_2HF16021	Ptprt	NM_021464.3	2	161220957	1	0	0.004	0.475	0.002	0.489	-0.358	0.195	0.0046	0.4805	-0.0456	0.3771	-0.9415	0.0209
Mouse430_2HF3962	Sfrs6	NM_026499.3	2	162622982	NaN	0	0.014	0.338	-0.018	0.312	-0.002	0.464	-0.0034	0.4429	-0.1805	0.0053	-0.0262	0.2808
Mouse430_2HF6146	Sgk2	NM_013731.1	2	162678987	NaN	0	0.2	0.071	-0.127	0.108	-6.94E-04	0.491	0.0019	0.4849	-1.10E-04	0.498	-0.0266	0.3129
Mouse430_2HF15312	Ift52	NM_172150.4	2	162708913	1	0	-0.033	0.318	0.001	0.48	-1.82E-07	0.499	-1.62E-05	0.4992	0.4684	0.9947	0.0016	0.5201
Mouse430_2HF20616	Mybl2	NM_008652.2	2	162746076	1	0	0.001	0.494	-0.114	0.285	0.001	0.491	9.26E-05	0.4971	-0.8459	0.0046	0.0014	0.5087
Mouse430_2HF16890	2410116G06Rik	NM_026630.2	2	162778547	1	0	0.322	0.217	-7.05E-04	0.495	0.015	0.453	0.0041	0.484	-0.0749	0.3689	-0.0404	0.4022
Mouse430_2HF2975	Jph2	NM_021566.1	2	163029214	1	0	-0.006	0.46	-0.002	0.489	0.035	0.454	0.0119	0.4621	0.0063	0.5259	-0.0074	0.4646
Mouse430_2HF18895	3230401D17Rik	NM_025699.2	2	163097270	1	0	-0.103	0.093	0.003	0.446	-0.002	0.463	9.46E-04	0.4868	0.0013	0.5117	0.0071	0.564
Mouse430_2HF13688	Gdap1l1	NM_144891.1	2	163129919	1	0	0.002	0.492	-0.006	0.47	-0.022	0.42	0.4526	0.1053	-0.0528	0.3596	-6.02E-04	0.4966
Mouse430_2HF3270	D930001I22Rik	NM_173397.3	2	163157829	1	0	-0.001	0.487	-0.001	0.474	0.008	0.428	0.0366	0.367	-0.0168	0.4117	-0.0034	0.4405
Mouse430_2HF20572	Hnf4a	NM_008261.2	2	163198277	1	0	0.005	0.435	0.002	0.456	-4.57E-05	0.498	-0.0047	0.4762	-0.0614	0.3555	2.63E-04	0.5036
Mouse430_2HF9377	5830472M02Rik	NM_029512.2;NM_181734.3	2	163293767	1	0	-0.011	0.44	0.067	0.257	9.59E-04	0.491	-0.0026	0.4672	0.4458	0.9997	-0.002	0.4819
Mouse430_2HF21554	Serinc3	NM_012032.3	2	163314714	1	0	-0.002	0.463	0.002	0.463	-0.002	0.463	-0.0038	0.43	-0.0968	0.1776	0.0118	0.6131
Mouse430_2HF563	Pkig	NM_001039390.1;NM_001039391.1;NM_011106.2	2	163349845	1	0	-9.49E-04	0.487	4.90E-06	0.5	-0.013	0.391	1.97E-05	0.4989	0.0031	0.5275	0.0065	0.5508
Mouse430_2HF9524	Ada	NM_007398.3	2	163418025	NaN	0	-0.008	0.435	-0.004	0.462	0.057	0.367	0.2037	0.0538	-0.0027	0.4696	3.42E-04	0.5032
Mouse430_2HF2736	Wisp2	NM_016873.1	2	163512340	2	2	-0.047	0.378	0.354	0.146	0.029	0.425	0.0123	0.4565	-8.17E-04	0.4957	-0.0145	0.4613
Mouse430_2HF21442	Ywhab	NM_018753.5	2	163686638	2	0	0.003	0.46	-0.002	0.461	-0.003	0.443	0.0024	0.4585	0.0029	0.5298	0.0241	0.6019
Mouse430_2HF5706	Tomm34	NM_025996.3	2	163744982	NaN	0	0.015	0.456	4.15E-05	0.5	0.038	0.425	-1.21E-04	0.4983	0.2214	0.7958	0.0058	0.5445
Mouse430_2HF18497	Stk4	NM_021420.3	2	163765593	NaN	0	1.63E-05	0.499	0.009	0.406	-0.003	0.459	9.37E-04	0.4852	0.308	0.9981	0.0342	0.6391
Mouse430_2HF14814	Kcns1	NM_008435.2	2	163855746	1	0	-0.089	0.314	7.25E-06	0.5	2.85E-05	0.5	-0.0019	0.4906	6.72E-04	0.505	-0.0484	0.3596
Mouse430_2HF9234	Wfdc5	NM_145369.2	2	163868802	1	0	0.008	0.464	0.007	0.471	0.001	0.496	0.3439	0.2281	-4.14E-05	0.4994	0.0069	0.5266
Mouse430_2HF22431	Wfdc12	NM_138684.2	2	163880665	1	0	1.046	0.039	-0.149	0.3	0.125	0.341	-0.0822	0.357	-1.84E-04	0.4979	0.0965	0.6723
Mouse430_2HF3465	Wfdc15a	NM_183271.2	2	163890313	1	0	0.297	0.209	-0.008	0.464	0.003	0.49	0.005	0.4685	-0.0239	0.4212	0.0022	0.5111
Mouse430_2HF14959	Wfdc15b	NM_001045554.1;NM_138685.2	2	163906555	1	0	-0.012	0.438	-0.002	0.489	-0.053	0.354	0.0107	0.4354	-0.048	0.4086	-0.003	0.4605
Mouse430_2HF1156	Svs2	NM_017390.3	2	163927370	1	0	0.001	0.486	-0.038	0.454	-0.383	0.134	0.2341	0.2043	-0.0251	0.4311	1.75E-04	0.5029
Mouse430_2HF23797	Svs3b	NM_173377.2	2	163947043	NaN	0	6.21E-04	0.497	-0.005	0.471	0.003	0.483	-0.0018	0.4892	-0.0176	0.4584	0.0025	0.5181
Mouse430_2HF13904	Svs4	NM_009300.2	2	163967395	NaN	0	0.004	0.47	0.019	0.416	0.008	0.456	4.44E-04	0.4965	0.007	0.5376	0.0059	0.5288
Mouse430_2HF19596	Svs3a	NM_021363.1	2	163980724	2	0	-0.022	0.425	-0.144	0.273	-0.056	0.357	0.0028	0.489	0.0127	0.5381	0.0859	0.6684
Mouse430_2HF22132	Svs6	NM_013679.2	2	164008188	NaN	0	0.056	0.342	0.003	0.476	-0.003	0.479	-9.50E-07	0.4997	-0.0088	0.4505	9.14E-04	0.5035
Mouse430_2HF392	Svs5	NM_009301.1	2	164024206	1	1	-0.003	0.463	-0.002	0.463	1.09E-04	0.495	-2.46E-05	0.4902	-0.0034	0.4262	-0.0163	0.3947
Mouse430_2HF3523	Slpi	NM_011414.2	2	164045509	2	1	-0.05	0.422	0.011	0.449	0.11	0.312	0.227	0.0166	0.375	0.9897	0.0132	0.5508
Mouse430_2HF12228	Matn4	NM_013592.2	2	164080834	NaN	0	0.397	0.121	0.056	0.375	6.47E-04	0.494	0.0822	0.3584	-1.9924	0.0042	0.0039	0.5247
Mouse430_2HF8502	Rbpjl	NM_009036.1	2	164094399	NaN	0	0.002	0.472	-0.002	0.483	0.002	0.485	2.12E-04	0.4968	-0.3184	0.1696	0.0062	0.5295
Mouse430_2HF1510	Sdc4	NM_011521.2	2	164115452	NaN	0	0.002	0.48	0.102	0.094	-0.011	0.41	0.2133	0.0259	0.0438	0.6834	0.0483	0.7167
Mouse430_2HF18502	1700126L10Rik	XM_001005021.1+XM_981590.1;XM_981829.1	2	164161509	2	3	0.035	0.382	0.01	0.457	-0.087	0.342	-0.4721	0.0525	-0.0362	0.4469	0.016	0.5534
Mouse430_2HF6007	Dbndd2	NM_001048227.1;NM_001048228.1;NM_001048229.1;NM_026797.2	2	164177520	2	0	-0.659	0.025	0.004	0.484	-0.008	0.462	-0.041	0.3974	0.002	0.5102	-0.0073	0.4781
Mouse430_2HF15138	Pigt	NM_133779.2	2	164188725	2	0	0.008	0.466	-0.008	0.472	-0.484	0.207	-0.0022	0.4934	-0.0048	0.4777	-0.0071	0.4724
Mouse430_2HF18064	Wfdc2	NM_026323.2;XM_001004550.1	2	164253921	2	1	0.954	0.025	-0.024	0.437	-0.007	0.474	-0.0052	0.4808	-0.0136	0.4557	-0.7146	9.03E-04
Mouse430_2HF9364	Wfdc6a	NM_001033240.2	2	164270725	2	3	0.009	0.465	0.004	0.487	-0.003	0.49	-2.11E-05	0.4997	-0.0027	0.4902	-0.0073	0.4752
Mouse430_2HF4941	Spinlw1	NM_029325.2	2	164279548	2	0	5.18E-04	0.496	0.014	0.447	-0.008	0.47	4.55E-04	0.4971	-0.0352	0.3974	-0.0831	0.2976
Mouse430_2HF19737	Spint4	NM_030058.2	2	164389706	1	0	0.023	0.416	9.07E-04	0.492	7.14E-05	0.5	0.4782	0.1316	0.133	0.6922	-0.0099	0.4672
Mouse430_2HF8246	Wfdc3	NM_027961.1	2	164422385	1	0	0.005	0.458	0.612	0.048	-0.004	0.476	-1.42E-05	0.4995	-0.0016	0.4899	0.0034	0.5222
Mouse430_2HF11911	Dnttip1	NM_133763.1	2	164437220	1	0	-0.041	0.25	-0.001	0.476	-0.001	0.481	-0.002	0.4662	-0.1621	0.0453	-7.06E-04	0.484
Mouse430_2HF10647	Ube2c	NM_026785.2	2	164461134	1	0	0.003	0.481	0.613	0.019	-0.002	0.49	-0.0085	0.3985	-0.4758	0.1226	-0.0151	0.4489
Mouse430_2HF9052	Tnnc2	NM_009394.2	2	164468366	1	0	0.006	0.471	-0.005	0.491	0.321	0.209	-1.1814	0.0267	-0.0123	0.4496	0.0031	0.5153
Mouse430_2HF21272	Snx21	NM_133924.3	2	164477271	1	0	-0.315	0.091	-0.001	0.481	-0.006	0.467	0.1203	0.2141	-0.0098	0.4507	-0.0117	0.4225
Mouse430_2HF384	Acot8	NM_133240.1	2	164483705	NaN	0	-0.221	0.09	-0.006	0.419	-0.002	0.47	1.03E-05	0.4995	2.77E-04	0.5031	-0.0026	0.4679
Mouse430_2HF2950	Zswim3	NM_178375.2	2	164496305	NaN	0	-0.005	0.478	0.031	0.414	0.006	0.491	1.38E-04	0.4977	-0.0629	0.3707	-0.0093	0.4635
Mouse430_2HF10245	Zswim1	NM_028028.2	2	164513891	1	0	0.084	0.307	0.003	0.472	-0.004	0.466	0.0036	0.4507	0.0041	0.5371	0.0014	0.5189
Mouse430_2HF14508	1700020C07Rik	XM_130672.6+XM_910021.2+XM_982319.1	2	164518587	1	0	-3.08E-04	0.497	-0.009	0.459	0.007	0.467	0.0097	0.4681	0.0037	0.5214	0.0037	0.5164
Mouse430_2HF19941	Neurl2	NM_001082974.1	2	164521938	1	0	0.108	0.313	-0.043	0.39	0.002	0.487	-4.05E-04	0.4958	-0.0013	0.492	-0.0013	0.4861
Mouse430_2HF18908	Ctsa	NM_001038492.1;NM_008906.3	2	164524078	1	0	-3.05E-04	0.497	-0.005	0.457	5.94E-06	0.5	4.80E-05	0.4987	0.0134	0.5913	-0.003	0.4562
Mouse430_2HF7902	Zfp335	NM_199027.2	2	164583098	2	0	0.271	0.111	-0.008	0.466	0.003	0.476	-0.0011	0.481	7.21E-04	0.5124	-0.0664	0.2256
Mouse430_2HF5253	Mmp9	NM_013599.2	2	164639437	2	3	0.009	0.46	-0.101	0.328	0.009	0.461	0.0135	0.4472	1.4094	0.9999	-0.0594	0.4127
Mouse430_2HF13993	Slc12a5	NM_020333.1	2	164659459	2	0	0.057	0.372	-0.002	0.482	-0.008	0.467	-0.0304	0.4124	0.0979	0.6199	-0.005	0.4819
Mouse430_2HF5235	Ncoa5	NM_144892.1	2	164691562	2	0	0.01	0.45	-0.014	0.431	1.97E-04	0.498	-0.0021	0.4791	0.1639	0.7335	-0.0031	0.4836
Mouse430_2HF22998	Cd40	NM_011611.2;NM_170701.2;NM_170702.2;NM_170703.2;NM_170704.2	2	164746841	2	0	-0.172	0.302	0.068	0.355	0.039	0.384	0.0013	0.4681	-0.0224	0.3306	0.8358	0.9262
Mouse430_2HF21018	Cdh22	NM_174988.2;XM_982809.1	2	164802949	2	0	0.006	0.466	0.004	0.471	0.004	0.471	0.0087	0.441	0.0024	0.5178	0.0036	0.5256
Mouse430_2HF21237	Slc35c2	NM_144893.1	2	164967759	1	0	-9.99E-04	0.495	-2.19E-04	0.499	0.032	0.419	0.0253	0.3798	0.0101	0.5591	-0.0015	0.4936
Mouse430_2HF22623	Elmo2	NM_080287.2;NM_207706.1	2	164979236	NaN	0	0.244	0.173	-0.058	0.37	-0.003	0.478	6.92E-04	0.4913	0.1556	0.8622	0.0479	0.5824
Mouse430_2HF14502	Zfp334	NM_178411.2	2	165068641	NaN	0	-0.002	0.487	0.001	0.491	4.15E-05	0.5	-7.79E-05	0.498	-0.0083	0.465	0.0063	0.52
Mouse430_2HF15647	4833422F24Rik	NM_029021.1	2	165086655	2	1	0.007	0.469	8.60E-06	0.5	-0.004	0.475	0.0031	0.4879	0.0173	0.5677	0.0116	0.5369
Mouse430_2HF5847	Slc13a3	NM_054055.2	2	165096492	2	0	0.044	0.355	1.78E-04	0.498	2.52E-04	0.498	-8.50E-04	0.4939	1.1129	0.979	-0.0054	0.4506
Mouse430_2HF23083	2810408M09Rik	NM_001007581.1	2	165181315	NaN	0	-6.72E-04	0.497	-0.001	0.491	0.082	0.428	0.4492	0.1161	0.658	0.9339	0.0741	0.6452
Mouse430_2HF11843	Slc2a10	NM_130451.2	2	165195135	NaN	0	-0.001	0.488	0.55	0.085	-0.003	0.481	-0.1137	0.303	0.0059	0.5288	0.0328	0.5819
Mouse430_2HF7109	Eya2	NM_010165.2	2	165321550	1	0	-0.004	0.467	0.049	0.387	1.25E-04	0.498	0.0021	0.4896	1.59E-05	0.5003	0.0033	0.5171
Mouse430_2HF12603	Prkcbp1	NM_027230.3	2	165476494	2	0	0.03	0.333	-0.023	0.408	-8.30E-04	0.485	-0.0935	0.1738	0.1965	0.936	0.1701	0.9707
Mouse430_2HF13535	Ncoa3	NM_008679.2	2	165683882	2	0	-0.02	0.438	-0.27	0.152	0.073	0.342	-2.03E-05	0.4982	0.3556	0.9833	0.0012	0.5168
Mouse430_2HF14687	Sulf2	NM_028072.4	2	165765120	1	0	-0.54	0.006	0.002	0.453	0.008	0.431	0.0016	0.4785	0.4686	0.9966	0.0127	0.6128
Mouse430_2HF12470	BC067047	NM_177782.3	2	166257550	1	0	0.002	0.488	0.566	0.015	0.005	0.467	-0.0539	0.1894	0.4921	0.9997	0.2025	0.8507
Mouse430_2HF666	Trp53rk	NM_023815.4	2	166483736	1	0	0.003	0.482	0.039	0.383	0.011	0.455	0.029	0.3573	-0.0205	0.4181	-0.0012	0.49
Mouse430_2HF3537	Cse1l	NM_023565.2	2	166597301	1	0	-0.003	0.476	0.008	0.407	-0.008	0.416	-0.0264	0.3096	-0.0047	0.4549	0.0056	0.5475
Mouse430_2HF16873	Stau1	NM_011490.2	2	166639352	1	0	-0.082	0.277	-6.84E-05	0.497	-0.004	0.441	-0.0036	0.4462	8.15E-04	0.5129	-0.0013	0.4833
Mouse430_2HF22588	Ddx27	NM_153065.3	2	166706539	1	0	-0.059	0.363	0.002	0.48	-0.002	0.476	-0.0138	0.3501	-0.0872	0.1482	-0.0013	0.4814
Mouse430_2HF9820	AI481105	NM_001033196.2;XM_895133.2;XM_902972.2+XM_923348.2+XM_989905.1;XM_902973.2+XM_923352.2;XM_902974.2+XM_923357.2;XM_914626.2;XM_989846.1	2	166727004	1	0	0.041	0.356	-8.65E-04	0.491	-8.83E-04	0.491	-0.0884	0.1939	-0.0022	0.473	0.0167	0.5892
Mouse430_2HF6893	1500012F01Rik	NM_001081005.1	2	166754427	1	0	-0.011	0.41	-3.89E-04	0.491	0.023	0.36	-0.0018	0.4753	0.008	0.5876	0.0183	0.6294
Mouse430_2HF16676	Kcnb1	NM_008420.3	2	166794583	1	0	0.005	0.47	4.50E-04	0.498	0.04	0.378	-0.0271	0.4648	0.0052	0.531	-0.0045	0.475
Mouse430_2HF22555	Ptgis	NM_008968.3	2	166883022	1	0	-4.74E-04	0.495	-0.006	0.479	2.06E-05	0.5	-0.0269	0.4451	0.231	0.7142	-0.0164	0.4543
Mouse430_2HF10197	B4galt5	NM_019835.2	2	166992266	NaN	0	-0.014	0.417	0.18	0.147	0.004	0.469	4.78E-04	0.4948	0.0045	0.5334	0.1961	0.892
Mouse430_2HF8902	Slc9a8	NM_148929.2;NM_178371.3	2	167112926	1	0	-0.525	0.098	-0.042	0.308	0.089	0.29	0.0157	0.4272	-0.0214	0.4213	-0.3531	0.0399
Mouse430_2HF18426	Spata2	NM_170756.2	2	167172600	1	0	-0.014	0.4	-5.88E-05	0.498	0.143	0.154	-0.0583	0.2161	0.0056	0.5637	0.0141	0.6039
Mouse430_2HF15412	Zfp313	NM_030743.5	2	167194635	1	0	0.031	0.276	-2.90E-04	0.494	-0.004	0.447	0.0368	0.278	0.3743	0.997	0.0932	0.7878
Mouse430_2HF12369	Snai1	NM_011427.2	2	167229432	1	0	0.001	0.479	0.004	0.47	-0.016	0.418	0.0041	0.4654	9.13E-04	0.515	-0.1943	0.1407
Mouse430_2HF21023	Cebpb	NM_009883.3	2	167380120	1	0	-0.016	0.385	0.012	0.392	0.006	0.437	0.0042	0.4516	0.0126	0.5898	0.2282	0.8471
Mouse430_2HF11638	Ptpn1	NM_011201.3	2	167623614	1	0	0.002	0.454	0.194	0.013	2.63E-04	0.494	0.1103	0.0287	0.0093	0.5999	0.0984	0.7834
Mouse430_2HF19463	2310033K02Rik	NM_001080708.1	2	167672085	1	0	0.015	0.458	0.06	0.401	0.008	0.472	-0.0094	0.4639	-0.0015	0.4938	0.0065	0.5336
Mouse430_2HF16218	Dpm1	NM_010072.3	2	167872194	1	0	-0.008	0.42	-0.001	0.481	-0.002	0.471	0.0014	0.4808	5.80E-04	0.5069	-4.86E-05	0.4979
Mouse430_2HF22201	Mocs3	XM_130596.6+XM_911841.2;XM_984407.1	2	167921846	1	0	-0.004	0.481	0.001	0.486	0.006	0.462	0.0084	0.4432	0.0511	0.6137	-0.0027	0.4739
Mouse430_2HF3436	Nfatc2	NM_001037177.1;NM_001037178.1	2	168167615	2	1	-0.021	0.435	0.544	0.101	0.012	0.456	-0.0067	0.4757	-1.2277	0.0222	-0.0041	0.4774
Mouse430_2HF21830	Nfatc2	NM_001037177.1;NM_001037178.1;NM_010899.2	2	168167615	2	1	2.33E-04	0.496	4.35E-05	0.498	-4.32E-04	0.477	-0.0207	0.4205	5.93E-05	0.5026	0.0027	0.5186
Mouse430_2HF19131	Nfatc2	NM_010899.2	2	168167615	2	1	0.495	0.068	0.004	0.491	0.022	0.422	-0.0019	0.478	1.1133	0.9989	0.3983	0.9593
Mouse430_2HF21493	Atp9a	NM_015731.3	2	168325668	2	6	-0.475	0.001	-0.013	0.305	0.003	0.448	-0.0045	0.4486	-0.701	0.0061	-0.4563	0.001
Mouse430_2HF23331	Sall4	NM_175303.3;NM_201395.2;NM_201396.2	2	168439537	2	0	0.009	0.467	0.008	0.466	-3.96E-04	0.499	-0.0424	0.397	-0.0035	0.486	4.63E-04	0.5052
Mouse430_2HF8795	Tshz2	NM_080455.1	2	169324376	2	0	0.001	0.49	5.85E-04	0.495	0.006	0.449	-0.0017	0.4781	0.0146	0.5935	-0.0259	0.3543
Mouse430_2HF21069	Bcas1	NM_029815.1	2	170038196	NaN	0	-0.02	0.441	-0.03	0.406	0.011	0.468	0.0158	0.4406	-0.2433	0.2188	-0.0174	0.4355
Mouse430_2HF6435	Cyp24a1	NM_009996.3	2	170174170	1	0	-0.003	0.48	-0.053	0.364	0.017	0.443	-0.0173	0.4414	0.0023	0.5127	0.1731	0.8204
Mouse430_2HF16575	Pfdn4	NM_001013369.1;XM_001005759.1	2	170187633	1	0	-0.441	0.024	0.015	0.38	-0.012	0.409	0.0037	0.4447	-0.0097	0.4081	0.0016	0.5272
Mouse430_2HF18322	Dok5	NM_029761.3	2	170423145	1	0	0.02	0.42	-0.006	0.472	-0.033	0.416	-0.2732	0.1985	-0.0505	0.3822	0.0035	0.5109
Mouse430_2HF4410	Cbln4	NM_175631.3	2	171727434	1	0	0.02	0.43	-1.069	0.011	0.046	0.399	-0.0066	0.472	-0.2075	0.193	-0.8284	0.0309
Mouse430_2HF581	Mc3r	NM_008561.3	2	171939697	NaN	0	-0.087	0.365	-0.077	0.289	-0.067	0.331	-2.68E-04	0.4959	-0.0152	0.4405	-0.006	0.4689
Mouse430_2HF2060	2010011I20Rik	NM_025912.3	2	172036814	2	5	-0.001	0.489	-0.073	0.125	-0.007	0.419	-0.0125	0.3714	-0.5801	0.0554	-0.051	0.4263
Mouse430_2HF22136	Aurka	NM_011497.3	2	172047401	2	0	0.006	0.47	0.461	0.079	0.016	0.446	-0.0154	0.3003	-0.468	0.105	-0.0381	0.4059
Mouse430_2HF15166	Cstf1	NM_024199.2	2	172062208	2	3	-0.081	0.23	-0.002	0.478	-0.002	0.48	-0.0032	0.4527	1.33E-04	0.5087	-0.1405	0.1105
Mouse430_2HF843	2410001C21Rik	NM_025542.2	2	172131783	2	5	0.153	0.122	-5.24E-04	0.492	-0.008	0.423	3.98E-04	0.4917	0.3417	0.9888	0.1319	0.8835
Mouse430_2HF21865	A330041C17Rik	NM_001039560.3	2	172141518	2	1	0.128	0.292	-0.023	0.424	0.012	0.465	0.0314	0.4348	-0.0118	0.4638	0.0304	0.5679
Mouse430_2HF17667	1700029J11Rik	XM_130728.5+XM_986664.1;XM_913316.2	2	172163753	2	2	0.466	0.123	-0.011	0.452	0.138	0.302	0.0077	0.4709	-0.0074	0.471	7.72E-04	0.5028
Mouse430_2HF808	Tcfap2c	NM_009335.1	2	172240819	2	0	0.252	0.188	-0.058	0.416	0.024	0.423	0.0056	0.4676	0.0017	0.5165	-0.0055	0.4842
Mouse430_2HF11993	Bmp7	NM_007557.2	2	172512625	NaN	3	0.001	0.451	-1.71E-05	0.499	2.43E-04	0.494	1.00E-04	0.4959	-0.0025	0.4619	0.0057	0.518
Mouse430_2HF22718	Rae1	NM_175112.4	2	172643076	2	0	-0.037	0.391	0.113	0.05	-0.001	0.477	7.68E-04	0.4873	-0.0081	0.4314	0.008	0.5982
Mouse430_2HF5713	Rbm38	NM_019547.2	2	172664868	1	0	0.005	0.481	-0.005	0.484	0.001	0.498	-0.0095	0.3945	-0.7211	0.0013	-2.17E-04	0.4988
Mouse430_2HF22924	Pck1	NM_011044.2	2	172796012	1	0	1.26E-04	0.497	0.01	0.395	0.008	0.448	-0.2427	0.0585	0.0023	0.508	-0.1269	0.196
Mouse430_2HF1875	Zbp1	NM_021394.1	2	172849551	2	1	1.475	0.016	0.007	0.486	-0.042	0.426	0.6036	0.0154	1.7788	0.999	2.6771	0.9842
Mouse430_2HF6728	Tmepai	NM_022995.3	2	172870262	2	0	0.022	0.438	2.05E-04	0.499	-2.30E-04	0.498	0.0026	0.4892	0.0196	0.5457	0.1076	0.6646
Mouse430_2HF4452	1700021F07Rik	XM_884453.2+XM_913802.2+XM_987408.1	2	173165539	NaN	0	-0.003	0.467	1.28E-04	0.497	-8.08E-04	0.483	-0.0063	0.4523	-5.98E-05	0.4979	0.0096	0.5428
Mouse430_2HF3181	Rab22a	NM_024436.2	2	173302800	1	0	-0.003	0.464	7.96E-05	0.496	-7.88E-04	0.49	-0.0016	0.4765	0.0204	0.6315	0.0012	0.5398
Mouse430_2HF19840	Vapb	NM_019806.5	2	173380510	1	0	-0.014	0.439	0.005	0.444	6.19E-05	0.499	-0.0065	0.4305	0.0044	0.5619	0.0078	0.5669
Mouse430_2HF17936	Npepl1	NM_213733.1	2	173753304	1	0	-0.002	0.469	-0.097	0.163	-0.001	0.483	-0.0016	0.4775	-0.0032	0.4865	0.0014	0.5149
Mouse430_2HF679	Gnas	NM_019690.2;NM_022000.2	2	173927270	1	0	-0.003	0.471	-1.44E-04	0.499	-0.005	0.466	-0.0015	0.4879	3.31E-04	0.5117	-2.35E-04	0.4955
Mouse430_2HF23965	Gnas	NM_001077507.1;NM_001077510.1;NM_010309.3+NM_201618.1;NM_022000.2;NM_201616.1;NR_003258.1	2	173927270	1	0	-0.008	0.403	-0.005	0.401	2.60E-06	0.5	-7.63E-07	0.4996	-0.0036	0.4471	1.31E-06	0.5002
Mouse430_2HF13798	Th1l	NM_020580.3	2	174058743	2	5	-0.041	0.364	8.92E-04	0.49	7.50E-05	0.498	-0.0146	0.3721	-0.0456	0.3321	0.0026	0.5201
Mouse430_2HF7	Ctsz	NM_022325.4	2	174070434	2	0	-0.476	0.007	-0.003	0.423	3.88E-05	0.499	0.0904	0.1261	0.1372	0.8625	0.0035	0.5416
Mouse430_2HF9346	Atp5e	NM_025983.3	2	174104014	1	0	5.33E-05	0.497	-0.016	0.347	-0.003	0.452	0.0011	0.4799	0.2114	0.9822	-0.001	0.4922
Mouse430_2HF11272	Slmo2	NM_025531.2	2	174108030	NaN	0	-0.005	0.443	0.063	0.233	-0.016	0.373	-0.0283	0.3322	-0.029	0.3519	0.0017	0.5245
Mouse430_2HF7852	Edn3	NM_007903.3	2	174403712	1	0	0.007	0.472	0.113	0.349	1.08E-04	0.497	-0.0159	0.4444	0.0354	0.5995	-0.1239	0.2599
Mouse430_2HF21604	Phactr3	NM_001007154.2;NM_028806.1	2	178071341	1	0	-7.30E-04	0.492	0.015	0.454	5.16E-07	0.5	-3.67E-06	0.4998	0.0034	0.5242	0.0097	0.5418
Mouse430_2HF16641	Sycp2	NM_177191.3	2	178274701	1	0	-0.01	0.456	-0.046	0.383	0.009	0.467	0.0072	0.4715	-6.60E-04	0.4928	1.55E-04	0.5039
Mouse430_2HF7401	Cdh26	NM_198656.1	2	178360015	1	0	-0.039	0.382	7.44E-04	0.497	0.252	0.22	7.74E-04	0.4952	-6.90E-04	0.4954	-0.1632	0.2097
Mouse430_2HF6369	Wtap	NM_175394.1	2	179106833	1	0	0.494	0.001	0.001	0.482	-0.003	0.453	0.0034	0.4216	0.1283	0.8666	0.3853	0.9958
Mouse430_2HF10294	Cdh4	NM_009867.1	2	179372030	2	0	-0.014	0.427	0.003	0.481	5.96E-04	0.494	0.0144	0.4288	0.0205	0.554	2.12E-06	0.5002
Mouse430_2HF9780	Taf4a	NM_001081092.1;XM_992626.1+XM_994724.1;XM_992649.1	2	179842634	2	0	0.001	0.492	-0.01	0.402	0.004	0.448	-0.0091	0.384	-0.0726	0.2429	0.0018	0.5545
Mouse430_2HF878	Psma7	NM_011969.1	2	179965784	1	2	-0.001	0.489	0.012	0.342	-0.002	0.457	0.0254	0.2918	0.1912	0.9733	0.3735	0.99
Mouse430_2HF15375	Ss18l1	NM_178750.4	2	179971917	1	0	0.004	0.474	-0.005	0.469	0.006	0.456	-0.3332	0.073	5.13E-04	0.5047	0.0345	0.6416
Mouse430_2HF13462	Gtpbp5	NM_001083328.1;NM_001083329.1;NM_028422.1;NM_181424.3	2	180002548	1	0	-0.007	0.456	-0.087	0.268	-0.001	0.489	0.0042	0.4761	7.92E-05	0.5027	0.1029	0.6937
Mouse430_2HF23010	Hrh3	NM_133849.2	2	180028881	1	0	-0.001	0.494	0.003	0.487	-0.018	0.456	-7.27E-06	0.4997	0.0051	0.5266	0.0016	0.5061
Mouse430_2HF3736	Osbpl2	NM_144500.3	2	180048781	1	0	-0.021	0.339	-0.003	0.442	0.001	0.483	0.0011	0.4808	-0.0037	0.4457	-0.0036	0.438
Mouse430_2HF5485	Adrm1	NM_019822.3	2	180100996	NaN	0	0.004	0.478	-0.018	0.376	-3.93E-06	0.499	0.0019	0.4725	-0.0083	0.4279	0.1192	0.8716
Mouse430_2HF19040	Lama5	XM_902376.2+XM_924209.2	2	180105782	NaN	0	0.004	0.483	0.018	0.437	0.014	0.461	0.0259	0.4357	-0.0197	0.4285	0.0058	0.5228
Mouse430_2HF23480	Rps21	NM_025587.2	2	180186787	1	0	-0.008	0.427	-0.014	0.313	-0.003	0.444	0.0025	0.4492	0.0046	0.5601	0.0022	0.5287
Mouse430_2HF21472	Cables2	NM_145851.2	2	180188286	1	0	-0.227	0.029	-0.023	0.372	-3.25E-05	0.499	-0.0065	0.4203	0.0128	0.5967	-0.0021	0.4772
Mouse430_2HF13842	Gata5	NM_008093.1	2	180254541	NaN	0	-0.556	0.04	-0.563	0.089	1.62E-04	0.499	3.63E-04	0.4985	0.0011	0.5064	0.0141	0.54
Mouse430_2HF501	Slco4a1	NM_148933.1	2	180385742	NaN	2	-0.001	0.493	0.007	0.472	-0.009	0.469	-8.99E-04	0.4908	0.1173	0.7276	0.2177	0.9305
Mouse430_2HF17942	Ntsr1	NM_018766.2	2	180429384	1	0	0.009	0.457	0.037	0.398	0.057	0.38	-0.0227	0.409	0.1179	0.6486	-0.0336	0.4275
Mouse430_2HF19437	Ogfr	NM_031373.2	2	180518867	1	0	5.09E-04	0.492	0.003	0.455	-0.003	0.466	0.1573	0.0697	0.0053	0.5428	0.0739	0.6597
Mouse430_2HF4827	Col9a3	NM_009936.2	2	180527630	1	0	-3.66E-05	0.498	-1.81E-05	0.498	-0.003	0.437	-0.0086	0.414	0.0015	0.5222	0.0353	0.6046
Mouse430_2HF15679	Dido1	NM_011805.2	2	180587372	1	0	-0.29	0.205	0.494	0.067	1.33E-04	0.499	-2.22E-04	0.4957	-0.006	0.467	-0.092	0.3028
Mouse430_2HF4335	Dido1	NM_177852.3	2	180587372	1	0	1.013	0.015	0.218	0.156	0.769	0.026	-0.0086	0.4069	0.0015	0.5137	-0.02	0.4209
Mouse430_2HF4184	Dido1	NM_175551.3	2	180587372	1	0	0.15	0.105	0.114	0.13	0.001	0.485	-0.0079	0.3966	0.0032	0.5439	0.0023	0.5236
Mouse430_2HF9679	2310003C23Rik	NM_029607.1	2	180639675	1	0	-0.004	0.445	1.37E-04	0.497	-0.002	0.478	-0.0817	0.0636	-0.2238	0.1105	-2.54E-04	0.496
Mouse430_2HF16093	1700019H03Rik	NM_183161.3	2	180654787	1	0	0.029	0.404	0.019	0.452	0.012	0.452	-0.003	0.4774	-8.70E-05	0.4993	-0.152	0.2751
Mouse430_2HF20005	Bhlhb4	NM_080641.4	2	180705377	NaN	0	-4.18E-05	0.499	-0.008	0.468	-1.10E-05	0.499	-0.0038	0.4799	-0.1017	0.2993	-0.0055	0.4827
Mouse430_2HF23199	Ythdf1	NM_173761.3	2	180833785	NaN	0	-8.92E-04	0.482	-0.003	0.471	-0.002	0.471	-1.29E-06	0.4997	-0.0338	0.2899	0.0282	0.7403
Mouse430_2HF19574	Birc7	XM_283820.4+XM_914797.2+XM_990403.1	2	180858431	NaN	0	0.754	0.087	0.003	0.488	0.033	0.439	0.0062	0.4759	0.0058	0.5207	0.0202	0.5591
Mouse430_2HF3974	C030019F02Rik	NM_021426.3	2	180864180	1	0	-0.017	0.429	-8.78E-04	0.49	-0.003	0.475	0.1598	0.3047	0.0335	0.5928	0.017	0.5512
Mouse430_2HF11394	Arfgap1	NM_145760.2	2	180896673	NaN	0	-0.011	0.461	-0.003	0.468	-0.014	0.415	-2.79E-05	0.4992	-0.2451	0.1709	-0.0312	0.4093
Mouse430_2HF22610	Col20a1	XM_181390.5;XM_914804.1;XM_990448.1	2	180927990	NaN	3	0.002	0.487	-0.002	0.474	-0.076	0.321	-0.0271	0.4133	0.019	0.5737	-3.99E-04	0.4979
Mouse430_2HF3952	Col20a1	XM_181390.5	2	180927990	NaN	3	2.32E-07	0.5	0.005	0.461	-0.002	0.477	4.68E-06	0.4996	2.83E-04	0.5039	0.0054	0.5287
Mouse430_2HF17044	Chrna4	NM_015730.4	2	180951719	2	1	-8.39E-04	0.493	-0.023	0.406	0.004	0.476	-0.0174	0.4604	0.0179	0.563	-0.0016	0.4753
Mouse430_2HF9375	Kcnq2	NM_001006675.1	2	181004987	NaN	0	4.97E-04	0.493	-0.008	0.469	0.176	0.303	0.0324	0.4345	-2.11E-04	0.4968	-0.0099	0.4698
Mouse430_2HF3741	Kcnq2	NM_001006679.1;NM_001006680.1	2	181004987	NaN	0	7.49E-04	0.497	0.003	0.486	-0.012	0.462	0.0021	0.4933	0.0096	0.5298	8.73E-04	0.5082
Mouse430_2HF15421	Kcnq2	NM_001006676.1;NM_001006677.1	2	181004987	NaN	0	0.705	0.063	0.109	0.324	0.197	0.225	0.0023	0.4865	-0.0294	0.4236	0.0015	0.5143
Mouse430_2HF358	Kcnq2	NM_010611.2	2	181004987	NaN	0	0.001	0.493	-0.005	0.481	-0.046	0.428	-1.59E-05	0.4998	0.013	0.5523	0.0016	0.5066
Mouse430_2HF17844	Kcnq2	NM_001003824.1;NM_001003825.2;NM_001006668.1;NM_001006669.1;NM_001006674.1	2	181004987	NaN	0	-2.42E-04	0.49	0.002	0.484	-1.80E-07	0.499	0.1966	0.2131	0.0019	0.5238	0.0045	0.544
Mouse430_2HF19661	Eef1a2	NM_007906.2	2	181077098	2	0	0.022	0.456	-0.072	0.366	0.147	0.281	0.0114	0.4292	-0.0034	0.4854	-0.6836	0.1123
Mouse430_2HF17558	2700038C09Rik	NM_025598.2	2	181116712	2	6	0.707	0.001	-0.126	0.023	-0.001	0.48	0.006	0.418	0.5834	0.9915	0.8098	0.9999
Mouse430_2HF10222	Ptk6	NM_009184.2	2	181124531	NaN	0	0.005	0.472	0.006	0.469	0.013	0.457	0.0302	0.4019	-3.77E-04	0.4961	-0.0379	0.4004
Mouse430_2HF7284	Srms	NM_011481.3	2	181134970	2	0	0.526	0.105	-0.005	0.46	3.60E-07	0.5	0.089	0.3532	0.0035	0.5137	-0.037	0.4045
Mouse430_2HF21125	BC051628	NM_199312.3	2	181149423	2	2	-0.112	0.29	1.056	0.014	0.025	0.459	-0.1057	0.2761	0.215	0.7255	0.0203	0.5595
Mouse430_2HF5269	BC006779	NM_183162.2	2	181157029	2	0	0.47	0.009	-0.011	0.402	-0.003	0.468	-0.0071	0.4305	1.3213	0.9999	0.747	0.9444
Mouse430_2HF7690	Gmeb2	NM_198169.2	2	181180858	NaN	0	0.01	0.457	0.002	0.489	0.02	0.44	-0.0198	0.3749	-0.0021	0.4738	0.142	0.7511
Mouse430_2HF13737	Stmn3	NM_009133.3	2	181235866	1	0	1.408	0.001	-0.014	0.453	-0.002	0.485	1.59E-05	0.4989	-0.3713	0.1401	1.4188	0.9982
Mouse430_2HF410	Rtel1	NM_001001882.2	2	181249157	1	0	-0.025	0.41	-0.144	0.258	7.07E-05	0.499	-0.0021	0.476	0.0254	0.5866	-0.0012	0.4869
Mouse430_2HF532	Arfrp1	NM_029702.3	2	181287240	1	0	-0.002	0.467	0.015	0.389	-0.001	0.476	0.0022	0.4672	0.0011	0.5166	-0.0041	0.4324
Mouse430_2HF8424	Lime1	NM_023684.2	2	181294335	1	0	9.93E-04	0.493	-0.036	0.388	0.044	0.403	0.0033	0.4539	0.0484	0.7362	0.0442	0.6187
Mouse430_2HF6298	BC050777	NM_183181.1	2	181422617	1	1	0.499	0.089	0.004	0.484	1.14E-04	0.5	-0.0093	0.4626	-0.0024	0.4874	-0.8824	0.0272
Mouse430_2HF20215	Tpd52l2	NM_025482.2	2	181426606	1	1	-0.074	0.269	0.003	0.454	3.29E-04	0.495	8.58E-04	0.4881	-0.2468	0.0373	-3.71E-05	0.4993
Mouse430_2HF19993	Dnajc5	NM_016775.2	2	181449912	NaN	0	0.511	0.001	0.31	0.004	-0.002	0.466	0.0191	0.3763	0.9029	0.9999	0.5848	0.9999
Mouse430_2HF1633	Uckl1	NM_026765.3	2	181498559	2	0	-0.011	0.403	-2.45E-04	0.495	0.003	0.472	0.0027	0.4579	0.0097	0.5939	0.0046	0.5536
Mouse430_2HF17960	Znf512b	XM_977462.1;XM_990196.1;XM_990895.1	2	181511542	2	0	-0.269	0.095	-0.012	0.41	9.71E-05	0.499	-0.0031	0.4595	1.88E-04	0.5019	-0.0284	0.3215
Mouse430_2HF5150	Samd10	NM_172676.2	2	181524625	2	0	-0.004	0.471	0.002	0.489	-6.84E-04	0.494	-0.0011	0.4947	0.2231	0.7201	0.597	0.8402
Mouse430_2HF9449	Prpf6	NM_133701.2	2	181530792	2	0	0.005	0.45	-0.001	0.481	-0.001	0.478	0.0011	0.4625	0.0021	0.5341	4.84E-04	0.507
Mouse430_2HF242	Sox18	NM_009236.2	2	181599251	2	0	0.015	0.407	0.005	0.441	0.139	0.284	0.0238	0.369	0.1686	0.8521	0.1347	0.7705
Mouse430_2HF5310	Tcea2	NM_009326.2	2	181609716	2	2	-0.003	0.479	0.009	0.471	-0.009	0.467	0.0027	0.4857	-0.1516	0.2928	0.0012	0.5046
Mouse430_2HF20421	Rgs19	NM_026446.3	2	181617829	2	3	0.016	0.435	0.86	0.011	-0.269	0.204	0.0064	0.4834	5.3402	0.9999	2.1356	0.9986
Mouse430_2HF6790	Rgs19	NM_026446.3;XM_990290.1	2	181617829	2	3	-0.001	0.485	0.01	0.451	3.96E-04	0.493	3.74E-08	0.4999	0.2615	0.9472	0.2231	0.7835
Mouse430_2HF6984	4930526D03Rik	NM_199023.2	2	181626201	2	2	-0.691	0.045	0.009	0.461	-0.026	0.434	0.0017	0.4881	-0.0091	0.4508	0.0203	0.5634
Mouse430_2HF8257	Oprl1	NM_011012.4	2	181644448	2	0	0.322	0.141	0.018	0.43	0.028	0.407	0.0022	0.487	0.4643	0.913	0.011	0.5444
Mouse430_2HF10309	Myt1	NM_008665.3	2	181718928	1	0	-0.005	0.469	0.018	0.431	-0.006	0.473	0.1237	0.2583	-0.2401	0.1929	-7.40E-04	0.4884
Mouse430_2HF14174	Pcmtd2	NM_153594.2	2	181767309	1	0	-0.292	0.052	-0.006	0.398	0.002	0.466	-0.1322	0.0204	-0.2424	0.0049	-0.0105	0.3861
Mouse430_2HF11950	Polr3k	NM_025901.3	2	181793852	1	0	0.006	0.454	0.003	0.456	-0.038	0.311	-4.28E-05	0.4984	-0.0052	0.4465	0.002	0.5121
Mouse430_2HF1614	Hnf4g	NM_013920.1	3	3493753	1	0	1.89E-09	0.5	8.27E-04	0.494	0.004	0.479	0.236	0.2375	-0.007	0.4618	-0.4063	0.0906
Mouse430_2HF17066	Zfhx4	NM_030708.2	3	5201732	1	0	0.03	0.364	-0.004	0.445	-7.34E-04	0.492	0.0011	0.4844	0.0111	0.5723	1.0063	0.991
Mouse430_2HF23456	Pxmp3	NM_008994.2	3	5543573	2	0	0.005	0.454	6.73E-06	0.5	-0.035	0.293	0.057	0.2102	-0.0022	0.4694	0.032	0.7325
Mouse430_2HF18524	1700008P02Rik	XM_975024.1+XM_977944.1+XM_992512.1	3	6598496	2	0	0.761	0.041	-0.001	0.49	0.498	0.111	0.0133	0.4557	-0.0177	0.4517	0.0185	0.5616
Mouse430_2HF21869	Pkia	NM_008862.3	3	7349743	2	3	-0.182	0.128	8.95E-05	0.5	0.828	0.045	-0.0023	0.4746	-2.37E-05	0.4997	0.0038	0.5466
Mouse430_2HF5838	3110050N22Rik	NM_173181.3	3	7486563	2	0	0.704	0.021	-0.146	0.258	-0.001	0.494	-0.2763	0.0123	1.366	0.9999	0.4708	0.9888
Mouse430_2HF1147	Il7	NM_008371.4	3	7556913	2	1	0.017	0.419	0.023	0.403	3.89E-04	0.494	-0.0871	0.1955	0.0029	0.5349	0.0357	0.6011
Mouse430_2HF3068	Stmn2	NM_025285.2	3	8492600	1	0	-9.56E-04	0.493	0.035	0.397	0.015	0.48	0.1727	0.1797	-0.1506	0.1644	-1.303	0.0266
Mouse430_2HF1994	Hey1	NM_010423.2	3	8646435	1	0	0.005	0.479	0.016	0.447	6.07E-04	0.498	-0.0053	0.4839	0.1263	0.6759	-9.17E-05	0.4985
Mouse430_2HF5837	Mrps28	NM_025434.2	3	8785230	1	0	-0.008	0.416	-1.38E-04	0.496	-0.003	0.458	-9.27E-06	0.4994	-0.0066	0.4338	0.0013	0.5204
Mouse430_2HF23656	Tpd52	NM_001025261.1;NM_001025262.1;NM_001025263.1;NM_001025264.1;NM_009412.2	3	8912509	NaN	0	0.02	0.414	0.201	0.058	-0.001	0.486	0.0148	0.3408	0.1902	0.9093	0.0479	0.7928
Mouse430_2HF18419	Zfp704	NM_133218.1	3	9421364	1	0	-0.113	0.304	-0.004	0.479	0.01	0.439	4.91E-04	0.4961	-0.1492	0.3277	-0.7591	4.51E-06
Mouse430_2HF15746	Pag1	NM_053182.4	3	9674971	NaN	0	-0.337	0.156	0.032	0.407	0.004	0.48	0.018	0.4334	-0.0196	0.4267	-0.1091	0.3381
Mouse430_2HF6147	Pmp2	NM_001030305.2	3	10162380	1	1	0.193	0.272	0.031	0.423	0.009	0.473	-5.52E-05	0.4993	-0.0153	0.4627	0.0143	0.5423
Mouse430_2HF4788	Fabp9	NM_011598.2	3	10176153	1	0	-0.225	0.185	0.02	0.428	0.017	0.443	-0.0047	0.4698	0.0318	0.5412	-1.24E-04	0.4977
Mouse430_2HF17699	Fabp4	NM_024406.1	3	10186879	1	0	0.025	0.353	0.038	0.335	-0.001	0.486	-0.0025	0.4792	-0.1907	0.2064	0.0055	0.5591
Mouse430_2HF15043	1700008G05Rik	NM_029310.1	3	10228451	1	0	0.008	0.447	-8.34E-04	0.492	-0.004	0.465	0.0019	0.4835	-0.0054	0.4636	-7.03E-04	0.494
Mouse430_2HF11686	Impa1	NM_018864.4	3	10296072	1	0	-7.43E-04	0.489	-0.027	0.231	-0.007	0.416	5.16E-06	0.4986	0.0522	0.7697	0.0803	0.7762
Mouse430_2HF11611	Zfand1	NM_025512.2	3	10322491	1	0	-0.049	0.309	0.06	0.215	-0.042	0.291	0.0014	0.4722	0.0862	0.759	-0.003	0.4509
Mouse430_2HF3143	Chmp4c	NM_025519.2	3	10349505	1	0	0.004	0.474	0.155	0.277	0.064	0.346	1.18E-07	0.5	-0.7892	0.0199	-0.0111	0.4437
Mouse430_2HF4094	Snx16	NM_029068.2	3	10400679	1	0	0.004	0.453	6.49E-04	0.488	0.021	0.374	0.0048	0.4406	0.0026	0.534	0.0191	0.5817
Mouse430_2HF16389	0710005M24Rik	NM_178631.3	3	13759380	1	0	-5.28E-04	0.489	0.047	0.412	-0.006	0.484	-4.15E-04	0.4948	-1.61E-05	0.4998	-0.0121	0.4157
Mouse430_2HF7034	Slc7a12	NM_080852.2	3	14457441	1	0	0.254	0.207	0.002	0.49	8.70E-05	0.5	-0.0024	0.4897	0.01	0.5337	-0.0471	0.4298
Mouse430_2HF5684	Lrrcc1	NM_028915.2	3	14510604	1	0	0.006	0.462	-0.136	0.262	-0.001	0.492	-2.60E-04	0.4957	0.3237	0.8326	0.009	0.5499
Mouse430_2HF16894	E2f5	NM_007892.2	3	14555415	NaN	0	2.13E-05	0.5	0.001	0.471	-0.005	0.439	-0.0045	0.429	-0.0161	0.3543	0.0098	0.6074
Mouse430_2HF23539	Car13	NM_024495.4	3	14618518	1	0	0.005	0.468	0.004	0.472	4.32E-05	0.5	0.0035	0.4495	-0.1156	0.2062	0.0178	0.5768
Mouse430_2HF20378	Car1	NM_001083957.1;NM_009799.4	3	14639664	1	0	-0.479	0.121	-0.005	0.448	5.72E-04	0.491	-0.1614	0.0116	-0.9238	0.033	-2.3364	8.67E-05
Mouse430_2HF23943	Car3	NM_007606.3	3	14840253	2	1	-0.663	0.013	0.005	0.453	-0.074	0.187	-0.0032	0.4786	-0.1054	0.2808	9.65E-04	0.5118
Mouse430_2HF7576	Car2	NM_009801.3	3	14863450	2	0	1.66E-04	0.5	0.003	0.476	8.63E-05	0.499	-0.0011	0.4814	-0.1774	0.3016	-0.2834	0.003
Mouse430_2HF5108	Ythdf3	NM_172677.2	3	16375648	2	0	-0.001	0.485	0.002	0.457	-0.005	0.431	-0.006	0.4162	0.3676	0.9999	-3.84E-04	0.4915
Mouse430_2HF19598	Bhlhb5	NM_021560.3	3	18246476	NaN	0	0.009	0.46	0.02	0.432	0.004	0.484	-0.0418	0.3784	-0.016	0.4367	0.0086	0.5399
Mouse430_2HF5245	Cyp7b1	NM_007825.3	3	18264101	2	0	5.41E-04	0.498	-0.011	0.466	-0.969	3.97E-05	-7.35E-05	0.4975	0.4949	0.9562	1.5214	0.9232
Mouse430_2HF3370	Mtfr1	NM_026182.4	3	19380395	2	0	-0.001	0.488	-0.001	0.47	-0.002	0.465	-0.0079	0.3987	-0.5549	0.0444	0.3418	0.9829
Mouse430_2HF21346	Pde7a	NM_008802.1	3	19416831	2	1	-0.06	0.338	0.002	0.485	-0.011	0.456	-0.0012	0.4803	0.4674	0.9999	-0.3422	0.0018
Mouse430_2HF19706	Dnajc5b	NM_025489.2	3	19700777	1	0	0.001	0.488	9.58E-04	0.495	-1.138	0.021	-0.006	0.4733	0.0015	0.5131	0.0048	0.5222
Mouse430_2HF10791	Crh	NM_205769.1	3	19885565	2	0	-0.001	0.488	5.68E-04	0.493	0.002	0.487	-0.0036	0.4791	-0.0065	0.46	-0.0139	0.4476
Mouse430_2HF6456	Cp	NM_007752.2	3	20149205	1	0	0.001	0.483	0.078	0.103	-0.011	0.405	0.2371	0.0822	0.9604	0.9999	0.0408	0.5892
Mouse430_2HF4444	Cp	NM_001042611.1;NM_007752.2	3	20149205	1	0	-0.006	0.435	0.11	0.043	-0.046	0.303	0.007	0.415	0.5295	0.9972	0.1158	0.7376
Mouse430_2HF8325	Hps3	NM_080634.3	3	20188102	1	0	0.019	0.359	0.064	0.203	-0.003	0.461	-0.0047	0.4287	0.0029	0.5401	-0.0385	0.23
Mouse430_2HF18993	Hltf	NM_144959.2	3	20249962	1	0	8.14E-06	0.5	0.422	0.143	-0.002	0.485	-0.002	0.4793	0.749	0.9748	-0.0285	0.3943
Mouse430_2HF1044	Hltf	NM_009210.2;NM_144959.2	3	20249962	1	0	0.035	0.449	-0.068	0.407	1.408	0.029	-0.006	0.4649	1.86E-06	0.5001	-1.31E-04	0.4983
Mouse430_2HF19973	Hltf	NM_009210.2	3	20249962	1	0	0.003	0.449	-4.84E-04	0.491	-0.021	0.371	-0.0051	0.4388	0.0905	0.8207	0.2048	0.9849
Mouse430_2HF14706	Gyg	NM_013755.2	3	20314728	1	1	-0.01	0.399	0.003	0.456	0.008	0.417	0.0764	0.0738	0.002	0.5336	0.0016	0.5352
Mouse430_2HF16154	Cpa3	NM_007753.1	3	20407667	1	0	0.009	0.461	-0.022	0.44	-0.012	0.461	-0.0053	0.4695	-1.4892	0.0075	0.0069	0.5253
Mouse430_2HF9203	Agtr1b	NM_175086.2	3	20505546	1	0	0.01	0.452	0.002	0.487	-0.003	0.476	0.0022	0.4887	0.0078	0.5489	0.9646	0.9821
Mouse430_2HF10305	Tbl1xr1	NM_030732.3	3	22404728	1	0	6.44E-04	0.49	0.093	0.185	-9.71E-04	0.489	0.0043	0.4382	0.2047	0.9028	6.96E-04	0.5098
Mouse430_2HF19022	Nlgn1	NM_138666.2	3	25624711	1	0	0.012	0.44	-0.002	0.486	2.93E-04	0.498	8.81E-04	0.4835	0.2932	0.8287	-0.3723	0.1219
Mouse430_2HF21337	Spata16	NM_027583.1;NM_029150.2	3	26828704	2	0	-0.018	0.434	0.006	0.473	0.008	0.469	-0.0154	0.4444	-0.0023	0.4876	-0.0142	0.4544
Mouse430_2HF7228	Ect2	NM_007900.2	3	27288296	2	3	-0.137	0.261	-0.026	0.442	0.001	0.492	-0.23	0.0029	-0.0515	0.3796	-0.0088	0.4707
Mouse430_2HF11612	Aadacl1	NM_178772.3	3	27374073	2	0	0.301	0.026	-0.008	0.44	0.014	0.417	1.57E-06	0.4995	0.7995	0.9999	-0.085	0.1632
Mouse430_2HF9491	Tnfsf10	NM_009425.2	3	27508150	2	0	-2.281	1.44E-13	0.01	0.4	-0.005	0.442	0.1023	0.1588	-0.077	0.2442	0.3819	0.8465
Mouse430_2HF22253	Ghsr	NM_177330.4	3	27562424	2	0	-0.003	0.479	0.014	0.473	-0.105	0.352	-8.41E-07	0.4998	2.10E-04	0.5033	9.39E-04	0.5065
Mouse430_2HF8946	Fndc3b	NM_173182.1	3	27607235	2	1	0.121	0.132	0.128	0.039	-0.293	0.004	-0.0063	0.4009	0.2042	0.9716	0.0291	0.6889
Mouse430_2HF3510	E030011K20Rik	XM_149293.5+XM_982521.1;XM_911347.2	3	28075866	2	0	-0.015	0.412	4.11E-05	0.5	-0.004	0.482	0.0222	0.442	-4.41E-05	0.4992	-0.0115	0.4597
Mouse430_2HF12834	Pld1	NM_008875.3	3	28129768	NaN	0	0.018	0.45	-0.004	0.469	1.76E-04	0.496	-0.0027	0.4696	0.0109	0.5789	0.6568	0.9991
Mouse430_2HF17661	Slc2a2	NM_031197.1	3	28894546	2	0	-0.231	0.064	0.001	0.467	0.003	0.452	-0.0032	0.4716	0.0087	0.5498	-0.0027	0.4711
Mouse430_2HF11132	Eif5a2	NM_177586.5	3	28972384	2	0	-0.012	0.446	0.244	0.197	0.005	0.475	-0.0019	0.4759	0.0029	0.5214	0.5722	0.9585
Mouse430_2HF5653	Rpl22l1	NM_026517.2	3	28996584	2	0	-0.002	0.481	-3.70E-04	0.491	-0.043	0.285	-0.0012	0.4717	-0.0022	0.4611	0.0046	0.5534
Mouse430_2HF6515	6130401L20Rik	XM_896354.2+XM_978302.1;XM_920859.2	3	29273923	2	0	-0.001	0.49	0.01	0.45	-0.01	0.446	9.00E-05	0.4937	0.0054	0.5304	0.0121	0.5624
Mouse430_2HF8234	Mds1	NM_021442.2	3	30428810	1	1	-0.008	0.459	-0.011	0.453	-1.36E-06	0.499	0.008	0.4662	-0.0126	0.4446	-0.0263	0.4166
Mouse430_2HF3298	Arpm1	NM_029690.2	3	30787911	1	0	0.659	0.066	-0.007	0.477	-0.033	0.425	-0.0079	0.4775	-0.0029	0.4857	-0.0018	0.4913
Mouse430_2HF5424	Arpm1	NM_029690.2;XM_911785.2	3	30787911	1	0	-0.013	0.432	0.004	0.476	-0.071	0.36	-0.3614	0.1649	-0.0062	0.469	-0.0013	0.4936
Mouse430_2HF6130	Mynn	NM_030557.2	3	30792925	1	0	-0.002	0.476	0.005	0.436	-0.004	0.452	-0.0048	0.4253	0.0025	0.5382	-0.0012	0.4743
Mouse430_2HF5194	Lrrc34	NM_027941.1	3	30815114	NaN	0	-7.69E-07	0.499	0.008	0.46	-2.14E-04	0.497	0.2719	0.1748	-0.0136	0.4478	-0.0067	0.4784
Mouse430_2HF9298	4930558O21Rik	NM_026668.2	3	30836168	NaN	0	-0.006	0.466	0.001	0.493	-2.91E-07	0.499	4.25E-04	0.4976	-0.4292	0.1475	-0.506	0.0905
Mouse430_2HF15492	Samd7	NM_029489.2	3	30937131	2	1	0.055	0.384	0.106	0.345	0.005	0.477	-0.2816	0.1918	-0.5022	0.0855	0.0759	0.6416
Mouse430_2HF23822	Tloc1	NM_027016.2	3	30983714	NaN	0	-0.004	0.434	0.001	0.471	-0.009	0.404	-0.0015	0.4768	-0.0866	0.2222	-0.0085	0.4219
Mouse430_2HF16024	Gpr160	XM_130823.6+XM_978902.1;XM_896590.2+XM_978855.1;XM_921004.2;XM_921012.2;XM_977547.1+XM_978814.1;XM_980080.1	3	31046827	1	0	-1.37E-05	0.499	-6.17E-06	0.499	-0.003	0.48	7.11E-05	0.4994	1.1357	0.9659	-0.0246	0.4489
Mouse430_2HF8402	Prkci	NM_008857.3	3	31186625	1	0	-0.004	0.452	-0.002	0.467	-6.05E-04	0.493	-0.0046	0.4636	7.32E-04	0.5072	0.0035	0.5404
Mouse430_2HF11952	Skil	NM_001039090.1;NM_011386.2	3	31288209	1	0	0.15	0.157	0.36	0.03	-0.015	0.41	0.0019	0.4774	0.0057	0.5488	0.0464	0.6882
Mouse430_2HF17868	Cldn11	NM_008770.2	3	31340824	1	0	-0.184	0.223	4.29E-05	0.5	0.413	0.134	0.0387	0.4164	-0.0124	0.4486	-0.0236	0.4407
Mouse430_2HF5562	Slc7a14	NM_172861.2	3	31393788	1	0	-0.038	0.379	0.232	0.178	-3.71E-05	0.499	0.0027	0.4863	-0.0066	0.4696	0.0205	0.5741
Mouse430_2HF3545	Kcnmb2	NM_028231.2	3	32302720	1	0	-0.013	0.448	0.183	0.277	-0.003	0.486	-0.0215	0.4236	-0.0025	0.4865	0.0014	0.5093
Mouse430_2HF8389	Zmat3	NM_009517.2	3	32533033	2	0	0.026	0.414	4.33E-04	0.498	-0.001	0.494	0.0018	0.4769	0.1921	0.8385	0.0092	0.5785
Mouse430_2HF9590	Zfp639	NM_144519.3	3	32706844	NaN	0	-0.338	0.08	-0.001	0.479	-0.035	0.362	-0.008	0.4219	3.59E-05	0.5007	-0.0047	0.4411
Mouse430_2HF6518	Mfn1	NM_024200.3	3	32721043	1	0	0.002	0.47	-5.94E-04	0.491	0.001	0.481	-0.007	0.4219	-0.0098	0.4226	-0.0034	0.464
Mouse430_2HF6442	Gnb4	NM_013531.3	3	32775075	1	5	-0.004	0.468	0.124	0.15	0.001	0.479	0.0028	0.4552	-0.5465	1.52E-05	8.81E-04	0.5144
Mouse430_2HF19852	Actl6a	NM_019673.1	3	32900277	1	0	-0.004	0.458	0.001	0.48	-0.004	0.437	-0.0053	0.4273	-0.2905	0.0177	0.1534	0.9595
Mouse430_2HF1585	Ndufb5	NM_025316.2;XM_986342.1	3	32928611	1	0	-0.007	0.437	-0.011	0.333	-0.008	0.409	0.0025	0.4445	-2.51E-04	0.489	-0.0025	0.4574
Mouse430_2HF14121	Pex2	NM_021483.2	3	33142161	2	2	0.002	0.497	-0.017	0.413	0.017	0.44	0.6446	0.0748	0.1005	0.67	3.09E-04	0.5018
Mouse430_2HF19147	Ttc14	NM_025978.3	3	33991744	2	0	0.007	0.487	0.007	0.46	0.001	0.478	-0.0745	0.2325	-0.1066	0.1829	-0.0197	0.3952
Mouse430_2HF16667	Ttc14	NM_025978.3;NM_027619.3	3	33991744	2	0	7.05E-04	0.492	-0.076	0.203	-0.076	0.201	-0.0107	0.3608	0.2975	0.997	0.1123	0.8558
Mouse430_2HF966	Fxr1h	NM_008053.1	3	34211657	2	0	-0.006	0.436	0.004	0.446	-0.005	0.435	-0.0017	0.4721	0.011	0.59	1.80E-04	0.5037
Mouse430_2HF20736	Sox2	NM_011443.3	3	34841954	2	0	0.019	0.425	-0.003	0.48	0.251	0.203	1.74E-04	0.4978	-0.0014	0.4911	0.008	0.533
Mouse430_2HF23123	Atp11b	NM_029570.3	3	35969574	2	0	0.081	0.205	0.002	0.464	-0.004	0.451	7.11E-04	0.4908	0.4574	0.9746	0.1329	0.8255
Mouse430_2HF23237	Dcun1d1	NM_033623.5	3	36084201	NaN	1	-0.004	0.452	0.004	0.437	-0.041	0.266	-0.0031	0.4493	-0.0153	0.4346	-2.51E-04	0.4954
Mouse430_2HF14023	Dcun1d1	NM_033623.5;XM_987015.1	3	36084201	NaN	1	0.348	0.063	0.011	0.408	-0.002	0.472	0.0033	0.4432	0.1591	0.8263	0.2371	0.871
Mouse430_2HF22536	Mccc1	NM_023644.3	3	36150861	NaN	1	-0.011	0.395	-0.025	0.34	-0.002	0.464	0.0053	0.4544	-0.0118	0.4235	3.03E-05	0.5042
Mouse430_2HF10128	Acad9	NM_172678.3	3	36257613	1	1	0.003	0.459	6.88E-04	0.49	-7.22E-05	0.498	-0.0042	0.4531	0.0012	0.519	-0.0017	0.4792
Mouse430_2HF18857	Gpr103	NM_198192.2	3	36370973	1	0	-1.89E-05	0.499	-0.008	0.464	-0.001	0.474	0.0125	0.4559	0.1632	0.6959	0.3301	0.804
Mouse430_2HF19918	Anxa5	NM_009673.1	3	36640893	2	0	0.005	0.463	-2.58E-04	0.495	0.004	0.459	1.05E-05	0.4994	0.2766	0.9416	0.347	0.9934
Mouse430_2HF2680	1810062G17Rik	XM_985812.1	3	36667684	2	0	-0.001	0.491	0.001	0.491	0.003	0.48	0.0011	0.4929	-0.0447	0.3921	-0.0127	0.4605
Mouse430_2HF16217	Ccna2	NM_009828.1	3	36756415	2	5	-4.80E-04	0.496	0.009	0.45	0.012	0.441	-0.1609	0.0411	-0.6953	0.0627	-0.0028	0.4888
Mouse430_2HF20428	Bbs7	NM_027810.2	3	36764695	2	0	0.003	0.483	0.004	0.479	-0.36	0.183	-0.0738	0.3383	-6.69E-04	0.4958	1.9434	0.9997
Mouse430_2HF19765	Trpc3	NM_019510.1	3	36812031	NaN	3	0.001	0.494	-6.42E-05	0.499	-0.011	0.467	0.0905	0.3676	0.6287	0.9387	-0.0013	0.4882
Mouse430_2HF10215	Bbs12	NM_001008502.2	3	37510615	2	0	-0.006	0.464	8.19E-04	0.496	0.008	0.455	6.80E-05	0.4977	-0.0119	0.4198	0.04	0.6956
Mouse430_2HF22233	Fgf2	NM_008006.1	3	37540399	NaN	1	-0.011	0.45	-1.012	0.017	0.001	0.476	0.0135	0.4475	-0.0027	0.4861	-0.0133	0.4509
Mouse430_2HF22015	Nudt6	NM_153561.2	3	37596531	2	7	-0.52	0.109	-0.004	0.457	0.053	0.391	3.94E-04	0.4937	-0.2308	0.1044	-0.1696	0.0781
Mouse430_2HF21827	Spata5	NM_021343.1	3	37611847	2	5	0.032	0.394	0.01	0.462	-0.016	0.451	-0.0081	0.4557	0.1638	0.693	5.07E-04	0.5021
Mouse430_2HF2625	Spata5	NM_021343.1;XM_622586.3	3	37611847	2	5	-0.006	0.452	0.064	0.24	-0.009	0.421	0.0088	0.3942	0.001	0.5144	0.0036	0.543
Mouse430_2HF13643	Spry1	NM_011896.1;XM_987831.1	3	37831507	NaN	0	-0.003	0.476	0.004	0.469	0.024	0.401	-0.0167	0.4595	0.006	0.5387	0.0032	0.5395
Mouse430_2HF7364	EG381438	NM_198657.2	3	37905739	NaN	0	1.19	0.004	-0.001	0.488	-2.49E-04	0.497	-0.0127	0.4519	-0.031	0.4164	2.0163	0.9999
Mouse430_2HF16050	Fat4	NM_183221.2;XM_987048.1	3	39078489	NaN	0	0.053	0.392	-0.475	0.102	5.83E-04	0.492	-0.2073	0.0984	0.4062	0.9216	0.0073	0.5321
Mouse430_2HF16104	Intu	NM_175515.4	3	40722835	1	0	0.002	0.486	-0.004	0.464	1.12E-04	0.499	-0.0043	0.4777	0.766	0.9805	-1.51E-06	0.4994
Mouse430_2HF14749	Slc25a31	NM_178386.2	3	40805420	2	0	-9.86E-04	0.492	-3.25E-05	0.499	0.024	0.413	-0.1358	0.2984	0.0184	0.5715	0.0102	0.5519
Mouse430_2HF11224	Hspa4l	NM_011020.3	3	40842162	NaN	0	1.515	0.001	3.48E-04	0.497	-0.053	0.319	-0.0316	0.3123	-0.0466	0.3006	0.5634	0.9997
Mouse430_2HF18880	Plk4	NM_011495.2	3	40896590	1	0	-0.02	0.424	0.009	0.451	-1.12E-07	0.499	-0.1343	0.0532	-0.0772	0.3076	0.0014	0.5105
Mouse430_2HF1294	Mfsd8	NM_028140.4	3	40914619	2	0	6.73E-05	0.5	5.81E-05	0.498	-0.007	0.429	-0.004	0.4514	-0.0105	0.4324	-0.0016	0.4836
Mouse430_2HF19439	3110057O12Rik	NM_026622.2	3	40990855	1	0	-0.24	0.089	-0.076	0.199	-0.051	0.277	0.0139	0.4763	-0.0189	0.4461	-0.0833	0.2349
Mouse430_2HF11830	1700034I23Rik	NM_028494.2	3	40998433	1	0	4.32E-05	0.5	0.001	0.495	0.011	0.459	4.27E-04	0.4976	0.4847	0.8771	-0.0196	0.4467
Mouse430_2HF9013	Larp2	NM_001040399.1	3	41058736	1	0	-0.012	0.402	0.001	0.468	-2.78E-04	0.494	-1.87E-04	0.4962	-0.603	0.0062	-0.0058	0.438
Mouse430_2HF16368	Pgrmc2	XM_130859.8+XM_911696.2+XM_987808.1	3	41162890	NaN	0	0.003	0.452	-0.028	0.338	5.50E-04	0.494	-0.0021	0.4698	-0.2148	0.1062	-0.0028	0.4575
Mouse430_2HF6858	Phf17	NM_172303.3	3	41652281	1	1	-0.016	0.351	0.001	0.487	-0.003	0.452	0.0771	0.1644	-0.0245	0.3423	-1.96E-05	0.4993
Mouse430_2HF23361	Sclt1	XM_982400.1+XM_983329.1+XM_984528.1	3	41753773	1	0	0.038	0.4	0.033	0.399	-0.018	0.441	0.038	0.375	-5.84E-04	0.4929	5.32E-05	0.5018
Mouse430_2HF1146	Sclt1	NM_001081411.1+XM_984671.1;XM_982466.1+XM_984604.1;XM_982506.1+XM_984641.1;XM_983361.1	3	41753773	1	0	-0.021	0.411	0.003	0.467	-0.008	0.425	-0.0907	0.136	0.0352	0.5762	0.001	0.5118
Mouse430_2HF79	D3Ertd751e	NM_028667.2	3	41843097	1	0	-8.55E-05	0.498	-0.003	0.473	-0.01	0.459	0.0042	0.4795	0.0065	0.5347	0.0135	0.5284
Mouse430_2HF19448	Pcdh10	NM_011043.2	3	45475274	2	0	0.022	0.443	0.062	0.4	7.95E-04	0.492	-0.0021	0.4905	0.0202	0.5629	-0.0268	0.4439
Mouse430_2HF14615	Pcdh18	NM_130448.2	3	49839482	2	6	0.204	0.204	0.44	0.129	-8.32E-05	0.498	-0.0088	0.4392	0.8688	0.9948	0.0255	0.6164
Mouse430_2HF1196	Slc7a11	NM_011990.2	3	50461131	2	6	-0.025	0.391	0.006	0.46	-0.004	0.475	0.0383	0.3346	6.91E-04	0.5059	0.8558	0.9844
Mouse430_2HF7934	Ccrn4l	NM_009834.1;XM_973047.1;XM_991454.1	3	51312390	1	0	-6.70E-04	0.495	0.009	0.433	0.014	0.462	-0.0053	0.4353	-1.0871	0.0024	-0.2882	0.0421
Mouse430_2HF14879	Elf2	NM_023502.1	3	51343160	1	0	-0.001	0.484	-0.006	0.434	0.004	0.463	-0.1157	0.1082	-1.16E-04	0.4978	0.0042	0.5592
Mouse430_2HF10272	4930583H14Rik	NM_026358.2	3	51476344	NaN	0	0.067	0.383	2.61E-04	0.498	0.004	0.473	2.68E-05	0.4996	-0.0098	0.4599	-0.0618	0.3168
Mouse430_2HF6413	Ndufc1	NM_025523.1	3	51492606	1	0	-0.002	0.455	-0.012	0.388	-0.004	0.444	0.0045	0.4286	-0.014	0.3995	0.0052	0.553
Mouse430_2HF3344	Narg1	NM_053089.2	3	51504055	1	0	8.85E-04	0.485	0.009	0.363	-0.116	0.129	-0.0119	0.347	0.0062	0.5741	0.0181	0.6036
Mouse430_2HF7137	Rab33b	NM_016858.2	3	51571895	1	0	0.007	0.425	5.81E-08	0.5	-0.005	0.436	-0.0034	0.4583	0.011	0.5973	2.33E-04	0.5034
Mouse430_2HF13424	Setd7	NM_080793.5	3	51603247	1	0	0.552	0.011	0.003	0.463	0.008	0.43	0.002	0.473	1.81E-04	0.5043	-0.0023	0.4572
Mouse430_2HF21328	Mgst2	NM_174995.2	3	51749178	1	0	-5.21E-04	0.494	0.01	0.464	-0.018	0.448	0.1597	0.0753	0.0295	0.6216	-0.0063	0.4805
Mouse430_2HF13600	Foxo1	NM_019739.2	3	52356303	1	0	-0.159	0.269	0.107	0.117	0.016	0.406	6.58E-04	0.4905	0.3788	0.9891	-7.39E-04	0.4853
Mouse430_2HF9981	Cog6	NM_026225.2	3	53070052	1	0	-0.012	0.414	-0.027	0.352	-0.068	0.206	-0.0011	0.4875	-7.96E-05	0.4964	-0.0076	0.4202
Mouse430_2HF19088	Lhfp	NM_175386.3	3	53129476	1	0	1.86E-05	0.498	0.036	0.277	8.10E-04	0.49	-0.0089	0.3902	0.0357	0.7001	-0.0119	0.3856
Mouse430_2HF13787	Frem2	NM_172862.3	3	53512220	1	0	-0.002	0.488	0.322	0.192	0.005	0.478	-0.6142	0.0709	-0.0016	0.4924	-1.3513	6.34E-04
Mouse430_2HF23558	2810046L04Rik	NM_173382.1	3	53551595	1	0	-0.005	0.472	-0.059	0.342	-0.001	0.488	-3.93E-04	0.4957	0.0083	0.5474	-0.0079	0.4538
Mouse430_2HF19057	Ufm1	NM_026435.3	3	53943141	1	0	0.002	0.466	0.002	0.464	-0.006	0.442	0.0057	0.4305	-4.33E-04	0.4819	0.1037	0.8463
Mouse430_2HF11722	Trpc4	NM_016984.2	3	54244033	1	0	5.94E-06	0.5	-0.001	0.476	0.001	0.482	-4.03E-05	0.4987	-0.0037	0.4717	0.0066	0.5419
Mouse430_2HF4597	Postn	NM_015784.2	3	54449054	1	0	0.001	0.488	0.487	0.005	4.40E-04	0.495	-0.1262	0.169	0.1005	0.7411	-0.0268	0.4127
Mouse430_2HF9592	D3Ertd300e	NM_019995.3	3	54781042	1	0	-0.011	0.45	0.01	0.459	0.003	0.488	0.1382	0.2343	0.1725	0.7486	-0.0115	0.4606
Mouse430_2HF18173	Exosc8	NM_027148.2	3	54816607	1	0	9.56E-04	0.492	0.002	0.461	-0.006	0.429	0.0158	0.3464	-0.0244	0.2875	0.0108	0.6151
Mouse430_2HF7885	Alg5	NM_025442.3;XM_988003.1	3	54823468	1	0	-3.54E-04	0.495	0.017	0.355	-0.006	0.431	0.0065	0.419	0.0023	0.5337	0.0011	0.5162
Mouse430_2HF20208	Smad9	NM_019483.4;XM_992476.1	3	54843511	1	0	-0.967	0.012	-0.003	0.478	0.042	0.387	0.0058	0.4807	0.0728	0.6147	0.0161	0.5525
Mouse430_2HF12747	Rfxap	NM_133231.2	3	54891052	NaN	0	0.027	0.386	1.13E-06	0.5	-0.02	0.385	-0.0012	0.484	0.0528	0.6742	0.0039	0.5357
Mouse430_2HF17915	6030405A18Rik	NM_177854.3	3	54985000	1	0	0.052	0.363	-1.07E-04	0.499	-0.001	0.496	-0.0088	0.4604	-1.65E-08	0.4999	-0.3657	0.1755
Mouse430_2HF16294	Ccna1	NM_007628.2	3	55133406	1	1	0.027	0.415	-0.127	0.356	-0.001	0.494	0.0768	0.3612	0.0214	0.5639	0.0212	0.5712
Mouse430_2HF13483	Spg20	NM_144895.1	3	55200071	1	0	-1.07E-04	0.498	-0.002	0.47	-0.011	0.403	-0.0106	0.436	0.0026	0.5192	0.0024	0.5295
Mouse430_2HF14420	A730037C10Rik	NM_177203.1	3	55225268	1	0	-0.57	0.064	-5.43E-04	0.494	-0.001	0.491	2.56E-05	0.4973	0.2711	0.7719	-0.1498	0.3492
Mouse430_2HF22625	Sohlh2	NM_028937.2	3	55269973	NaN	0	-0.018	0.429	0.128	0.357	-9.01E-05	0.498	-0.0053	0.4735	0.0044	0.5216	0.6205	0.9236
Mouse430_2HF12330	Dclk1	NM_019978.2	3	55330557	1	0	-0.001	0.486	-0.005	0.471	-0.001	0.491	-0.062	0.3721	0.0023	0.5099	-0.0279	0.4256
Mouse430_2HF27	Mab21l1	NM_010750.2	3	55870441	1	0	-2.50E-06	0.498	0.006	0.464	-0.01	0.45	0.3711	0.1443	0.0418	0.6373	-6.63E-04	0.488
Mouse430_2HF9895	Tm4sf1	NM_008536.3	3	57377606	1	0	0.344	0.061	-9.50E-04	0.49	-4.38E-05	0.498	-1.24E-04	0.4963	-0.0033	0.4672	0.0117	0.6115
Mouse430_2HF21251	Tm4sf4	NM_145539.1	3	57513388	2	3	0.775	0.001	4.97E-04	0.494	-0.043	0.35	-0.0101	0.4662	-0.0117	0.4482	0.4704	0.8408
Mouse430_2HF9099	Wwtr1	NM_133784.2	3	57543578	1	0	0.549	0.004	0.002	0.467	-0.002	0.474	-8.12E-04	0.49	0.6142	0.9952	0.4839	0.9999
Mouse430_2HF8149	Commd2	NM_175095.4	3	57732851	1	0	-0.636	0.004	0.004	0.449	-0.004	0.452	-4.24E-04	0.4929	0.0015	0.5216	-0.3381	0.0223
Mouse430_2HF14501	Gm410	NM_001033349.2	3	57755351	2	1	0.003	0.465	6.79E-04	0.495	3.69E-04	0.494	0.2304	0.1902	-0.0372	0.3817	0.0055	0.5424
Mouse430_2HF10832	Rnf13	NM_011883.2	3	57824042	2	0	-0.005	0.452	4.68E-05	0.499	-0.005	0.448	0.0017	0.4746	0.3749	0.9563	0.0044	0.5519
Mouse430_2HF5634	Pfn2	NM_019410.2	3	57929825	1	0	-1.381	6.04E-05	0.001	0.482	-0.009	0.421	-0.0405	0.2602	0.4605	0.9896	7.14E-04	0.5069
Mouse430_2HF7435	Tsc22d2	NM_001081229.1;XM_913779.2	3	58503618	1	0	-0.002	0.481	0.006	0.455	0.013	0.462	-0.0037	0.4583	0.1613	0.7895	0.0054	0.5367
Mouse430_2HF142	Tsc22d2	NM_001081229.1;XM_913779.2;XM_976117.1	3	58503618	1	0	-0.004	0.459	-0.02	0.453	1.57E-04	0.496	-0.0098	0.3996	0.1347	0.8571	0.018	0.5954
Mouse430_2HF11956	D3Ucla1	NM_030685.2	3	58609898	1	0	3.13E-04	0.496	0.001	0.467	-0.018	0.357	0.0362	0.1978	0.0133	0.6487	0.2342	0.9892
Mouse430_2HF18121	Eif2a	NM_001005509.1	3	58613945	1	0	0.001	0.485	-0.001	0.48	-0.02	0.36	-0.081	0.1082	-0.0018	0.489	0.0054	0.556
Mouse430_2HF22207	2810407C02Rik	NM_001040396.2	3	58664666	NaN	0	0.009	0.415	0.057	0.155	-0.008	0.398	0.0041	0.4144	0.0211	0.6517	0.0155	0.6208
Mouse430_2HF644	Siah2	NM_009174.3;XM_993621.1	3	58762878	2	0	-0.204	0.129	-0.005	0.432	-0.002	0.471	-3.30E-07	0.4999	0.0673	0.713	-0.0099	0.4036
Mouse430_2HF23481	Clrn1	NM_153384.2;NM_153385.2;NM_153386.2	3	58933144	2	0	0.004	0.48	0.007	0.469	-0.005	0.483	0.0079	0.4746	1.31E-05	0.5	0.0087	0.5307
Mouse430_2HF12796	Gpr171	NM_173398.2	3	59184636	1	0	0.782	0.061	0.203	0.266	0.276	0.304	-4.83E-04	0.4894	0.0924	0.7308	0.1293	0.7159
Mouse430_2HF19946	P2ry14	NM_001008497.1;NM_133200.3	3	59202554	1	0	-0.007	0.453	0.302	0.052	0.002	0.478	0.0098	0.3906	0.026	0.6538	6.91E-06	0.5002
Mouse430_2HF8118	Gpr87	NM_032399.1	3	59266852	2	1	-0.003	0.483	0.005	0.479	0.003	0.488	0.1654	0.2765	-0.0699	0.429	-0.004	0.4875
Mouse430_2HF11415	P2ry13	NM_028808.2	3	59295825	NaN	2	-6.06E-04	0.49	0.008	0.44	0.01	0.444	0.2369	0.0015	0.8305	0.9999	-0.0033	0.4823
Mouse430_2HF2087	P2ry12	NM_027571.2	3	59304198	1	0	0.029	0.385	-1.85E-04	0.498	-0.002	0.476	0.0247	0.2913	0.3963	0.991	0.0071	0.5373
Mouse430_2HF18806	Igsf10	XM_887155.2+XM_913941.2+XM_976788.1	3	59417100	1	0	-0.62	0.032	0.008	0.463	-0.026	0.41	0.065	0.2811	0.002	0.5125	0.0151	0.5467
Mouse430_2HF18168	C130079G13Rik	NM_177661.3	3	60013143	NaN	0	0.006	0.462	-0.004	0.476	-0.011	0.455	0.4561	0.1059	0.1736	0.7627	-0.0028	0.4883
Mouse430_2HF3096	Aadac	NM_023383.1	3	60119717	2	0	0.288	0.097	3.01E-04	0.49	-0.009	0.4	-0.0017	0.4857	0.0196	0.5452	0.0238	0.6173
Mouse430_2HF16886	Sucnr1	NM_032400.1	3	60173985	2	1	1.61	0.001	-0.069	0.301	-0.745	5.38E-04	0.0848	0.2494	0.6897	0.9946	0.0058	0.5349
Mouse430_2HF417	Mbnl1	NM_020007.3	3	60589181	NaN	0	-0.008	0.417	2.82E-05	0.499	-0.003	0.463	-3.13E-04	0.4941	0.0128	0.5688	7.74E-05	0.5018
Mouse430_2HF15059	P2ry1	NM_008772.4	3	61090724	1	0	-0.076	0.33	-0.005	0.453	0.003	0.47	-3.79E-04	0.4983	-0.0169	0.4235	0.0045	0.524
Mouse430_2HF18751	Rap2b	NM_028712.4	3	61452523	2	1	-1.66E-06	0.499	0.002	0.465	0.008	0.442	0.0194	0.3449	-1.47E-04	0.4977	0.0077	0.5546
Mouse430_2HF8528	Dhx36	NM_028136.1	3	62558012	1	0	-0.002	0.473	0.028	0.281	-0.07	0.236	-0.0011	0.4839	0.0072	0.5648	0.0052	0.5788
Mouse430_2HF14456	Gpr149	NM_177346.4	3	62617892	1	0	-1.89E-04	0.494	-0.001	0.486	-0.021	0.435	0.0724	0.3573	0.007	0.5249	-5.43E-04	0.4977
Mouse430_2HF23596	Mme	NM_008604.3	3	63383801	1	0	-0.01	0.439	-0.004	0.469	-0.057	0.256	3.02E-04	0.4989	0.0477	0.6267	-0.584	4.15E-04
Mouse430_2HF18164	Plch1	NM_183191.2	3	63784166	2	1	-8.83E-04	0.494	0.005	0.476	-0.049	0.397	0.0323	0.4025	2.52E-04	0.5023	-0.0323	0.383
Mouse430_2HF19247	E130311K13Rik	NM_177856.4	3	64002625	2	4	0.011	0.433	-0.049	0.287	-0.011	0.409	-0.004	0.4556	-0.0029	0.4752	0.0424	0.6473
Mouse430_2HF12025	Slc33a1	NM_015728.4	3	64021440	NaN	0	0.009	0.433	-0.004	0.436	-0.015	0.399	3.58E-04	0.4893	9.23E-04	0.5114	0.002	0.5187
Mouse430_2HF11345	Gmps	NM_001033300.2	3	64064072	NaN	0	-0.004	0.469	-5.52E-04	0.489	-0.03	0.316	-4.03E-05	0.4975	0.0026	0.5235	-0.016	0.3425
Mouse430_2HF18414	Kcnab1	NM_010597.2	3	65197313	NaN	0	0.001	0.494	0.008	0.464	0.027	0.427	2.28E-04	0.4973	0.0037	0.5187	-1.1749	0.0125
Mouse430_2HF3909	Ssr3	NM_026155.3	3	65467584	2	0	-0.004	0.448	9.46E-05	0.496	-0.006	0.424	0.031	0.2276	0.172	0.9696	0.0398	0.6823
Mouse430_2HF7971	Tiparp	NM_178892.5	3	65616376	NaN	0	0.038	0.33	-0.082	0.184	-0.005	0.438	-0.0328	0.266	0.2052	0.9438	0.0079	0.559
Mouse430_2HF15693	EG624866	NM_001037923.2	3	65754197	NaN	0	0.007	0.468	0.006	0.481	0.003	0.484	0.0055	0.4622	0.0825	0.6319	-0.0026	0.4813
Mouse430_2HF22463	Ccnl1	NM_019937.3	3	66034067	NaN	0	0.156	0.266	0.002	0.482	5.73E-04	0.496	-0.0116	0.3637	0.1299	0.8489	0.0019	0.5222
Mouse430_2HF9181	Veph1	NM_028357.3	3	66141488	1	0	-8.11E-06	0.499	0.013	0.447	0.001	0.494	0.0024	0.4862	0.7246	0.9585	0.0151	0.5948
Mouse430_2HF20427	Ptx3	NM_008987.3	3	66307825	1	0	-0.022	0.415	-0.069	0.344	0.26	0.206	0.04	0.3795	-0.0172	0.4492	0.0432	0.556
Mouse430_2HF3887	Shox2	NM_013665.1	3	67061188	1	0	0.002	0.483	-0.001	0.488	-1.03E-04	0.498	0.007	0.4595	3.60E-04	0.5053	0.0205	0.5745
Mouse430_2HF10634	Rsrc1	NM_025822.3	3	67073614	1	0	0.005	0.453	-0.064	0.202	0.001	0.484	-0.0032	0.4695	2.15E-04	0.5088	9.64E-05	0.5016
Mouse430_2HF9307	Mlf1	NM_001039543.1;NM_010801.2	3	67462026	1	0	-0.007	0.464	-0.973	0.02	0.019	0.432	-0.0126	0.459	-0.0124	0.4467	0.0347	0.6155
Mouse430_2HF2886	Gfm1	NM_138591.1	3	67518051	1	0	-0.062	0.257	-0.056	0.205	0.005	0.444	-0.0047	0.4314	-0.0112	0.4094	0.0058	0.5617
Mouse430_2HF16974	Lxn	NM_016753.4	3	67545928	1	0	0.249	0.264	0.051	0.343	8.33E-04	0.495	0.0032	0.4652	0.0048	0.5277	-0.0121	0.4341
Mouse430_2HF6450	Rarres1	XM_130987.7+XM_980250.1;XM_973599.1	3	67566901	1	0	-0.009	0.468	-0.008	0.438	-0.033	0.356	0.0036	0.4873	-9.99E-07	0.4999	-0.0011	0.4935
Mouse430_2HF18225	Mfsd1	NM_025813.3	3	67670697	1	0	-0.005	0.42	-9.43E-04	0.484	-0.002	0.465	1.00E-04	0.4966	0.2053	0.9867	-0.0988	0.1292
Mouse430_2HF328	Schip1	NM_013928.3	3	68556128	1	0	0.006	0.451	0.072	0.296	0.023	0.385	-0.001	0.4844	-0.0021	0.4725	0.0021	0.5262
Mouse430_2HF14631	Il12a	NM_008351.1	3	68778573	1	0	-0.055	0.405	0.533	0.105	0.01	0.467	0.0029	0.4679	-0.6413	0.0083	-0.5576	0.1363
Mouse430_2HF805	1110032F04Rik	XM_485253.3;XM_905342.2;XM_980877.1	3	68957771	1	0	0.004	0.479	0.019	0.429	0.029	0.431	0.0326	0.3798	-0.4069	0.1306	-1.2786	9.94E-05
Mouse430_2HF15608	Ift80	NM_026641.1	3	68980424	1	0	0.019	0.429	-0.382	0.052	-0.012	0.42	-0.3176	0.0118	-0.0191	0.37	0.1739	0.9421
Mouse430_2HF16566	Smc4	NM_133786.3;XM_974335.1	3	69092901	NaN	0	-0.003	0.461	-0.05	0.332	-0.013	0.405	-0.1804	0.0745	-0.0708	0.283	0.0037	0.5302
Mouse430_2HF18904	Kpna4	NM_008467.4	3	69160150	2	0	-4.18E-05	0.499	0.002	0.466	-0.002	0.478	7.37E-04	0.4912	0.0053	0.5543	0.1805	0.8774
Mouse430_2HF1430	Arl14	XM_130919.5+XM_913399.2+XM_981248.1	3	69310348	1	0	-0.007	0.461	0.032	0.394	-0.005	0.476	-0.0071	0.4606	-0.0143	0.4643	0.0893	0.7227
Mouse430_2HF20246	Ppm1l	NM_178726.3	3	69404847	1	0	-0.215	0.167	-0.003	0.471	-0.003	0.462	-0.2464	0.1087	-0.192	0.2555	-0.0267	0.388
Mouse430_2HF4774	B3galnt1	NM_020026.3	3	69662115	1	1	-2.691	9.12E-09	0.005	0.445	0.009	0.421	5.91E-04	0.492	0.3955	0.9566	-0.3409	0.0202
Mouse430_2HF10122	Nmd3	NM_133787.2	3	69809972	2	0	-0.001	0.489	1.58E-05	0.497	-0.007	0.424	-0.0048	0.4446	0.1369	0.9046	0.2595	0.9462
Mouse430_2HF104	1110032A04Rik	NM_133675.1	3	69907467	1	0	-0.03	0.401	0.004	0.472	0.002	0.493	4.17E-05	0.4982	0.0566	0.617	0.0031	0.5318
Mouse430_2HF15784	Slitrk3	NM_198864.2	3	73134051	NaN	0	1.31E-04	0.497	4.97E-05	0.5	-1.42E-05	0.499	4.49E-07	0.4999	4.50E-04	0.5085	-9.73E-04	0.4931
Mouse430_2HF16646	Bche	NM_009738.3	3	73721734	2	0	0.192	0.092	1.62E-04	0.498	-4.65E-05	0.498	0.0159	0.4041	-0.2916	0.1181	-0.0033	0.4808
Mouse430_2HF6859	BC050789	NM_172515.2	3	75123833	NaN	0	-2.78E-05	0.499	0.06	0.376	0.006	0.48	0.0642	0.364	-0.0677	0.3652	0.0013	0.5078
Mouse430_2HF7951	Serpini2	NM_026460.2	3	75328299	2	0	0.013	0.474	-0.002	0.485	0.032	0.438	1.571	0.0768	-0.183	0.3998	-1.7333	0.0096
Mouse430_2HF4722	Pdcd10	NM_019745.3	3	75602416	NaN	0	0.004	0.462	0.007	0.414	-0.007	0.425	6.57E-06	0.4995	0.086	0.7983	0.0149	0.5939
Mouse430_2HF4627	Serpini1	NM_009250.1	3	75643474	NaN	0	-0.005	0.47	0.001	0.491	-0.003	0.482	0.0891	0.157	4.76E-04	0.5052	0.2269	0.8324
Mouse430_2HF18438	Golph4	NM_175193.5	3	75962110	1	0	-0.06	0.332	-4.56E-04	0.49	-0.001	0.477	-0.0059	0.4368	-0.4476	0.0059	-0.0033	0.4591
Mouse430_2HF1888	Fstl5	NM_178673.3	3	76160525	2	0	0.17	0.261	0.007	0.476	0.095	0.324	0.1745	0.248	4.22E-05	0.5003	-0.0767	0.3304
Mouse430_2HF9785	Ube2d2	NM_019912.1	3	79052283	2	0	4.85E-07	0.5	3.02E-04	0.494	-0.003	0.449	0.002	0.4481	1.24E-04	0.5042	0.1313	0.9215
Mouse430_2HF2034	Rapgef2	XM_203999.7;XM_983626.1	3	79148463	2	1	-0.043	0.321	4.05E-04	0.487	-0.001	0.478	0.0011	0.4799	0.1261	0.9201	0.012	0.5956
Mouse430_2HF17406	D630023B12Rik	XM_907047.2	3	79542177	1	0	-0.267	0.074	-0.009	0.376	0.159	0.14	-0.0104	0.3913	-0.5941	2.62E-04	-0.0409	0.3033
Mouse430_2HF22428	Etfdh	NM_025794.1	3	79689728	1	0	-0.39	0.001	-0.001	0.48	-7.50E-04	0.488	-0.0013	0.4796	-0.2567	0.0592	0.0019	0.542
Mouse430_2HF7361	4930579G24Rik	XM_485257.3+XM_983965.1;XM_907090.2	3	79715025	1	0	-0.057	0.334	1.32E-07	0.5	-1.415	0.002	-0.0141	0.4294	-1.0512	1.20E-05	0.0139	0.5699
Mouse430_2HF15452	Tmem144	NM_027495.4	3	79899080	2	2	-0.007	0.465	-0.009	0.429	0.02	0.405	0.7653	0.065	0.0079	0.5331	-0.0044	0.4607
Mouse430_2HF11402	1110032E23Rik	NM_133187.2	3	79971915	1	0	2.83E-04	0.499	-0.388	0.154	0.516	0.103	-0.0192	0.347	0.0025	0.5318	-0.0995	0.267
Mouse430_2HF21746	Gria2	NM_001083806.1;NM_013540.2	3	80770863	NaN	1	0.027	0.397	-3.94E-04	0.493	0.001	0.49	-5.78E-09	0.4999	-0.3416	0.082	-0.0187	0.4283
Mouse430_2HF19966	Gria2	NM_001039195.1	3	80770863	NaN	1	0.005	0.472	0.2	0.24	0.011	0.435	0.0478	0.3883	0.0045	0.5277	-7.64E-04	0.4952
Mouse430_2HF7879	Glrb	NM_010298.5	3	80929531	NaN	0	0.005	0.442	0.254	0.173	-0.002	0.475	-1.3229	0.0018	0.0012	0.5099	-0.0281	0.4093
Mouse430_2HF12479	Pdgfc	NM_019971.2	3	81122343	NaN	0	0.026	0.332	0.001	0.477	-0.018	0.409	-0.0254	0.3115	0.0052	0.5384	-0.0083	0.41
Mouse430_2HF1802	Ctso	NM_177662.2	3	82018543	2	1	0.57	0.001	1.31E-04	0.497	-0.002	0.465	1.69E-04	0.4961	0.767	0.9999	0.0314	0.6381
Mouse430_2HF21091	Tdo2	NM_019911.2	3	82044339	2	1	0.001	0.483	0.01	0.364	-0.021	0.347	-1.1433	0.0514	0.0041	0.5126	0.0037	0.5203
Mouse430_2HF7996	Accn5	NM_021370.2	3	82082861	2	0	-3.741	8.53E-10	-4.32E-04	0.495	-0.008	0.416	5.67E-04	0.4964	-3.79E-04	0.497	-0.0069	0.4774
Mouse430_2HF13027	Gucy1b3	NM_017469.3	3	82119182	2	1	0.006	0.434	0.004	0.455	-0.003	0.449	-0.0028	0.4622	0.0025	0.5316	-4.39E-05	0.4972
Mouse430_2HF2769	Gucy1a3	NM_021896.4	3	82178350	2	1	0.104	0.253	0.002	0.47	0.012	0.431	3.28E-06	0.4998	0.4362	0.9756	0.003	0.5404
Mouse430_2HF1312	Npy2r	NM_008731.2	3	82624310	1	0	-0.007	0.454	0.008	0.459	0.007	0.459	-0.0354	0.4241	-0.0975	0.34	-0.0906	0.3036
Mouse430_2HF18889	Lrat	NM_023624.3	3	82978509	1	1	0.004	0.454	0.003	0.457	-0.003	0.456	-0.0254	0.3928	-0.1741	0.1526	0.0541	0.6886
Mouse430_2HF489	Fgg	NM_133862.1	3	83093784	2	2	-0.013	0.381	0.035	0.266	-0.002	0.471	-0.1405	0.3741	0.0079	0.5213	3.2253	0.9999
Mouse430_2HF19632	Fga	NM_010196.2	3	83112081	2	0	0.255	0.072	0.051	0.234	-0.004	0.45	-7.48E-05	0.4977	0.0165	0.5412	2.3885	0.9999
Mouse430_2HF22063	Fgb	NM_181849.2	3	83128174	2	0	-0.003	0.467	0.003	0.455	-0.008	0.411	-0.1197	0.3851	0.0327	0.5771	0.6544	0.9248
Mouse430_2HF23875	Plrg1	NM_016784.3	3	83141465	2	1	0.001	0.484	1.54E-04	0.493	-0.011	0.41	0.0036	0.4536	-7.80E-05	0.4967	0.1258	0.8874
Mouse430_2HF9500	Sfrp2	NM_009144.1	3	83852248	1	0	-0.004	0.488	-1.26	0.008	0.185	0.298	0.3088	0.065	6.60E-05	0.5011	-0.603	3.18E-04
Mouse430_2HF2088	Tlr2	NM_011905.2	3	83922197	1	0	-0.118	0.26	0.024	0.442	0.022	0.445	0.1185	0.0838	0.4603	0.9997	0.1867	0.7116
Mouse430_2HF22117	D930015E06Rik	NM_172681.4	3	83984136	2	0	-0.636	0.008	-0.236	0.047	0.004	0.461	-0.0075	0.4303	-0.0768	0.3058	-0.494	0.0183
Mouse430_2HF14538	Mnd1	NM_029797.2	3	84173995	2	0	7.54E-04	0.495	0.005	0.48	-0.004	0.48	-5.02E-04	0.489	-0.9547	0.0406	4.65E-04	0.5032
Mouse430_2HF23655	Trim2	NM_030706.1	3	84249649	2	1	0.008	0.43	1.88E-04	0.494	-0.079	0.277	-0.1696	0.0208	0.1518	0.8555	-0.0025	0.4708
Mouse430_2HF14725	6330505N24Rik	NM_001033301.2	3	84529962	2	2	1.173	0.004	-0.002	0.485	0.23	0.263	-0.089	0.1753	-0.6373	0.1239	-0.0071	0.461
Mouse430_2HF18952	Arfip1	NM_001081093.1;XM_890734.2;XM_899192.2;XM_907082.2;XM_920199.2;XM_978502.1;XM_984491.1;XM_984529.1	3	84583663	2	4	5.96E-04	0.491	-0.001	0.477	-0.007	0.435	-3.86E-04	0.4904	0.6445	0.9978	0.0023	0.5371
Mouse430_2HF12337	Tmem154	NM_177260.2	3	84752119	1	0	0.179	0.274	0.013	0.446	-0.002	0.487	0.0137	0.3947	0.0336	0.6649	-6.67E-05	0.4993
Mouse430_2HF23916	Fbxw7	NM_080428.2	3	85038138	1	0	0.072	0.325	0.006	0.449	0.017	0.401	0.0128	0.3776	-0.0014	0.4815	0.0446	0.6359
Mouse430_2HF13185	Pet112l	NM_144896.4	3	85660056	2	3	0.187	0.21	-4.72E-04	0.493	0.01	0.465	4.58E-04	0.4977	-0.0035	0.4851	0.0706	0.6598
Mouse430_2HF1807	9930021J17Rik	NM_172682.2	3	85745993	2	2	0.001	0.49	0.147	0.332	-0.019	0.45	1.51E-04	0.4983	0.0011	0.5082	1.26E-07	0.5
Mouse430_2HF657	Glt28d2	NM_177130.2	3	85955781	2	0	0.164	0.144	0.004	0.475	-0.013	0.418	2.56E-04	0.4929	-0.0792	0.3249	-0.0036	0.4548
Mouse430_2HF15303	Higd1a	NM_019814.3	3	86001710	2	2	-0.005	0.452	3.49E-04	0.488	-0.21	0.014	0.0029	0.4586	-0.0071	0.4306	-0.2098	0.0065
Mouse430_2HF7319	Sh3d19	NM_001082414.1;XM_979207.1;XM_979247.1;XM_985031.1;XM_985064.1;XM_994427.1;XM_994437.1	3	86170815	2	0	-0.003	0.473	-0.004	0.474	-0.02	0.436	-1.19E-06	0.4996	8.67E-04	0.5149	-7.62E-04	0.4946
Mouse430_2HF10971	Sh3d19	NM_001082414.1;XM_979129.1;XM_979207.1;XM_979247.1;XM_985001.1;XM_985031.1;XM_985064.1;XM_994417.1;XM_994427.1;XM_994437.1	3	86170815	2	0	-0.087	0.196	-0.001	0.472	-0.001	0.484	-0.0852	0.1728	0.2228	0.896	0.0115	0.5822
Mouse430_2HF13973	Lrba	NM_030695.2	3	86310607	NaN	0	-2.59E-04	0.495	0.022	0.343	-0.004	0.443	4.29E-04	0.4868	-0.0011	0.4846	-0.1842	0.0264
Mouse430_2HF10749	Lrba	NM_001077687.1	3	86310607	NaN	0	0.003	0.486	0.002	0.471	0.001	0.493	-0.0082	0.424	-0.1221	0.2558	-0.0186	0.4017
Mouse430_2HF23180	Lrba	NM_001077688.1	3	86310607	NaN	0	-0.035	0.369	-0.001	0.49	-0.009	0.465	-0.0111	0.4622	0.0066	0.5224	0.0084	0.5356
Mouse430_2HF21575	Mab21l2	NM_011839.3	3	86632539	2	0	0.273	0.252	0.006	0.477	-0.008	0.473	-0.0114	0.4477	0.0092	0.527	-1.61E-05	0.4992
Mouse430_2HF2287	Dclk2	NM_027539.3	3	86872080	2	0	-0.001	0.484	6.70E-04	0.495	-0.005	0.472	8.52E-04	0.4878	-0.0075	0.4291	-2.48E-04	0.4964
Mouse430_2HF9725	Cd1d1	NM_007639.2	3	87081765	1	0	-0.006	0.42	-9.09E-05	0.496	-0.004	0.436	-0.0028	0.443	0.256	0.9445	2.50E-05	0.5002
Mouse430_2HF734	Msr2	NM_030707.2	3	87336685	2	0	-0.006	0.474	0.065	0.377	0.093	0.349	-3.00E-04	0.4983	0.0048	0.512	0.0245	0.5912
Mouse430_2HF22094	Cd5l	NM_009690.1	3	87443855	2	0	0.202	0.066	0.045	0.351	7.27E-06	0.5	0.0394	0.3788	2.5472	1	-0.0027	0.4783
Mouse430_2HF8411	Fcrl1	NM_153090.1;NM_178165.3	3	87462375	2	1	-4.39E-05	0.499	-0.009	0.465	0.004	0.478	0.0059	0.4341	7.01E-04	0.5267	-1.4458	0.0027
Mouse430_2HF21295	Etv3	NM_001083318.1;NM_012051.3	3	87611568	2	0	0.107	0.187	0.041	0.287	-0.005	0.453	1.07E-05	0.4992	0.4864	0.9899	0.2284	0.9798
Mouse430_2HF7075	Arhgef11	XM_986237.1;XM_986271.1;XM_986299.1;XM_986328.1	3	87704028	2	0	0.076	0.332	-0.006	0.464	0.163	0.282	-0.0034	0.4774	-0.0094	0.4677	-0.0014	0.4886
Mouse430_2HF23747	3110045G13Rik	NM_001032413.1;NM_001032414.1;NM_028460.2;NM_152799.2	3	87835024	2	0	-0.228	0.311	-0.001	0.493	0.006	0.481	-0.0121	0.4466	0.5206	0.9117	-3.61E-04	0.489
Mouse430_2HF1	Ntrk1	XM_283871.3+XM_908571.2+XM_986890.1;XM_899794.2+XM_920892.2+XM_986774.1;XM_899800.2+XM_920900.2+XM_986810.1;XM_899803.2+XM_920908.2+XM_986852.1	3	87864171	2	0	-0.163	0.266	0.001	0.497	0.004	0.484	0.0053	0.4799	0.2181	0.7139	-0.0106	0.465
Mouse430_2HF15123	Insrr	NM_011832.1	3	87882989	2	0	0.116	0.367	-0.001	0.489	0.007	0.476	9.14E-04	0.4843	-0.0615	0.3768	-0.2226	0.1683
Mouse430_2HF17420	Sh2d2a	NM_001025571.1;NM_021309.2	3	87932938	2	3	0.029	0.445	-2.02E-04	0.498	-0.009	0.471	0.0071	0.4647	1.1252	0.9825	0.1652	0.6996
Mouse430_2HF20802	Prcc	NM_033573.1	3	87944839	2	0	0.007	0.465	-0.149	0.177	0.002	0.49	0.005	0.4769	0.0109	0.5425	0.0062	0.5204
Mouse430_2HF2815	Hdgf	NM_008231.3	3	87992293	2	0	-0.045	0.244	-0.062	0.204	3.76E-05	0.499	-0.002	0.469	-0.535	0.033	-0.0039	0.463
Mouse430_2HF14924	Mrpl24	NM_026591.2	3	88005471	2	0	-0.001	0.484	-0.001	0.474	-0.003	0.451	0.0064	0.4182	0.0067	0.5658	0.0032	0.5413
Mouse430_2HF3839	BC023814	NM_153562.3	3	88008832	2	0	0.007	0.469	0.007	0.482	6.02E-05	0.499	-3.70E-04	0.4972	0.0149	0.5749	0.0157	0.5443
Mouse430_2HF12374	Isg20l2	NM_177663.4	3	88016241	2	0	-9.00E-04	0.485	-5.92E-04	0.492	-0.011	0.414	-0.0095	0.3967	-0.0104	0.411	0.0139	0.5773
Mouse430_2HF9200	Crabp2	NM_007759.2	3	88034620	2	0	0.003	0.453	0.002	0.473	-0.008	0.445	0.0035	0.4777	-0.0015	0.4789	0.001	0.5083
Mouse430_2HF20241	Nes	NM_016701.3	3	88057020	2	0	0.013	0.456	-0.002	0.487	0.013	0.444	-0.0036	0.4853	-0.0049	0.4785	-0.0195	0.4473
Mouse430_2HF5361	Bcan	NM_007529.1	3	88073458	NaN	1	0.007	0.463	2.44E-05	0.499	-0.762	0.003	0.0066	0.4661	-0.6972	0.0607	-0.0446	0.3702
Mouse430_2HF245	Hapln2	NM_022031.1	3	88107677	2	0	-0.013	0.448	0.117	0.35	0.057	0.392	-0.0325	0.4161	6.12E-04	0.5026	0.4966	0.8435
Mouse430_2HF23454	Apoa1bp	NM_144897.3	3	88142450	2	1	0.002	0.469	-0.002	0.423	-0.005	0.427	0.0027	0.4595	0.0047	0.5564	9.83E-04	0.5126
Mouse430_2HF21888	Iqgap3	NM_001033484.1	3	88167978	NaN	0	0.029	0.409	0.036	0.401	0.135	0.377	-0.023	0.381	-0.8798	0.005	-0.0011	0.4909
Mouse430_2HF151	Mef2d	NM_133665.3+NM_197994.3	3	88228354	NaN	0	0.002	0.488	0.001	0.493	0.001	0.49	-0.0015	0.4906	-0.0032	0.4788	4.73E-04	0.5042
Mouse430_2HF20612	Rhbg	NM_021375.3	3	88328801	1	0	0.005	0.474	0.007	0.452	0.005	0.469	6.48E-04	0.4948	-0.0215	0.4039	0.0237	0.5848
Mouse430_2HF14716	1700021C14Rik	NM_029801.2	3	88368687	1	0	-0.004	0.471	-0.006	0.441	-0.026	0.39	-0.0088	0.4328	0.0076	0.532	0.0736	0.6852
Mouse430_2HF19746	Cct3	NM_009836.1	3	88383062	1	0	1.81E-04	0.497	-0.015	0.31	-0.004	0.437	-3.18E-04	0.4915	0.0025	0.5319	0.1029	0.9256
Mouse430_2HF11622	0610031J06Rik	NM_020003.1	3	88410987	1	0	-0.004	0.445	-0.122	0.017	-0.001	0.468	0.0073	0.3761	0.2297	0.9917	-0.004	0.4342
Mouse430_2HF3963	Tmem79	NM_024246.5	3	88414580	1	0	-1.93E-04	0.499	0.02	0.423	5.73E-04	0.499	-0.2566	0.2161	0.0022	0.508	0.0105	0.5559
Mouse430_2HF17520	Smg5	NM_178246.3	3	88422208	1	0	9.01E-04	0.481	0.004	0.46	-0.002	0.481	-0.003	0.4619	-0.03	0.3491	0.0636	0.697
Mouse430_2HF895	Pmf1	NM_025928.3	3	88480070	1	0	-0.005	0.478	-0.001	0.495	0.001	0.497	-0.0092	0.4552	0.0969	0.6861	0.1549	0.6637
Mouse430_2HF9344	Slc25a44	NM_178696.3	3	88496425	1	0	-7.89E-04	0.488	-0.001	0.47	-0.001	0.487	-0.0146	0.3391	-0.4361	0.0011	-0.2143	0.0149
Mouse430_2HF7881	Sema4a	NM_013658.2	3	88521889	1	0	0.001	0.474	-0.002	0.462	-0.002	0.466	0.0047	0.4357	0.774	0.9995	-0.003	0.4517
Mouse430_2HF12204	Lmna	NM_001002011.1;NM_019390.1	3	88568249	1	0	-0.002	0.481	-9.14E-05	0.495	-0.005	0.413	-0.0103	0.3668	-0.8368	0.005	0.0237	0.6735
Mouse430_2HF16044	Lmna	NM_001002011.1	3	88568249	1	0	0.001	0.477	-4.35E-04	0.493	0.001	0.482	9.72E-05	0.4977	-0.3799	0.017	0.0767	0.7134
Mouse430_2HF17455	Rab25	NM_016899.4	3	88627956	NaN	0	-0.008	0.467	0.454	0.158	4.90E-04	0.492	0.0048	0.4872	0.008	0.5285	-0.0547	0.3304
Mouse430_2HF10848	Mapbpip	NM_031248.3	3	88635746	NaN	0	1.84E-06	0.5	-0.04	0.221	-0.004	0.452	0.0101	0.3712	0.2908	0.9955	9.81E-05	0.5094
Mouse430_2HF9007	Ubqln4	NM_033526.2	3	88639643	NaN	0	-0.001	0.482	3.48E-04	0.495	0.095	0.133	-1.74E-04	0.495	-0.0274	0.3445	2.62E-04	0.5073
Mouse430_2HF6328	Ssr2	NM_025448.3	3	88665807	1	0	0.004	0.447	1.38E-04	0.498	-0.008	0.407	0.0019	0.4715	0.1395	0.8427	0.1233	0.925
Mouse430_2HF10934	Arhgef2	NM_008487.2	3	88707065	1	0	0.059	0.356	-0.008	0.472	-0.01	0.476	-0.0347	0.3905	0.0539	0.661	-0.0039	0.468
Mouse430_2HF8548	2810403A07Rik	NM_028814.2	3	88771743	2	0	7.91E-04	0.493	5.39E-04	0.493	0.212	0.098	-0.0014	0.4808	-6.70E-04	0.4977	-0.1573	0.1155
Mouse430_2HF5458	Rit1	NM_009069.3	3	88802834	2	1	-0.205	0.111	0.009	0.415	-0.008	0.424	0.0452	0.2325	-0.1422	0.1163	0.1063	0.8274
Mouse430_2HF10482	Syt11	NM_018804.3;XM_988336.1	3	88831629	2	0	0.005	0.459	0.314	0.182	0.175	0.334	0.0216	0.3909	0.0159	0.5451	0.0202	0.5402
Mouse430_2HF11826	Syt11	NM_018804.3;XM_981500.1;XM_988336.1	3	88831629	2	0	-0.001	0.496	0.023	0.435	6.41E-04	0.492	0.0052	0.4782	0.0358	0.5901	0.0249	0.5809
Mouse430_2HF15845	5830417I10Rik	XM_001000961.1	3	88897564	2	0	-0.003	0.482	-7.24E-04	0.493	-0.002	0.474	-0.0091	0.4061	-0.0044	0.4588	-0.001	0.4875
Mouse430_2HF12042	Msto1	NM_144898.1	3	88995569	NaN	1	0.001	0.494	-0.014	0.419	-0.001	0.486	2.06E-04	0.4958	-0.0362	0.3507	-0.0214	0.3539
Mouse430_2HF10607	Dap3	NM_022994.2	3	89006730	1	0	-0.003	0.482	-4.01E-05	0.498	1.25E-05	0.5	-0.0034	0.4476	-0.0026	0.4655	-0.0114	0.3873
Mouse430_2HF8069	Ash1l	NM_138679.5	3	89051739	1	0	-0.002	0.481	-0.113	0.104	0.003	0.463	-0.1307	0.0249	0.0404	0.7652	7.57E-04	0.5083
Mouse430_2HF10988	Rusc1	NM_001083807.1;NM_001083808.1;NM_028188.2	3	89169908	1	0	-8.21E-04	0.495	-0.058	0.314	9.13E-06	0.5	0.0101	0.4015	0.0463	0.6877	-0.5064	0.0574
Mouse430_2HF19410	Pklr	NM_013631.1	3	89222069	2	0	-0.022	0.393	-0.005	0.413	0.014	0.421	-0.0235	0.4243	-1.3981	0.0194	-0.3704	0.1448
Mouse430_2HF21248	Hcn3	NM_008227.1	3	89232001	2	0	2.40E-05	0.497	0.001	0.489	2.43E-08	0.5	-0.038	0.4188	6.55E-04	0.5024	-8.97E-04	0.4955
Mouse430_2HF23313	Clk2	NM_007712.2	3	89252962	2	0	-0.049	0.366	-0.005	0.446	0.048	0.337	-0.0068	0.384	0.0142	0.6021	-0.002	0.4818
Mouse430_2HF14068	Scamp3	NM_011886.2	3	89263417	2	1	-0.002	0.468	-0.001	0.479	0.001	0.487	4.06E-05	0.4983	0.0034	0.5441	0.0419	0.7173
Mouse430_2HF3503	Ddx17	NM_001040187.1;NM_199079.1;NM_199080.2	3	89269131	2	0	-0.024	0.415	0.001	0.493	-0.048	0.419	-0.0723	0.3449	0.4041	0.8288	0.0013	0.5051
Mouse430_2HF11664	Ddx17	NM_001040187.1;NM_152806.3;NM_199080.2	3	89269131	2	0	0.292	0.001	-0.009	0.407	-0.004	0.437	-0.0051	0.4246	0.0169	0.6455	0.2709	0.9999
Mouse430_2HF20425	Gba	NM_001077411.1;NM_008094.4	3	89288855	2	0	-0.004	0.456	-0.001	0.478	-7.48E-06	0.499	0.0019	0.473	0.3037	0.9555	0.0199	0.7023
Mouse430_2HF2037	Mtx1	NM_013604.1	3	89295016	2	1	-0.099	0.237	3.19E-07	0.5	0.003	0.458	0.0061	0.4152	0.0021	0.526	-0.1523	0.0256
Mouse430_2HF3309	Thbs3	NM_013691.1	3	89301134	2	0	2.45E-04	0.493	-1.71E-04	0.497	0.009	0.463	-0.0191	0.4297	-0.0301	0.4439	0.6358	0.9406
Mouse430_2HF3416	Muc1	NM_013605.1	3	89314979	2	3	-4.75E-05	0.498	-4.72E-06	0.499	-5.99E-04	0.494	0.02	0.4411	-3.022	2.09E-04	1.3967	0.9918
Mouse430_2HF8068	Trim46	NM_001039466.1;NM_183037.2	3	89320104	NaN	1	1.095	0.035	-0.007	0.472	6.95E-05	0.5	-2.15E-04	0.4993	-0.2634	0.282	-0.0648	0.3532
Mouse430_2HF318	Krtcap2	NM_025327.2	3	89331893	2	1	-0.002	0.474	-3.75E-04	0.491	-0.004	0.448	0.0269	0.2969	0.008	0.5597	0.0404	0.7068
Mouse430_2HF9914	Rag1ap1	NM_009057.2	3	89354173	1	0	0.066	0.33	-8.81E-04	0.487	0.005	0.453	0.0017	0.4675	0.038	0.6742	-4.95E-04	0.4926
Mouse430_2HF6271	Efna1	NM_010107.3	3	89357663	1	0	0.007	0.443	0.001	0.485	-0.06	0.326	0.1414	0.2214	0.0211	0.5743	-0.0023	0.4731
Mouse430_2HF411	Efna4	NM_007910.2	3	89419665	1	0	0.096	0.318	0.006	0.471	0.031	0.461	-0.0119	0.4528	-0.0044	0.4864	-0.0063	0.4682
Mouse430_2HF14642	Adam15	NM_001037722.2;NM_009614.2	3	89424469	1	0	0.008	0.466	-0.002	0.488	0.099	0.334	0.004	0.4718	9.33E-04	0.5076	4.84E-04	0.5049
Mouse430_2HF8835	Dcst1	NM_029974.1	3	89443435	1	0	0.01	0.462	0.006	0.479	0.005	0.484	0.0185	0.4369	-0.009	0.466	-0.0066	0.4779
Mouse430_2HF6876	Zbtb7b	NM_009565.4;XM_988936.1;XM_988977.1;XM_989013.1;XM_989056.1;XM_989096.1	3	89463571	1	0	-0.001	0.488	0.001	0.494	2.52E-05	0.5	0.0026	0.4921	0.0153	0.5516	-0.0074	0.4662
Mouse430_2HF16932	Zbtb7b	NM_009565.4	3	89463571	1	0	0.002	0.479	-0.075	0.373	-0.002	0.485	-0.0145	0.4397	0.2101	0.8224	-4.75E-04	0.4963
Mouse430_2HF7944	Lenep	NM_020517.3	3	89486462	1	0	0.016	0.421	0.009	0.427	-0.003	0.463	-0.0014	0.4847	0.009	0.5691	-0.3003	0.0338
Mouse430_2HF11754	Cks1b	NM_016904.1	3	89501399	1	0	3.70E-04	0.494	0.003	0.458	-0.194	0.117	-0.0608	0.1394	-0.0308	0.3879	0.0273	0.5869
Mouse430_2HF19002	Pygo2	NM_026869.2	3	89516188	1	0	-0.002	0.489	0.003	0.484	0.005	0.477	-0.0034	0.4741	0.0549	0.616	0.0821	0.5757
Mouse430_2HF16528	Pbxip1	NM_146131.1;XM_982215.1	3	89522633	1	0	-0.001	0.494	-3.66E-04	0.498	0.023	0.44	-0.0016	0.4683	0.0024	0.5284	-0.0065	0.4251
Mouse430_2HF20625	Pmvk	NM_026784.2	3	89545243	1	0	2.56E-04	0.498	-0.455	0.01	0.004	0.45	-1.89E-04	0.4973	-0.0028	0.4863	0.0024	0.5102
Mouse430_2HF13510	Kcnn3	NM_080466.1	3	89606348	1	0	0.014	0.445	1.13E-04	0.499	-0.012	0.438	-0.0111	0.4513	-1.46E-04	0.496	-0.0349	0.4159
Mouse430_2HF10138	Adar	NM_001038587.2	3	89800987	1	0	0.787	0.021	3.40E-04	0.496	0.01	0.438	-0.0016	0.4827	0.0092	0.5735	0.0153	0.6167
Mouse430_2HF13114	Adar	NM_001038587.2;NM_019655.2	3	89800987	1	0	-0.012	0.455	-0.014	0.441	-0.485	0.21	-1.19E-05	0.4991	0.032	0.608	0.034	0.5718
Mouse430_2HF3115	Chrnb2	NM_009602.3	3	89839375	1	0	-0.001	0.493	0.006	0.473	0.003	0.489	0.2086	0.2807	0.0078	0.5275	0.0595	0.5982
Mouse430_2HF200	Ube2q1	NM_027315.3	3	89859543	1	0	-0.004	0.458	4.65E-06	0.499	0.001	0.482	-4.38E-05	0.4985	0.1237	0.8259	0.0013	0.5084
Mouse430_2HF4195	She	NM_172530.2	3	89917297	1	0	0.004	0.474	0.027	0.406	-2.80E-04	0.493	-0.0042	0.456	0.0205	0.5719	0.046	0.663
Mouse430_2HF8967	Il6ra	NM_010559.2	3	89955251	1	0	-0.276	0.172	0.001	0.485	0.02	0.411	0.0092	0.4647	0.1141	0.7345	0.0061	0.5206
Mouse430_2HF16019	Atp8b2	XM_901251.2+XM_922635.2+XM_993245.1	3	90025416	1	0	-0.006	0.45	0.004	0.482	8.34E-06	0.5	1.58E-06	0.5	0.0039	0.526	2.96E-05	0.5004
Mouse430_2HF7341	Atp8b2	NM_001081182.1+XM_922674.2+XM_993347.1;XM_001003218.1+XM_990307.1+XM_993226.1;XM_001003230.1+XM_901261.2+XM_993294.1;XM_894042.2+XM_913074.2+XM_993398.1;XM_901242.2+XM_922628.2+XM_993096.1;XM_901251.2+XM_922635.2+XM_993245.1;XM_901258.2+XM_922642.2+XM_993068.1;XM_901263.2+XM_922655.2+XM_993171.1;XM_901272.2+XM_922669.2+XM_993320.1;XM_922650.2+XM_993426.1;XM_993375.1	3	90025416	1	0	-0.026	0.404	0.001	0.482	0.026	0.415	-0.004	0.4568	0.0164	0.5858	0.0449	0.5904
Mouse430_2HF6986	Ubap2l	NM_028475.1;NM_153489.1	3	90086065	1	0	0.36	0.019	0.006	0.419	0.002	0.467	0.0082	0.3546	0.0782	0.8639	0.1279	0.9416
Mouse430_2HF12731	1700094D03Rik	XM_892960.2+XM_910384.2+XM_989604.1	3	90137563	1	0	-0.037	0.386	-0.022	0.422	0.032	0.463	0.0019	0.4811	0.003	0.5165	0.0031	0.5149
Mouse430_2HF17704	Tpm3	NM_022314.2	3	90158621	1	0	0.008	0.42	0.071	0.164	-0.012	0.388	0.117	0.061	0.0029	0.5382	0.0796	0.7195
Mouse430_2HF1106	Nup210l	XM_622896.3;XM_910403.1;XM_982763.1	3	90190061	1	0	-0.002	0.488	-0.005	0.488	-0.004	0.488	-1.01E-05	0.4998	-0.0017	0.4917	-0.0034	0.4891
Mouse430_2HF5504	Nup210l	XM_622896.3;XM_910403.1;XM_982763.1;XM_989631.1	3	90190061	1	0	-0.002	0.489	-0.002	0.482	7.53E-06	0.5	-9.00E-04	0.4947	-0.2318	0.2998	0.0202	0.5497
Mouse430_2HF22666	Rab13	NM_026677.3	3	90306718	1	0	0.005	0.463	0.01	0.391	0.002	0.482	-0.0855	0.207	0.0083	0.5548	1.60E-04	0.5019
Mouse430_2HF17626	Jtb	NM_206924.2	3	90317560	1	0	-0.056	0.27	-0.004	0.409	-0.004	0.438	0.0035	0.4577	-0.0104	0.3977	0.0115	0.6338
Mouse430_2HF15912	Creb3l4	NM_030080.2	3	90323427	NaN	0	-0.002	0.479	0.012	0.455	-0.004	0.485	0.0037	0.4843	-0.0098	0.456	-0.0067	0.4725
Mouse430_2HF8136	Slc39a1	NM_013901.1	3	90334157	NaN	0	-0.004	0.466	0.003	0.473	-0.004	0.458	0.0021	0.4747	-4.83E-04	0.4963	0.0052	0.534
Mouse430_2HF4532	Crtc2	NM_028881.1	3	90340213	NaN	0	-0.739	0.03	-0.202	0.216	0.014	0.44	-0.0522	0.2706	0.0021	0.5091	0.3433	0.8459
Mouse430_2HF19932	Dennd4b	NM_201407.2	3	90353333	NaN	0	1.80E-04	0.499	0.392	0.066	0.011	0.434	-0.0039	0.4563	2.60E-04	0.5032	-0.0061	0.4662
Mouse430_2HF10463	Gatad2b	NM_139304.1	3	90379288	1	0	-0.001	0.492	-0.013	0.466	-0.061	0.413	-0.0153	0.391	0.0039	0.5338	-0.0801	0.3494
Mouse430_2HF20563	Slc27a3	NM_011988.1	3	90471167	1	0	6.11E-04	0.486	-0.004	0.481	-0.001	0.492	0.0328	0.4551	1.1247	0.9867	0.012	0.539
Mouse430_2HF21132	Ints3	NM_145540.2;NM_178876.2	3	90477315	1	0	0.165	0.268	-0.161	0.294	-0.052	0.419	-8.27E-05	0.4977	0.0124	0.5564	-0.0023	0.4897
Mouse430_2HF9171	Npr1	NM_008727.5	3	90536519	1	0	-0.015	0.449	-0.006	0.479	0.049	0.399	0.0038	0.4808	-0.0889	0.3572	-0.0341	0.3966
Mouse430_2HF21557	Ilf2	NM_026374.3	3	90562128	1	0	0.001	0.488	-0.017	0.399	-0.001	0.484	0.0018	0.4646	-0.2428	0.0912	-0.0071	0.4397
Mouse430_2HF16442	Snapap	NM_133854.2	3	90573961	1	0	-0.043	0.359	-4.30E-04	0.491	1.28E-04	0.498	5.53E-05	0.497	0.1093	0.8949	-0.0037	0.4346
Mouse430_2HF7161	2500003M10Rik	NM_023215.5	3	90584885	1	0	-0.017	0.385	0.002	0.474	-0.004	0.458	-0.0048	0.4487	-4.14E-04	0.4964	0.0526	0.6552
Mouse430_2HF4045	S100a1	NM_011309.3	3	90596964	1	0	0.269	0.002	1.70E-04	0.493	-0.006	0.425	5.81E-05	0.4986	0.0124	0.5647	-7.98E-04	0.4914
Mouse430_2HF15687	S100a13	NM_009113.3	3	90600362	1	0	0.343	0.011	-0.008	0.409	3.73E-04	0.495	0.006	0.4305	0.1546	0.8772	1.26E-04	0.5062
Mouse430_2HF16177	S100a14	NM_025393.2	3	90612797	1	0	0.046	0.397	-2.15E-06	0.499	0.012	0.428	0.0164	0.4472	0.0091	0.5349	0.9587	0.9682
Mouse430_2HF23507	S100a16	NM_026416.2	3	90623300	NaN	0	-0.001	0.478	-9.20E-04	0.472	-0.001	0.474	0.0042	0.4507	-0.0018	0.4832	0.002	0.5327
Mouse430_2HF10304	S100a3	NM_011310.2	3	90672879	1	0	0.001	0.495	-2.58E-04	0.497	-3.53E-04	0.497	0.0172	0.4481	-0.0037	0.4813	0.3926	0.8111
Mouse430_2HF65	S100a4	NM_011311.1	3	90689694	1	0	0.008	0.459	0.01	0.459	1.09E-04	0.5	0.3042	0.006	0.4806	0.993	0.5329	0.8917
Mouse430_2HF19685	S100a5	NM_011312.2	3	90695737	1	0	-0.024	0.462	-0.005	0.464	5.76E-04	0.496	-0.1122	0.3912	0.032	0.5886	0.0045	0.5185
Mouse430_2HF23102	S100a6	NM_011313.2	3	90699108	1	0	0.024	0.403	0.006	0.464	0.022	0.411	-0.001	0.4849	0.7134	0.9988	0.2597	0.956
Mouse430_2HF11320	S100a8	NM_013650.2	3	90755012	1	0	0.285	0.126	0.028	0.434	-0.09	0.348	0.0842	0.2491	0.0014	0.5093	0.0814	0.5971
Mouse430_2HF7083	S100a9	NM_009114.2	3	90778560	1	0	0.477	0.092	0.008	0.473	-0.043	0.406	0.1126	0.2161	0.0032	0.5185	0.0307	0.5452
Mouse430_2HF11601	Lor	NM_008508.2	3	92166200	1	0	-0.006	0.416	-0.006	0.458	4.141	0.001	0.789	0.1366	-0.0053	0.458	0.0097	0.5542
Mouse430_2HF13459	A030004J04Rik	NM_175424.3	3	92208131	1	0	-0.02	0.425	0.003	0.484	0.003	0.49	4.76E-04	0.4981	0.0031	0.5173	-1.2908	0.0071
Mouse430_2HF9353	Sprr2d	NM_011470.1	3	92424543	1	0	-0.006	0.46	1.21E-04	0.499	0.026	0.417	-0.2431	0.2397	-0.0166	0.4358	-0.0209	0.4353
Mouse430_2HF15649	Sprr2f	NM_011472.2	3	92450590	1	0	0.023	0.425	7.45E-04	0.496	0.003	0.49	-0.0011	0.4947	-0.0801	0.3336	0.0258	0.5846
Mouse430_2HF1793	Sprr2h	NM_011474.3	3	92471088	NaN	0	-3.49E-04	0.496	-0.002	0.482	-2.45E-06	0.499	1.94E-04	0.4968	-0.6148	0.0795	-0.7333	0.0585
Mouse430_2HF9329	Sprr2i	NM_011475.2	3	92493394	1	0	0.047	0.411	-0.493	0.119	-0.012	0.469	-1.32E-06	0.4999	0.0128	0.5499	-0.0079	0.4748
Mouse430_2HF19477	Sprr2j	NR_003185.1	3	92503490	1	0	0.006	0.435	-0.003	0.47	1.56E-04	0.497	3.75E-04	0.4871	-3.27E-05	0.4949	3.80E-05	0.5007
Mouse430_2HF17959	Sprr2k	NM_011477.3	3	92517985	1	0	1.122	0.019	0.035	0.416	-0.005	0.483	-0.0104	0.4591	0.018	0.5559	0.0036	0.5147
Mouse430_2HF2017	Sprr1b	NM_009265.3	3	92522212	1	0	0.003	0.472	-0.001	0.485	0.001	0.487	-0.0021	0.4843	0.014	0.5706	-4.00E-04	0.498
Mouse430_2HF14503	Sprr3	NM_011478.1	3	92542222	1	0	-0.002	0.489	-0.007	0.475	2.601	0.001	0.0247	0.4525	6.37E-04	0.5059	-0.001	0.4902
Mouse430_2HF4022	Sprr1a	NM_009264.2	3	92569355	1	0	0.01	0.44	-6.06E-05	0.496	1.43E-04	0.498	0.0015	0.4945	-7.00E-04	0.4973	-0.0072	0.4552
Mouse430_2HF2924	Ivl	NM_008412.2	3	92656305	1	0	8.48E-04	0.484	5.19E-04	0.496	-8.64E-04	0.486	0.001	0.4802	3.58E-04	0.5183	0.0057	0.5509
Mouse430_2HF16506	Smcp	NM_008574.3	3	92669275	1	0	0.339	0.179	0.006	0.468	0.031	0.414	0.0114	0.4511	-0.6986	0.0771	0.0352	0.6029
Mouse430_2HF5324	Lce1a1	NM_025984.2	3	92731938	1	0	0.006	0.454	-1.593	0.001	1.116	0.024	0.052	0.399	-0.1084	0.2661	-0.015	0.428
Mouse430_2HF11082	Lce1b	NM_026822.1	3	92741053	NaN	0	-0.018	0.427	-0.005	0.477	0.012	0.459	0.7378	0.0817	0.001	0.5042	-0.0194	0.4286
Mouse430_2HF7524	Lce1d	NM_027137.2	3	92754016	1	0	0.033	0.43	-0.071	0.36	1.453	0.017	0.4848	0.1382	-0.0021	0.4904	-0.0232	0.4309
Mouse430_2HF21244	Lce1c	NM_028622.2	3	92764650	1	0	-0.127	0.207	-0.007	0.459	0.019	0.432	0.0244	0.4161	-0.0025	0.4798	0.0032	0.5173
Mouse430_2HF5954	Lce1f	NM_026394.2	3	92804088	1	0	-0.597	0.089	0.019	0.459	0.008	0.47	0.1547	0.3544	-0.0033	0.4818	0.0228	0.5752
Mouse430_2HF15280	Lce1g	NM_025413.2	3	92835554	2	0	-0.097	0.389	0.05	0.391	-0.338	0.251	0.0023	0.4776	-0.0138	0.4281	0.0063	0.5305
Mouse430_2HF22052	Lce1h	NM_026335.2	3	92848618	1	0	7.11E-04	0.497	-0.011	0.461	0.164	0.272	0.0059	0.4562	8.16E-04	0.5028	0.0119	0.5458
Mouse430_2HF19289	Lce1i	NM_029667.2	3	92862613	NaN	0	-0.023	0.433	-0.149	0.38	1.63E-04	0.497	0.0733	0.3947	-1.0363	0.053	-0.0119	0.4564
Mouse430_2HF1781	Lce1l	NM_028628.2	3	92935352	1	0	-0.001	0.493	-0.007	0.473	-0.005	0.479	0.0288	0.4052	-0.8766	0.0426	0.0091	0.5356
Mouse430_2HF9418	Lce3a	NM_001039594.1	3	93010694	1	0	-0.001	0.477	-0.616	0.055	3.054	0.001	1.99E-04	0.4975	0.0137	0.5455	-0.0498	0.3531
Mouse430_2HF3140	Lce3b	NM_025501.2	3	93018382	NaN	0	0.002	0.492	-0.019	0.442	0.1	0.354	0.009	0.4746	1.10E-05	0.5001	-0.0077	0.4712
Mouse430_2HF19783	Crct1	NM_028798.2	3	93099610	2	0	0.004	0.482	-0.02	0.431	0.068	0.345	0.1124	0.3149	-0.3089	0.181	-0.0045	0.4625
Mouse430_2HF1787	Lce1m	NM_025420.2	3	93103213	2	0	2.97E-04	0.498	0.05	0.378	0.03	0.417	0.0018	0.4915	0.1342	0.6728	0.0062	0.5274
Mouse430_2HF7155	Hrnr	XM_001000796.1	3	93362971	2	0	-0.063	0.263	0.007	0.463	-0.004	0.477	0.0975	0.3443	-7.65E-07	0.4996	1.4172	0.999
Mouse430_2HF19276	Rptn	NM_009100.2	3	93480383	1	0	-0.81	0.017	-0.156	0.297	0.474	0.202	0.0323	0.4293	-0.0311	0.42	0.0268	0.5861
Mouse430_2HF21937	Tchh	XM_001000857.1;XM_904350.2;XM_974991.1	3	93530054	1	0	0.15	0.274	-0.321	0.219	-8.66E-04	0.486	-1.01E-04	0.4926	-0.0042	0.4788	-1.14E-04	0.4988
Mouse430_2HF8975	Tchhl1	NM_027762.2	3	93554158	2	1	-3.66E-04	0.498	-0.15	0.286	-0.032	0.411	0.009	0.4671	0.1442	0.6683	-0.0081	0.4542
Mouse430_2HF18968	S100a10	NM_009112.2	3	93640568	2	2	0.25	0.095	-0.004	0.429	-0.016	0.416	0.0237	0.249	0.3087	0.9513	0.2604	0.9186
Mouse430_2HF8390	Them4	NM_029431.1	3	94395604	2	0	0.094	0.197	0.004	0.449	-2.73E-04	0.495	-0.0028	0.4787	0.0014	0.5067	0.016	0.6048
Mouse430_2HF14198	Them5	NM_025416.2	3	94427503	2	3	0.052	0.374	0.012	0.447	0.004	0.481	0.6819	0.0295	-9.65E-04	0.489	0.4904	0.89
Mouse430_2HF24101	Rorc	NM_011281.1	3	94458190	NaN	0	0.009	0.475	-0.012	0.438	-0.03	0.436	2.27E-04	0.488	-4.71E-05	0.4976	0.262	0.8054
Mouse430_2HF20281	Tdrkh	NM_028307.1	3	94498700	1	0	0.033	0.399	0.007	0.472	-0.342	0.229	0.0127	0.4566	-0.0072	0.4713	-0.015	0.4444
Mouse430_2HF17627	Oaz3	NM_016901.1	3	94518794	1	0	-0.004	0.469	-0.039	0.376	0.482	0.136	0.0039	0.4814	2.62E-05	0.5013	0.0052	0.5197
Mouse430_2HF5757	Mrpl9	NM_030116.2	3	94528740	NaN	0	-0.007	0.412	-0.002	0.442	-0.003	0.44	-4.27E-06	0.4995	-0.0084	0.3893	-3.88E-04	0.4921
Mouse430_2HF18801	2310007A19Rik	NM_025506.2	3	94550387	1	0	0.009	0.45	-0.001	0.495	0.005	0.477	0.0029	0.4859	0.3044	0.8348	-0.0222	0.443
Mouse430_2HF497	Tnrc4	NM_172434.2	3	94563898	1	0	0.001	0.49	-0.022	0.438	0.017	0.453	0.0088	0.473	-4.03E-04	0.4947	-0.0084	0.4716
Mouse430_2HF1950	Snx27	NM_029721.1	3	94582954	NaN	1	-0.377	0.061	-0.002	0.488	0.001	0.493	9.36E-05	0.4992	0.0016	0.5211	-0.0024	0.4685
Mouse430_2HF4127	Tuft1	NM_011656.2	3	94698163	2	0	-0.003	0.47	-0.005	0.46	-3.06E-04	0.497	-0.0032	0.4739	-1.0213	0.0016	0.0014	0.5143
Mouse430_2HF14083	Cgn	XM_001001375.1	3	94845487	NaN	4	0.04	0.381	3.24E-06	0.499	-0.006	0.457	0.0064	0.4643	-0.0356	0.4159	0.0107	0.5703
Mouse430_2HF8573	Pogz	NM_172683.2	3	94939350	1	0	0.002	0.473	-0.001	0.491	-1.25E-07	0.499	-0.0038	0.4429	0.0017	0.5247	0.0065	0.5442
Mouse430_2HF22769	Psmb4	NM_008945.2	3	94969728	1	0	-0.004	0.456	0.001	0.481	-0.002	0.466	0.0054	0.3974	-0.0045	0.4316	0.0817	0.8609
Mouse430_2HF13392	Selenbp1	NM_009150.3	3	95018470	1	0	0.403	0.014	-3.89E-04	0.49	-0.042	0.232	-0.0682	0.1123	-0.6927	1.17E-14	-0.0038	0.4677
Mouse430_2HF3472	Rfx5	NM_017395.2	3	95039574	2	0	0.001	0.494	-0.002	0.467	-0.002	0.477	1.51E-05	0.4985	0.1458	0.9294	0.0082	0.5663
Mouse430_2HF5472	Pik4cb	NM_175356.1	3	95060151	1	0	-1.615	0.003	-0.106	0.252	-0.006	0.465	0.0074	0.4646	-2.4284	1.06E-04	-0.7633	0.0514
Mouse430_2HF9952	Zfp687	NM_030074.2	3	95092106	1	0	0.003	0.468	-0.003	0.471	-2.43E-04	0.495	0.104	0.1752	3.76E-04	0.5049	-0.0025	0.4616
Mouse430_2HF23764	Psmd4	NM_008951.1	3	95118218	1	0	-5.49E-04	0.494	7.70E-07	0.5	-0.005	0.441	5.31E-06	0.4995	-0.0067	0.4271	0.2325	0.9854
Mouse430_2HF16156	Pip5k1a	NM_008847.2	3	95145888	NaN	2	-0.017	0.442	-0.203	0.093	0.079	0.394	-0.0216	0.3871	-4.64E-05	0.4983	-0.0162	0.4366
Mouse430_2HF23765	Vps72	NM_009336.2	3	95196502	2	1	-0.147	0.227	4.20E-04	0.495	0.013	0.407	0.041	0.32	0.0249	0.6385	0.0077	0.5651
Mouse430_2HF4	Tmod4	NM_016712.2	3	95210918	2	0	-0.499	0.082	-0.002	0.486	0.006	0.479	-0.0042	0.4674	-1.6643	0.0014	0.0018	0.5258
Mouse430_2HF10450	Lysmd1	NM_028134.2;NM_153121.1	3	95219514	2	0	-0.011	0.452	-0.198	0.096	0.004	0.46	0.1149	0.209	-0.0117	0.4218	3.97E-05	0.5023
Mouse430_2HF10041	Tnfaip8l2	NM_027206.2	3	95224925	2	2	1.33	0.004	0.036	0.397	-0.004	0.48	-1.15E-05	0.4994	0.8475	0.9992	0.3589	0.8203
Mouse430_2HF1358	Sema6c	NM_011351.1	3	95245906	1	0	-0.01	0.463	-5.82E-04	0.494	0.004	0.487	0.005	0.4782	-1.1307	0.0283	0.0661	0.6285
Mouse430_2HF17975	Gabpb2	NM_029885.1;NM_172512.2	3	95272854	1	0	-0.002	0.477	-0.004	0.462	-2.19E-05	0.499	-0.0031	0.4635	-1.86E-04	0.4973	-0.0041	0.4556
Mouse430_2HF2757	Mllt11	NM_019914.3	3	95303948	1	0	2.00E-04	0.499	-0.025	0.415	-0.031	0.424	-0.0018	0.474	0.0224	0.6202	0.004	0.5367
Mouse430_2HF4156	Cdc42se1	NM_172395.2	3	95314184	1	0	0.281	0.077	0.039	0.308	-4.23E-05	0.498	5.49E-04	0.4896	0.071	0.7576	0.0422	0.7388
Mouse430_2HF277	Gm128	NM_001024841.3	3	95322509	1	0	1.194	0.022	0.017	0.454	5.52E-04	0.497	0.018	0.4554	0.2731	0.7154	-0.001	0.4944
Mouse430_2HF6926	Bnipl	NM_134253.1	3	95326693	NaN	0	-0.443	0.087	-0.005	0.478	5.68E-05	0.5	-1.82E-04	0.4971	-0.0157	0.4205	0.0035	0.5193
Mouse430_2HF18014	Prune	NM_173347.2	3	95339078	NaN	0	-6.80E-04	0.495	-0.001	0.481	-0.004	0.481	1.21E-04	0.4955	0.0345	0.5756	0.0079	0.5627
Mouse430_2HF4316	4930504E06Rik	NM_133858.3	3	95367249	1	0	0.006	0.402	-0.138	0.003	-0.01	0.395	6.85E-04	0.489	-3.57E-04	0.4906	0.0046	0.5681
Mouse430_2HF12293	Anxa9	NM_001085383.1;NM_023628.2	3	95381500	1	0	0.66	0.049	-0.16	0.272	-0.113	0.377	-0.0531	0.3882	-0.0274	0.4048	0.0243	0.6122
Mouse430_2HF19639	Lass2	NM_029789.1	3	95400669	1	0	-0.003	0.464	-0.026	0.273	-0.004	0.443	-0.001	0.4844	-0.0201	0.4251	0.0027	0.5481
Mouse430_2HF1356	Setdb1	NM_018877.2	3	95408930	1	0	0.184	0.199	6.66E-04	0.492	0.003	0.48	-0.0027	0.4735	-6.17E-04	0.4941	5.73E-04	0.5054
Mouse430_2HF14534	Arnt	NM_001037737.1;NM_009709.3	3	95519792	1	0	-0.015	0.415	0.003	0.46	0.009	0.432	-1.92E-05	0.4992	-0.0507	0.4137	0.0018	0.5202
Mouse430_2HF22396	Ctsk	NM_007802.3	3	95584660	1	0	-0.006	0.475	0.001	0.495	0.053	0.396	-0.1522	0.1869	4.07E-04	0.5026	-0.0203	0.4004
Mouse430_2HF2356	Ctss	NM_021281.1	3	95612190	1	0	0.294	0.036	0.02	0.414	1.60E-05	0.5	0.0073	0.4137	0.0127	0.5923	1.6461	0.9788
Mouse430_2HF2966	Hormad1	NM_026489.2	3	95645081	1	0	2.20E-04	0.499	0.004	0.482	0.006	0.47	0.001	0.4916	0.0055	0.5314	0.0025	0.5109
Mouse430_2HF11823	Golph3l	NM_146133.2	3	95674363	1	0	0.014	0.437	7.86E-05	0.498	-0.051	0.327	1.46E-05	0.4966	-0.0061	0.4448	0.0135	0.6181
Mouse430_2HF5659	Ensa	NM_019561.2	3	95710384	1	0	-0.088	0.298	-0.001	0.485	-0.003	0.479	6.53E-05	0.4983	-0.0014	0.4873	-0.0813	0.2375
Mouse430_2HF1949	Ensa	NM_001026212.1	3	95710384	1	0	-0.012	0.403	0.006	0.429	-0.002	0.469	-0.001	0.4841	-0.0036	0.4524	0.0909	0.8156
Mouse430_2HF12738	Mcl1	NM_008562.3	3	95744192	1	0	-0.014	0.364	2.46E-06	0.5	-1.14E-09	0.499	-4.20E-04	0.483	0.4873	0.9999	0.0184	0.6441
Mouse430_2HF10918	Adamtsl4	NM_144899.2	3	95761609	1	0	0.018	0.426	-0.016	0.44	0.004	0.484	0.0042	0.4752	-0.0504	0.3858	0.0272	0.5879
Mouse430_2HF19733	Ecm1	NM_007899.1	3	95819554	1	0	-0.004	0.48	-2.26E-04	0.495	0.001	0.48	-0.0053	0.4527	0.033	0.6156	0.0394	0.5659
Mouse430_2HF22648	Tars2	NM_027931.2;XM_987990.1	3	95825381	1	0	-0.028	0.392	-0.032	0.33	0.002	0.479	-4.69E-04	0.4942	0.4796	0.9725	5.62E-04	0.505
Mouse430_2HF23127	4930535B03Rik	XM_897343.2	3	95847059	1	0	0.099	0.248	0.032	0.316	-0.003	0.471	-0.0414	0.3511	0.0363	0.6034	-0.4796	0.0172
Mouse430_2HF9566	4930535B03Rik	NM_001081293.1;XM_976789.1	3	95847059	1	0	1.03E-04	0.491	-0.011	0.392	-0.003	0.453	-0.0237	0.3078	0.015	0.5832	-0.0019	0.4767
Mouse430_2HF5318	4930535B03Rik	XM_897309.2	3	95847059	1	0	0.008	0.462	0.147	0.268	0.078	0.354	-0.0074	0.4663	2.90E-04	0.5041	-0.0017	0.4885
Mouse430_2HF3233	4930535B03Rik	NM_001081293.1;XM_897309.2;XM_897320.2;XM_897343.2;XM_976789.1	3	95847059	1	0	0.087	0.317	-0.056	0.334	0.133	0.301	-0.0051	0.4581	1.55E-04	0.5031	0.0186	0.5722
Mouse430_2HF9470	4930535B03Rik	XM_897320.2	3	95847059	1	0	0.007	0.451	-0.003	0.472	-0.001	0.483	-0.0203	0.3915	0.0073	0.5298	0.0407	0.6446
Mouse430_2HF16046	Prpf3	NM_027541.4	3	95916022	1	0	0.1	0.283	-0.007	0.471	-0.026	0.386	-0.0021	0.4686	0.0286	0.5982	0.0067	0.5607
Mouse430_2HF9865	Mrps21	NM_078479.2	3	95948059	1	0	-6.11E-04	0.488	-0.007	0.45	-3.48E-04	0.493	3.27E-05	0.4986	-0.015	0.4277	0.0024	0.5398
Mouse430_2HF8303	Gm129	NM_001033302.1	3	95963908	1	0	-0.275	0.194	0.009	0.437	0.034	0.444	-1.53E-05	0.4996	-0.1501	0.2996	-1.5129	0.0023
Mouse430_2HF1893	BC028528	NM_153513.1	3	95970378	1	0	0.006	0.459	0.365	0.032	-0.001	0.485	0.0055	0.4194	0.4553	0.9993	0.0045	0.5575
Mouse430_2HF15219	Aph1a	NM_146104.2	3	95979401	1	0	0.003	0.455	0.001	0.471	5.77E-06	0.5	-6.70E-04	0.4893	-0.0072	0.4439	-0.0097	0.4031
Mouse430_2HF16511	Anp32e	NM_023210.3	3	96014696	1	0	0.007	0.434	0.001	0.48	-0.031	0.326	-0.0433	0.2113	-0.033	0.3487	-3.57E-04	0.4792
Mouse430_2HF3269	Plekho1	NM_023320.2	3	96074206	1	0	0.015	0.45	0.149	0.284	0.034	0.398	5.17E-06	0.4997	0.2238	0.8862	0.0036	0.5531
Mouse430_2HF20916	Vps45	NM_013841.2	3	96085265	1	0	0.009	0.465	-1.79E-06	0.499	-0.013	0.461	0.0012	0.4874	0.0043	0.5199	0.0102	0.5456
Mouse430_2HF17429	Otud7b	NM_001025613.1;NM_001025614.1	3	96189932	1	0	-0.006	0.423	0.004	0.444	0.002	0.475	-0.0054	0.4431	0.1162	0.8425	-0.0016	0.4619
Mouse430_2HF13906	Mtmr11	NM_181409.2	3	96247442	1	0	-0.001	0.476	-0.015	0.414	0.003	0.466	0.081	0.351	0.0475	0.645	0.0524	0.6282
Mouse430_2HF21850	Sv2a	NM_022030.3	3	96266591	1	0	7.97E-04	0.494	-0.004	0.479	0.284	0.206	0.0139	0.4489	-0.0096	0.4578	-0.2485	0.1115
Mouse430_2HF8945	Bola1	NM_026975.2	3	96281993	1	0	-0.024	0.369	-0.01	0.42	-0.002	0.468	0.0021	0.4755	0.0038	0.5368	0.1069	0.881
Mouse430_2HF8317	Hist2h2be	NM_178214.3	3	96306524	1	0	0.315	0.058	-0.008	0.452	-0.142	0.21	-0.0053	0.4261	0.0059	0.5405	-0.0012	0.4865
Mouse430_2HF22416	Hist2h3c2	NM_054045.2	3	96354099	1	0	0.256	0.148	0.005	0.462	-0.221	0.113	-0.064	0.3506	-0.0062	0.4672	0.5606	0.9996
Mouse430_2HF9360	Fcgr1	NM_010186.4	3	96368314	NaN	1	0.278	0.114	0.378	0.033	9.18E-04	0.491	0.0078	0.4123	0.0093	0.579	0.0637	0.663
Mouse430_2HF16792	Hfe2	NM_027126.3;XM_623037.3;XM_925724.2	3	96610577	2	0	0.008	0.395	-0.057	0.207	-0.037	0.346	-0.0055	0.475	0.0219	0.5862	-0.0013	0.4847
Mouse430_2HF11250	Txnip	NM_001009935.2;NM_023719.1	3	96643362	NaN	0	-0.001	0.484	5.23E-04	0.496	0.441	0.031	2.71E-04	0.4896	0.5485	0.9998	-0.0011	0.4849
Mouse430_2HF8982	Polr3gl	NM_027241.2	3	96663279	NaN	1	-8.99E-04	0.488	-0.004	0.45	-0.001	0.476	1.36E-05	0.4993	0.0042	0.5438	0.0825	0.7791
Mouse430_2HF12894	Rbm8a	NM_025875.1	3	96715345	2	0	-0.005	0.446	3.91E-04	0.485	-0.006	0.451	0.0228	0.3954	-0.2021	0.1393	0.001	0.5097
Mouse430_2HF10372	Pex11b	NM_011069.2	3	96721037	2	0	-0.033	0.363	-0.001	0.488	0.011	0.452	0.0043	0.4733	-0.0064	0.4658	0.0119	0.5789
Mouse430_2HF4077	Itga10	NM_001081053.1;XM_925721.2;XM_979776.1	3	96741908	2	1	-0.003	0.486	0.014	0.448	-0.132	0.305	-0.004	0.4758	-5.02E-04	0.4898	0.0822	0.6749
Mouse430_2HF617	Pias3	NM_018812.1;NM_146135.1	3	96784822	NaN	0	0.103	0.28	-6.37E-04	0.492	3.21E-04	0.497	0.0035	0.4645	-0.0044	0.4814	-0.0148	0.421
Mouse430_2HF15992	Pias3	NM_146135.1	3	96784822	NaN	0	0.052	0.348	-0.083	0.32	0.018	0.426	-0.0101	0.3937	-0.0168	0.3857	-1.91E-04	0.4979
Mouse430_2HF12016	Polr3c	XM_131049.6+XM_908475.2+XM_980195.1;XM_898197.2+XM_920880.2+XM_980117.1;XM_898218.2+XM_920893.2+XM_980081.1	3	96796933	NaN	0	-0.035	0.392	-0.005	0.471	0.007	0.466	0.0031	0.4531	0.0169	0.5712	0.0029	0.5473
Mouse430_2HF11978	Polr3c	XM_131049.6+XM_908475.2+XM_980195.1;XM_898170.2+XM_920864.2+XM_980009.1;XM_898189.2+XM_920874.2+XM_980039.1;XM_898218.2+XM_920893.2+XM_980081.1	3	96796933	NaN	0	0.012	0.42	-0.001	0.479	-5.62E-04	0.494	0.0068	0.4196	0.1565	0.8793	0.0044	0.5518
Mouse430_2HF23061	Zfp364	NM_026406.2;XM_978389.1	3	96813077	NaN	0	-0.002	0.476	0.016	0.317	-0.008	0.397	0.0907	0.0442	0.0023	0.536	0.1409	0.8154
Mouse430_2HF1466	Cd160	NM_018767.2	3	96885560	1	0	0.011	0.406	-0.053	0.334	0.002	0.471	0.0943	0.2985	0.0073	0.5314	0.0144	0.548
Mouse430_2HF9448	Pdzk1	NM_021517.1	3	96935635	1	0	-0.06	0.256	-0.027	0.285	9.49E-04	0.489	0.0326	0.4285	-0.0139	0.462	-0.2592	0.0129
Mouse430_2HF2647	Gpr89	NM_026229.3	3	96953686	2	4	-0.43	0.015	7.66E-05	0.497	-0.007	0.414	0.002	0.4697	-0.2131	0.1352	0.0011	0.5188
Mouse430_2HF15534	Gja8	NM_008123.2	3	97004427	2	2	0.736	0.037	-0.021	0.431	-0.012	0.46	-0.004	0.4883	-0.187	0.238	-0.9859	0.0322
Mouse430_2HF2698	Gja5	NM_008121.2	3	97117821	1	0	0.006	0.447	0.002	0.483	6.62E-04	0.49	0.0211	0.4163	-0.0016	0.4853	0.0065	0.5355
Mouse430_2HF3293	Acp6	NM_019800.3	3	97244196	1	0	7.79E-04	0.494	-0.096	0.093	-0.034	0.33	0.0412	0.3167	0.1945	0.822	-0.1212	0.165
Mouse430_2HF22656	Chd1l	NM_026539.2	3	97646147	1	0	-0.003	0.459	0.015	0.372	-0.004	0.451	-0.0022	0.4681	-0.0019	0.47	-0.1605	0.0688
Mouse430_2HF11991	Fmo5	XM_001001909.1;XM_001001918.1;XM_001001929.1	3	97714280	1	0	0.015	0.415	0.042	0.286	-0.002	0.458	4.89E-08	0.5	0.0084	0.5409	0.523	0.8961
Mouse430_2HF8996	Fmo5	NM_010232.3;XM_001001909.1;XM_001001918.1;XM_001001929.1	3	97714280	1	0	0.004	0.456	0.008	0.417	0.006	0.42	0.0046	0.4644	0.0058	0.519	0.579	0.8779
Mouse430_2HF20656	Prkab2	NM_182997.2	3	97743617	1	0	-0.376	0.116	-0.002	0.477	0.005	0.466	-0.0019	0.4821	0.0081	0.5502	-0.0259	0.4045
Mouse430_2HF11242	Pde4dip	NM_178080.4	3	97775229	1	0	-0.007	0.437	-0.003	0.45	-0.01	0.395	-0.0017	0.4689	0.0872	0.8475	-0.0091	0.4033
Mouse430_2HF197	Pde4dip	NM_001039376.1;NM_178080.4	3	97775229	1	0	0.061	0.369	3.66E-05	0.5	0.016	0.449	-0.0468	0.4536	0.0475	0.6148	0.0546	0.6841
Mouse430_2HF15959	Pde4dip	NM_001039376.1	3	97775229	1	0	-0.006	0.469	-0.065	0.211	0.047	0.294	-4.53E-05	0.4983	0.0029	0.527	0.1857	0.9094
Mouse430_2HF7339	Sec22b	NM_011342.4	3	97986632	1	0	0.002	0.481	0.014	0.355	-0.014	0.387	0.0265	0.336	-0.0032	0.4645	0.0776	0.765
Mouse430_2HF2222	EG433632	NM_001033779.2	3	98015578	1	0	0.028	0.412	-9.79E-04	0.495	0.012	0.429	0.0197	0.4347	0.3893	0.868	0.0178	0.5678
Mouse430_2HF6033	Notch2	NM_010928.2	3	98098943	1	0	-0.011	0.42	7.45E-05	0.498	-0.045	0.305	2.97E-05	0.4988	-0.1422	0.2417	0.0515	0.7276
Mouse430_2HF14483	Reg4	NM_026328.1	3	98307558	NaN	0	0.337	0.136	-0.027	0.385	-0.001	0.49	5.25E-04	0.4958	-0.6924	0.0477	-0.022	0.422
Mouse430_2HF12426	Hmgcs2	NM_008256.3	3	98365840	NaN	0	-0.427	2.59E-04	-7.84E-04	0.487	0.005	0.441	-0.0028	0.4609	0.0169	0.5956	-0.0072	0.4616
Mouse430_2HF19120	Zfp697	NM_172863.3	3	98467897	1	0	0.01	0.453	-0.074	0.331	0.014	0.459	-0.003	0.4798	0.0055	0.5221	0.0038	0.5436
Mouse430_2HF8947	Hsd3b4	NM_008294.1;XM_001005256.1	3	98637958	1	0	0.018	0.44	-0.259	0.217	-0.05	0.403	0.0041	0.4743	2.72E-05	0.5026	-0.0546	0.2034
Mouse430_2HF9225	Hsd3b5	NM_008295.2	3	98747697	1	0	-6.20E-07	0.499	-0.008	0.492	-0.809	0.006	-0.1517	0.2848	-0.0032	0.4777	-0.0185	0.431
Mouse430_2HF6387	Hsd3b2	NM_153193.2	3	98838361	1	0	9.42E-04	0.494	-0.002	0.475	-0.119	0.164	-0.0061	0.4766	0.2348	0.7894	-0.0027	0.4827
Mouse430_2HF17662	Hsd3b3	NM_001012306.1	3	98870582	NaN	0	-0.002	0.481	-5.47E-04	0.488	-0.012	0.399	-0.0564	0.3745	-0.0197	0.451	0.0019	0.5203
Mouse430_2HF15037	Hsd3b1	NM_008293.3	3	98981255	1	0	-0.016	0.437	-0.017	0.472	0.005	0.485	-0.0017	0.4931	-0.0116	0.4545	-0.456	0.2505
Mouse430_2HF8719	Hao3	NM_019545.3	3	99003638	1	0	-0.045	0.466	0.011	0.485	0.05	0.33	-0.0365	0.3977	-0.0165	0.4553	-0.0118	0.4188
Mouse430_2HF24044	Wars2	NM_027462.4	3	99270151	1	0	-0.01	0.456	-0.023	0.428	0.01	0.461	0.0051	0.4467	-4.39E-05	0.4977	-0.0201	0.4444
Mouse430_2HF11653	Tbx15	NM_009323.2	3	99382888	NaN	0	0.602	0.083	-0.001	0.493	-9.03E-04	0.496	-2.54E-05	0.4989	-0.0168	0.4458	-2.39E-04	0.4972
Mouse430_2HF20765	Spag17	XM_903220.1	3	100014493	1	0	0.011	0.434	-0.001	0.49	-4.58E-06	0.499	0.4757	0.0761	-0.034	0.4357	0.0488	0.618
Mouse430_2HF19220	Wdr3	NM_175552.3	3	100267241	2	1	0.02	0.473	0.001	0.469	-0.003	0.47	-0.0019	0.4775	0.0101	0.5691	0.0027	0.5236
Mouse430_2HF22447	Gdap2	NM_010269.2	3	100291579	2	6	-0.008	0.469	-0.001	0.483	-0.009	0.46	0.0024	0.4892	0.0371	0.5904	-0.0277	0.4056
Mouse430_2HF17831	4930431B09Rik	XR_001536.1;XR_002338.1+XR_004551.1;XR_005163.1	3	100600604	1	0	0.005	0.473	8.75E-04	0.496	-0.009	0.467	-0.0032	0.4386	-0.0033	0.4817	0.0093	0.5247
Mouse430_2HF23669	Man1a2	NM_010763.1	3	100695478	NaN	0	-0.021	0.442	-0.005	0.465	6.24E-04	0.496	0.0046	0.4782	0.0018	0.5103	-0.0041	0.4595
Mouse430_2HF2807	Vtcn1	NM_178594.2	3	100954540	1	0	-0.657	0.067	2.01E-05	0.499	2.92E-06	0.5	-2.30E-04	0.4981	-0.2674	0.2366	-0.0019	0.4904
Mouse430_2HF21661	Trim45	NM_194343.1	3	101051359	2	0	-2.20E-04	0.495	-0.001	0.491	-0.012	0.46	-0.0397	0.4461	0.0244	0.5671	-0.0268	0.3944
Mouse430_2HF23039	Ttf2	NM_001013026.1	3	101067917	NaN	2	0.245	0.196	-0.004	0.462	0.057	0.361	-0.0778	0.2157	0.048	0.6759	0.258	0.886
Mouse430_2HF23540	Ptgfrn	NM_011197.3;XM_990822.1	3	101169293	1	0	0.012	0.449	0.017	0.446	-0.004	0.486	-0.0143	0.4561	0.0064	0.5263	0.0056	0.5239
Mouse430_2HF8333	Ptgfrn	NM_011197.3	3	101169293	1	0	0.004	0.461	0.055	0.294	0.001	0.488	-0.0055	0.437	-0.1199	0.2361	0.1048	0.7622
Mouse430_2HF1896	Cd2	NM_013486.2	3	101404969	NaN	0	0.006	0.46	0.406	0.115	0.014	0.451	-6.40E-04	0.4838	0.7664	0.9999	0.0271	0.5734
Mouse430_2HF7997	Atp1a1	NM_144900.1	3	101705286	1	0	4.02E-04	0.494	-0.003	0.448	-0.039	0.226	-0.0083	0.4296	8.42E-04	0.5045	-0.011	0.415
Mouse430_2HF14347	BC037703	NM_172295.3	3	101942137	NaN	0	-0.002	0.488	-0.005	0.475	0.008	0.471	0.0116	0.4416	-0.0034	0.4849	-0.0077	0.4759
Mouse430_2HF21734	Nhlh2	NM_178777.2	3	102139207	2	2	0.153	0.271	-0.008	0.463	-0.009	0.468	-0.0062	0.4704	0.0227	0.5426	0.294	0.8036
Mouse430_2HF17606	Casq2	NM_009814.1	3	102215603	2	2	-0.007	0.463	-0.142	0.301	-0.005	0.479	-0.0187	0.446	1.96E-04	0.5014	-0.0169	0.4422
Mouse430_2HF2065	Vangl1	XM_001002499.1;XM_001002508.1	3	102285778	2	0	-0.026	0.435	3.67E-04	0.495	-0.002	0.479	-0.1121	0.1917	-0.2247	0.1633	0.0283	0.6325
Mouse430_2HF8728	Ngfb	NM_013609.1	3	102598989	2	0	0.477	0.146	0.409	0.14	5.76E-05	0.5	-0.1094	0.3197	0.4804	0.9272	0.0612	0.6445
Mouse430_2HF23501	Tspan2	NM_027533.2	3	102863831	NaN	0	0.363	0.052	9.58E-04	0.485	-0.001	0.484	-0.1476	0.208	1.2049	0.9999	-0.0051	0.45
Mouse430_2HF7419	Tshb	NM_009432.1	3	102906459	2	1	0.005	0.488	0.015	0.453	-0.007	0.471	-0.0063	0.475	0.0036	0.5167	0.0016	0.5129
Mouse430_2HF11366	Sycp1	NM_011516.1	3	102969923	1	0	-0.002	0.485	0.004	0.476	-0.027	0.395	-0.0039	0.4845	-2.14E-04	0.4985	1.82E-07	0.5001
Mouse430_2HF2408	5730470L24Rik	NM_025679.3	3	103124801	1	0	0.001	0.474	0.005	0.427	-0.007	0.426	-0.0016	0.4734	0.2153	0.9806	-0.0026	0.4685
Mouse430_2HF6653	Csde1	NM_144901.2	3	103149692	1	0	0.005	0.443	0.02	0.294	-0.003	0.45	0.0049	0.434	0.0086	0.5891	0.0086	0.5708
Mouse430_2HF21549	Ampd1	NM_001033303.2	3	103203157	1	0	-0.021	0.425	-0.002	0.489	-0.001	0.496	-0.0014	0.4865	-0.063	0.4334	-0.2769	0.2668
Mouse430_2HF16359	Dennd2c	NM_177857.1	3	103256617	1	0	0.008	0.471	-5.46E-04	0.495	0.008	0.456	-0.0068	0.4354	-0.9604	0.0078	0.0014	0.5089
Mouse430_2HF7195	Bcas2	NM_026602.3	3	103300772	1	0	8.45E-04	0.49	-2.11E-04	0.495	-0.001	0.483	-1.56E-05	0.4991	-0.0998	0.2003	0.0044	0.534
Mouse430_2HF22076	Trim33	NM_001079830.1;NM_053170.2	3	103408354	1	0	-0.007	0.438	0.081	0.133	-1.12E-06	0.499	-0.0098	0.4008	0.0049	0.5575	-0.0623	0.1766
Mouse430_2HF10842	Syt6	NM_018800.3	3	103704342	2	1	-0.003	0.486	0.253	0.208	0.008	0.476	0.0284	0.4308	-1.29E-05	0.4994	0.1977	0.698
Mouse430_2HF12719	Atg4a	NM_174875.3	3	103773894	1	0	-0.043	0.365	-0.001	0.482	-0.01	0.428	-0.0144	0.3587	-0.2366	0.1837	0.0035	0.5342
Mouse430_2HF3871	Olfml3	NM_133859.2	3	103864455	2	2	0.519	0.09	0.042	0.397	0.449	0.113	-0.1255	0.1275	0.4185	0.9891	0.9197	0.9928
Mouse430_2HF14203	Hipk1	NM_010432.1	3	103869218	2	0	0.001	0.494	-0.001	0.485	-0.003	0.486	-1.55E-04	0.4972	-0.3492	0.1294	-0.0069	0.4464
Mouse430_2HF15504	Dclre1b	NM_001025312.1;NM_133865.2	3	103929664	2	0	-0.004	0.474	0.029	0.424	-0.456	0.127	-0.0069	0.4091	-0.15	0.1869	-0.0051	0.4677
Mouse430_2HF20678	Ap4b1	NM_026193.1	3	103938581	2	2	0.021	0.364	-0.002	0.477	-4.63E-04	0.494	-0.0021	0.4731	3.69E-05	0.5016	0.0141	0.6164
Mouse430_2HF14218	Gm566	XR_002336.1+XR_004552.1;XR_002337.1+XR_004553.1;XR_005161.1;XR_005162.1	3	103961662	2	2	-8.43E-05	0.498	-1.23E-07	0.499	0.005	0.479	0.0024	0.4853	-0.6452	0.0763	0.0246	0.5764
Mouse430_2HF14182	Ptpn22	NM_008979.1	3	103989353	2	0	0.436	0.137	0.033	0.426	-0.002	0.489	0.0889	0.1982	0.0167	0.598	0.0513	0.5807
Mouse430_2HF22355	Rsbn1	NM_172684.2;XM_991769.1	3	104043181	2	0	0.001	0.484	5.12E-05	0.5	0.002	0.484	-0.0054	0.4447	0.0037	0.537	0.0014	0.5109
Mouse430_2HF23885	Phtf1	NM_013629.1	3	104097171	2	0	0.292	0.109	-0.135	0.222	0.01	0.424	1.90E-05	0.4976	0.001	0.5194	0.726	0.9987
Mouse430_2HF3271	Magi3	NM_133853.2	3	104144030	NaN	0	-0.001	0.485	9.59E-05	0.499	-9.81E-04	0.491	-0.0499	0.3943	6.99E-05	0.5007	-0.0244	0.3703
Mouse430_2HF10341	Lrig2	NM_001025067.1	3	104583044	1	5	-9.89E-04	0.492	0.001	0.474	0.012	0.427	-0.0039	0.4499	0.3327	0.9866	0.5071	0.9965
Mouse430_2HF15377	Slc16a1	NM_009196.3	3	104767729	1	0	-0.002	0.465	-0.017	0.438	-0.015	0.39	-2.15E-04	0.4954	-0.7356	9.93E-04	0.4994	0.9922
Mouse430_2HF8358	7530404M11Rik	NM_183224.2	3	104900227	1	0	-0.035	0.404	0.006	0.47	0.002	0.493	-0.0034	0.4834	-0.0021	0.487	0.0018	0.508
Mouse430_2HF4473	Ppm1j	NM_027982.2	3	104909112	1	0	-0.03	0.402	0.262	0.239	-2.13E-04	0.498	-0.0103	0.4635	0.2828	0.7953	0.0217	0.5634
Mouse430_2HF16587	Rhoc	NM_007484.1	3	104917090	1	0	-0.005	0.467	0.002	0.474	0.001	0.486	-1.52E-06	0.4997	0.0604	0.717	1.047	0.9999
Mouse430_2HF15354	Mov10	NM_008619.1	3	104922892	2	0	-0.048	0.412	-0.001	0.483	-0.042	0.357	-0.1539	0.2816	0.1961	0.8311	0.1974	0.8254
Mouse430_2HF17191	St7l	NM_153091.2	3	104993130	2	1	0.018	0.377	-0.003	0.455	-4.72E-04	0.491	0.0031	0.4393	-0.0517	0.3604	0.2311	0.9258
Mouse430_2HF7956	Wnt2b	NM_009520.3	3	105072861	2	2	0.499	0.102	0.295	0.227	-1.75E-04	0.498	9.82E-07	0.4999	2.95E-05	0.5008	0.0016	0.506
Mouse430_2HF14673	Cttnbp2nl	NM_030249.3	3	105129973	1	0	1.18E-04	0.499	0.093	0.22	0.003	0.474	0.0644	0.2583	-0.0012	0.4788	0.1362	0.8932
Mouse430_2HF10390	4930564D02Rik	XM_898342.2;XM_921254.2	3	105194900	1	0	0.357	0.191	2.36E-04	0.498	-0.003	0.488	0.0715	0.3719	-0.0058	0.4774	-0.4405	0.1137
Mouse430_2HF13064	Kcnd3	NM_001039347.1;NM_019931.1	3	105580386	2	0	0.311	0.201	-0.013	0.453	0.404	0.162	0.0105	0.4601	0.0041	0.5153	-0.0112	0.4682
Mouse430_2HF17790	Kcnd3	NM_001039347.1	3	105580386	2	0	0.017	0.446	0.078	0.321	0.004	0.477	-6.61E-04	0.4916	-0.083	0.2925	-0.0015	0.486
Mouse430_2HF21813	Ddx20	NM_017397.2	3	105806331	NaN	0	-0.001	0.481	-0.209	0.044	-0.07	0.313	-0.006	0.4306	-0.0711	0.2587	1.83E-04	0.5027
Mouse430_2HF6305	6530418L21Rik	NM_175398.3	3	105832733	1	0	0.001	0.491	0.002	0.491	-0.011	0.459	0.0233	0.4039	-0.3445	0.1795	-0.8704	0.0434
Mouse430_2HF10821	Wdr77	NM_027432.3	3	106087554	1	1	-0.001	0.489	0.033	0.301	-0.011	0.415	-0.0025	0.4689	0.001	0.5274	0.0049	0.5488
Mouse430_2HF7698	Ovgp1	NM_007696.2	3	106101858	1	1	0.004	0.479	0.001	0.492	0.002	0.492	-0.0019	0.4764	-0.7779	0.0016	-0.0016	0.4877
Mouse430_2HF621	1700027A23Rik	NM_029604.2	3	106125013	1	0	-0.372	0.154	-0.139	0.35	-0.009	0.463	-6.07E-04	0.4966	-0.0278	0.4299	-0.1391	0.2642
Mouse430_2HF5851	Chia	NM_023186.3	3	106242676	1	0	0.001	0.485	0.003	0.481	-0.002	0.484	0.003	0.482	-0.0013	0.489	-8.91E-05	0.4984
Mouse430_2HF1115	Chi3l3	NM_009892.1;XM_992616.1	3	106275611	1	0	0.04	0.393	0.017	0.441	-0.005	0.481	0.3176	0.1153	2.2582	0.9999	0.3667	0.7731
Mouse430_2HF4436	Chi3l4	NM_145126.1	3	106329833	1	0	1.98E-05	0.5	0.373	0.156	0.009	0.47	-0.2564	0.2391	0.0126	0.535	0.0258	0.5803
Mouse430_2HF14437	Dennd2d	NM_028110.1	3	106610506	1	0	-0.003	0.468	0.004	0.46	0.004	0.466	0.0048	0.446	0.1148	0.8641	0.0098	0.556
Mouse430_2HF18444	Cept1	NM_133869.3	3	106630316	1	0	0.001	0.481	0.001	0.479	-1.17E-06	0.499	0.0026	0.4612	0.0073	0.5778	0.0356	0.6437
Mouse430_2HF7781	Tmem77	NM_001025582.1;NM_026013.2	3	106675883	1	0	-0.004	0.468	0.002	0.456	-0.011	0.387	0.0071	0.3785	0.0043	0.5629	0.0077	0.5886
Mouse430_2HF4255	4933421E11Rik	NM_001039478.1;NM_001039488.1;NM_028081.2	3	106813043	1	0	0.006	0.434	-0.002	0.468	-0.02	0.369	-0.0739	0.1276	0.0158	0.6418	0.3201	0.9542
Mouse430_2HF7310	Cd53	NM_007651.2	3	106887989	1	0	0.132	0.17	0.095	0.287	-0.001	0.486	0.0039	0.4404	0.2241	0.99	0.8599	0.904
Mouse430_2HF4583	Kcna3	NM_008418.1	3	107164479	1	0	-0.001	0.489	0.002	0.488	0.016	0.451	-0.2601	0.1906	-0.0266	0.4176	0.0013	0.5084
Mouse430_2HF3377	Kcna2	NM_008417.3	3	107229623	NaN	0	-3.19E-05	0.499	0.02	0.431	-0.007	0.478	0.0279	0.4392	-0.0501	0.3952	1.0554	0.9699
Mouse430_2HF23305	Slc16a4	NM_146136.1	3	107419348	1	0	-0.019	0.426	-0.013	0.449	-0.003	0.483	0.005	0.4855	0.0016	0.5063	-0.2457	0.0948
Mouse430_2HF22007	Rbm15	NM_001045807.1	3	107454001	1	0	0.111	0.297	0.002	0.482	-0.005	0.473	-0.0029	0.4789	-0.0177	0.4634	-0.0636	0.3486
Mouse430_2HF13005	Kcnc4	NM_145922.2	3	107566357	1	0	-3.62E-05	0.494	2.94E-07	0.5	-0.001	0.458	-0.0012	0.4617	-5.75E-04	0.4455	0.0017	0.5434
Mouse430_2HF3216	Slc6a17	NM_172271.2	3	107595604	1	0	-8.77E-04	0.494	1.45E-04	0.497	-0.005	0.465	-0.0032	0.4854	0.2189	0.7535	-0.011	0.425
Mouse430_2HF6957	Alx3	NM_007441.2	3	107723087	1	0	0.383	0.129	0.001	0.494	-1.32E-05	0.499	0.1339	0.3094	-0.0303	0.3945	-0.0586	0.3685
Mouse430_2HF13769	6330569M22Rik	NM_153563.1	3	107740590	1	0	-0.361	0.115	-0.004	0.457	-0.008	0.442	-0.0031	0.472	0.0014	0.5132	0.0028	0.5507
Mouse430_2HF22917	Ahcyl1	NM_145542.3	3	107793568	1	0	0.003	0.447	-6.30E-04	0.479	-0.004	0.442	-0.0036	0.4442	0.1426	0.9497	-0.001	0.4874
Mouse430_2HF2362	Csf1	NM_007778.3	3	107869116	1	0	0.044	0.35	3.62E-04	0.492	8.43E-04	0.495	1.57E-04	0.4964	-0.0033	0.4526	0.4601	0.9766
Mouse430_2HF20650	Eps8l3	NM_133867.1	3	108007427	1	0	-0.002	0.481	0.009	0.453	-0.021	0.419	5.70E-04	0.4981	0.0535	0.5876	0.0044	0.5348
Mouse430_2HF19540	Gstm5	NM_010360.2	3	108023895	1	0	-0.049	0.438	0.005	0.475	0.277	0.158	0.0266	0.4234	-1.6191	2.66E-06	0.0059	0.571
Mouse430_2HF22266	Gstm7	NM_026672.2	3	108054391	1	0	-0.01	0.393	-0.005	0.43	-0.004	0.445	-0.0012	0.4945	-0.4887	0.0599	-0.3031	0.0454
Mouse430_2HF21376	Gstm6	NM_008184.3	3	108070189	1	0	0.003	0.475	-0.139	0.142	-0.001	0.469	-0.001	0.497	0.0106	0.5486	0.0049	0.5315
Mouse430_2HF23510	Gstm3	NM_010359.1	3	108091752	1	0	-0.006	0.447	0.002	0.485	0.351	0.019	-0.0033	0.4845	3.49E-04	0.5009	0.0155	0.5635
Mouse430_2HF9888	Gstm1	NM_010358.4	3	108140314	1	0	0.003	0.462	3.07E-06	0.5	4.84E-04	0.492	-2.34E-06	0.4998	5.89E-04	0.5073	0.0014	0.516
Mouse430_2HF7872	Gstm4	NM_026764.2	3	108168464	1	0	0.015	0.388	-0.01	0.404	0.003	0.462	-4.06E-06	0.4998	0.0073	0.5463	-0.0041	0.456
Mouse430_2HF2888	Ampd2	NM_028779.4	3	108202118	1	0	0.118	0.171	-0.001	0.477	-0.009	0.42	-0.0018	0.4735	0.0066	0.5663	0.0027	0.5225
Mouse430_2HF7702	Gnat2	NM_008141.2	3	108221124	1	0	0.087	0.312	-0.005	0.467	0.001	0.487	-0.0124	0.4357	-0.8148	0.0235	-0.1896	0.2499
Mouse430_2HF11990	Gnai3	NM_010306.2	3	108235337	1	0	-0.001	0.482	-0.002	0.447	-0.005	0.424	-0.0019	0.4644	0.0164	0.6527	0.0029	0.5442
Mouse430_2HF4459	Gpr61	NM_175470.3	3	108276377	1	0	-0.001	0.49	-0.004	0.472	0.02	0.445	-0.2936	0.22	0.0177	0.5524	0.0269	0.6043
Mouse430_2HF2706	Amigo1	NM_001004293.1;NM_146137.2	3	108314391	1	0	-0.571	0.01	-0.006	0.47	0.038	0.4	-0.0026	0.4854	0.0017	0.5262	-0.0364	0.3814
Mouse430_2HF4416	Cyb561d1	NM_001081320.2;NM_028061.1	3	108323835	1	0	-0.033	0.366	-0.044	0.364	0.002	0.48	-0.002	0.4823	0.0691	0.6467	-1.0631	0.0019
Mouse430_2HF10494	Atxn7l2	NM_175183.4	3	108330311	1	0	2.08E-06	0.5	7.47E-04	0.484	-5.74E-04	0.476	-3.79E-05	0.4991	-6.25E-04	0.4857	-5.52E-04	0.4912
Mouse430_2HF8743	Sypl2	NM_008596.1	3	108339528	1	0	0.041	0.458	-0.012	0.428	0.058	0.396	0.2117	0.2701	-0.1922	0.2455	-0.0966	0.2117
Mouse430_2HF19020	Sort1	NM_019972.2	3	108412147	1	0	-0.385	0.018	-0.003	0.465	3.67E-04	0.495	0.0019	0.477	-0.0923	0.2444	-0.1204	0.1394
Mouse430_2HF3380	Mybphl	NM_026831.1	3	108492967	NaN	0	-0.665	0.057	-0.011	0.453	0.107	0.365	0.0078	0.4729	-0.0025	0.4899	0.0759	0.6666
Mouse430_2HF14204	Psrc1	NM_019976.2	3	108511895	1	0	-0.014	0.442	0.139	0.272	-0.004	0.486	-0.0034	0.4697	-0.8314	0.0483	0.0262	0.5761
Mouse430_2HF22785	Celsr2	NM_001004177.2;NM_017392.3	3	108519950	1	0	0.153	0.275	-7.38E-05	0.498	-0.02	0.434	0.0022	0.4918	-0.0045	0.4787	-0.3055	0.0335
Mouse430_2HF22752	Sars	NM_011319.2	3	108552921	1	0	7.11E-06	0.499	0.001	0.466	-0.024	0.322	0.0041	0.4265	0.0714	0.7963	0.0041	0.5386
Mouse430_2HF18787	5330417C22Rik	NM_001033304.1	3	108586125	1	0	0.004	0.478	3.54E-05	0.497	0.083	0.305	0.1743	0.137	-0.6045	0.0709	-0.043	0.386
Mouse430_2HF22551	1700013F07Rik	XM_131080.4+XM_910312.2+XM_985179.1	3	108665607	1	0	0.098	0.341	0.066	0.392	-0.47	0.12	0.056	0.3698	-0.0102	0.4541	0.441	0.8251
Mouse430_2HF5439	2010200O16Rik	NM_026198.1	3	108686934	1	0	0.007	0.475	0.03	0.341	-0.001	0.484	0.0373	0.2785	0.0095	0.5547	-0.0116	0.4367
Mouse430_2HF19735	Wdr47	NM_181400.2	3	108719335	1	0	0.049	0.38	-0.008	0.459	-1.62E-05	0.499	0.0017	0.4833	0.0918	0.7158	0.0602	0.6595
Mouse430_2HF18075	Clcc1	NM_145543.1	3	108782303	1	0	-0.007	0.448	-0.004	0.463	3.02E-05	0.5	0.0028	0.4744	-0.0022	0.483	-0.0052	0.4655
Mouse430_2HF17540	Gpsm2	NM_029522.1	3	108806694	1	0	-0.002	0.482	-0.027	0.375	-0.008	0.428	-0.193	0.0039	-0.5063	0.0511	0.0567	0.6915
Mouse430_2HF9106	Stxbp3a	NM_011504.1;XM_974673.1	3	108921232	1	0	0.002	0.477	-0.001	0.476	-0.001	0.48	-1.86E-05	0.4991	4.93E-05	0.5008	0.0155	0.594
Mouse430_2HF7813	Fndc7	NM_177091.3	3	108983377	1	0	-0.002	0.485	0.001	0.487	-1.84E-04	0.495	-0.1354	0.2364	-0.0019	0.4918	-0.0132	0.4485
Mouse430_2HF15609	Prpf38b	NM_025845.2	3	109030861	1	0	-0.005	0.483	0.061	0.176	0.001	0.481	-0.0305	0.2697	0.0686	0.819	0.2071	0.9785
Mouse430_2HF14798	4921515J06Rik	NM_001078646.1;NM_025723.2	3	109068140	1	0	0.015	0.43	0.127	0.34	0.003	0.487	-0.6372	0.1104	0.036	0.5719	-0.0032	0.4774
Mouse430_2HF23996	B430201A12Rik	XM_283903.5;XM_974847.1;XM_990655.1;XM_990687.1	3	109101928	NaN	0	0.013	0.439	0.005	0.443	7.43E-04	0.494	-4.16E-04	0.4917	0.0223	0.6802	0.0527	0.7839
Mouse430_2HF11208	4930443G12Rik	XM_131087.4+XM_910494.2;XM_985620.1	3	109208525	1	0	-0.001	0.474	-0.01	0.467	-0.003	0.485	-0.0023	0.4808	-0.5865	0.1523	0.0087	0.5312
Mouse430_2HF18393	Slc25a24	NM_172685.3	3	109251223	1	0	-2.60E-05	0.499	0.179	0.193	0.001	0.491	-0.0141	0.3807	-0.0416	0.3087	0.0232	0.6346
Mouse430_2HF14239	Vav3	NM_020505.2;NM_146139.2	3	109468739	1	0	-4.98E-04	0.486	-0.002	0.474	0.012	0.451	-0.0035	0.4641	0.1749	0.8223	-0.0042	0.4731
Mouse430_2HF3930	Ntng1	NM_030699.1	3	109910738	2	0	-0.051	0.417	-4.28E-05	0.497	-0.154	0.37	-0.0065	0.4745	-0.001	0.4957	0.0855	0.6858
Mouse430_2HF22721	Prmt6	NM_178891.4	3	110374168	1	0	0.362	0.171	-0.001	0.492	0.003	0.489	7.77E-08	0.5	0.0147	0.5298	-0.012	0.4613
Mouse430_2HF9876	Amy1	NM_007446.1	3	113547957	1	0	-0.026	0.359	-0.001	0.482	-0.015	0.347	0.1947	0.2358	-0.1236	0.4127	-1.9749	2.48E-04
Mouse430_2HF11194	Rnpc3	NM_001038696.1	3	113597071	1	0	-0.03	0.361	-0.003	0.458	4.95E-04	0.49	-0.2537	0.001	9.82E-05	0.5013	0.004	0.5453
Mouse430_2HF9585	Rnpc3	NM_001038696.1;NM_026043.3	3	113597071	1	0	0.011	0.406	9.17E-04	0.489	-0.002	0.469	-0.1893	0.0013	0.0019	0.5237	0.0118	0.5717
Mouse430_2HF11021	Col11a1	NM_007729.2	3	114022623	2	0	0.005	0.476	-0.303	0.184	0.002	0.492	-0.0746	0.3125	-0.0133	0.4403	-0.108	0.3724
Mouse430_2HF5974	Olfm3	NM_153157.2;NM_153458.2	3	114896137	2	2	-5.99E-04	0.494	-0.149	0.218	-0.077	0.228	-0.005	0.4715	7.79E-04	0.5061	0.0013	0.5126
Mouse430_2HF14406	Edg1	NM_007901.4	3	115702443	2	1	4.45E-04	0.499	-1.50E-04	0.496	-0.009	0.463	-0.0044	0.4812	0.7694	0.9961	0.021	0.5807
Mouse430_2HF14633	Dph5	NM_027193.2	3	115880187	1	1	9.36E-04	0.489	0.012	0.379	-0.075	0.23	-0.0046	0.4198	0.0091	0.6162	0.0056	0.5738
Mouse430_2HF4900	Slc30a7	NM_023214.5	3	115937949	NaN	1	0.207	0.14	0.011	0.401	-0.01	0.407	0.1065	0.1611	0.6071	0.9998	0.428	0.9965
Mouse430_2HF14097	Extl2	NM_021388.3	3	115999481	NaN	0	-0.002	0.469	-0.005	0.432	-0.018	0.374	0.087	0.2732	-0.0018	0.4942	-0.2388	0.0023
Mouse430_2HF15409	Vcam1	NM_011693.2	3	116102024	2	6	3.47E-04	0.497	0.027	0.364	0.001	0.484	0.0642	0.0971	0.0136	0.6313	0.566	0.821
Mouse430_2HF23814	Cdc14a	NM_001080818.1;XM_149387.7;XM_991513.1	3	116265849	1	0	-0.023	0.397	0.018	0.428	-0.023	0.443	-0.0021	0.4696	0.0017	0.5202	0.0054	0.5461
Mouse430_2HF89	Rtcd1	NM_025517.2	3	116480970	1	0	-0.03	0.387	-0.001	0.48	-0.002	0.467	0.0028	0.4357	-0.0794	0.2234	0.0031	0.5365
Mouse430_2HF7579	Dbt	NM_010022.2	3	116505111	1	0	-0.015	0.367	-6.25E-05	0.498	-0.147	0.114	8.05E-08	0.5	-6.41E-04	0.4934	0.0021	0.5156
Mouse430_2HF7171	Lrrc39	NM_027321.2;NM_175413.2	3	116555026	NaN	2	1.67E-04	0.495	-0.384	0.17	-0.005	0.473	0.8618	0.0362	-0.0232	0.4207	-0.0045	0.4831
Mouse430_2HF19363	Sass6	NM_028349.1	3	116587012	2	0	0.837	0.02	0.01	0.454	0.01	0.471	-0.0059	0.4514	1.0362	0.9966	0.3388	0.8037
Mouse430_2HF8044	Hiat1	NM_008246.1	3	116623174	NaN	0	-0.004	0.458	-0.005	0.443	-0.004	0.444	-0.0027	0.4572	0.0043	0.5574	-0.0038	0.4171
Mouse430_2HF8655	Slc35a3	NM_144902.3	3	116662802	NaN	1	-0.001	0.481	0.005	0.436	-0.005	0.442	0.0027	0.4677	8.01E-04	0.5111	0.0052	0.5427
Mouse430_2HF9193	Agl	NM_001081326.1;XM_131166.8;XM_901327.2;XM_901350.2;XM_901363.2;XM_915603.2;XM_923830.2;XM_923867.2;XM_980455.1;XM_992211.1;XM_992235.1	3	116735055	1	0	-0.117	0.076	-0.006	0.422	0.002	0.455	-0.0066	0.42	3.02E-04	0.5028	-0.0852	0.1647
Mouse430_2HF20972	Agl	NM_001081326.1;XM_131166.8;XM_901327.2;XM_901350.2;XM_901363.2;XM_915603.2;XM_923830.2;XM_923867.2;XM_980455.1	3	116735055	1	0	0.012	0.368	-0.054	0.297	0.004	0.461	-0.0157	0.3779	0.0063	0.543	0.0152	0.6166
Mouse430_2HF11117	Palmd	NM_023245.3;XM_975974.1	3	116910272	1	1	-0.003	0.472	-0.006	0.446	0.011	0.428	-0.0054	0.478	-1.66E-04	0.4986	-0.0302	0.4021
Mouse430_2HF23157	D3Bwg0562e	NM_177664.4	3	117311141	NaN	2	0.033	0.4	0.004	0.475	-0.009	0.448	0.0179	0.3792	-0.0685	0.3174	-0.024	0.4153
Mouse430_2HF12215	4833424O15Rik	NM_029425.1	3	117567465	1	0	-0.001	0.481	-0.047	0.364	-8.83E-04	0.488	0.0222	0.3983	-0.006	0.4619	0.0013	0.5061
Mouse430_2HF13221	Snx7	NM_029655.2	3	117773501	1	0	-0.61	0.007	0.005	0.446	-0.007	0.438	0.0739	0.3132	-0.0175	0.4461	0.0031	0.5345
Mouse430_2HF17605	Dpyd	NM_170778.2	3	118554180	1	1	0.002	0.48	-0.004	0.441	-0.022	0.317	-0.0112	0.4037	-1.30E-04	0.4969	0.005	0.5466
Mouse430_2HF13428	Ptbp2	NM_019550.1	3	119712332	1	0	-0.023	0.382	0.007	0.436	-0.005	0.443	-0.0026	0.4599	7.98E-04	0.5087	0.0032	0.5279
Mouse430_2HF14294	2510027J23Rik	NM_025637.2	3	121147888	2	1	-1.347	0.002	-2.97E-05	0.499	-0.261	0.259	0.0018	0.492	-0.1746	0.242	-0.57	0.0631
Mouse430_2HF4749	Tmem56	NM_178936.3	3	121194031	1	1	6.02E-04	0.492	-0.002	0.466	-0.012	0.384	-0.3594	4.86E-04	-0.7547	0.0406	0.1178	0.7428
Mouse430_2HF12814	Alg14	NM_024178.2	3	121283796	2	0	0.386	0.004	-0.007	0.441	-0.012	0.399	0.0017	0.478	0.0575	0.6923	0.173	0.9219
Mouse430_2HF12060	Cnn3	NM_028044.2	3	121418564	2	0	-0.003	0.458	-0.031	0.211	-0.014	0.323	-0.0428	0.2227	0.1456	0.9011	0.231	0.8517
Mouse430_2HF3176	Slc44a3	NM_145394.2	3	121451551	1	1	-0.142	0.216	0.009	0.426	0.007	0.45	0.0036	0.4841	-2.1413	3.98E-04	-0.0024	0.4754
Mouse430_2HF8131	F3	NM_010171.2	3	121715560	NaN	0	-0.269	0.164	-0.004	0.464	0.006	0.455	5.02E-04	0.4843	0.0081	0.5341	0.3624	0.9306
Mouse430_2HF11468	Abcd3	NM_008991.2	3	121750933	1	0	-0.329	3.65E-04	-0.014	0.32	-1.24E-04	0.496	-0.0049	0.4026	-0.0144	0.3765	0.0029	0.5391
Mouse430_2HF3642	Arhgap29	NM_172525.2	3	121945349	1	0	-0.006	0.432	-0.176	0.025	-0.01	0.408	-9.74E-04	0.4886	0.0478	0.6709	0.0011	0.5083
Mouse430_2HF23097	Abca4	NM_007378.1	3	122036482	1	0	-0.005	0.472	3.62E-04	0.494	-0.009	0.469	-0.004	0.4833	-0.0378	0.4468	-0.08	0.2797
Mouse430_2HF941	Gclm	NM_008129.3	3	122237614	1	0	-0.213	0.089	-0.001	0.483	-0.002	0.476	-0.0017	0.4699	-0.5179	0.0759	0.0888	0.8086
Mouse430_2HF22277	Dnttip2	NM_153806.1	3	122266436	1	0	-0.001	0.486	0.047	0.231	-0.015	0.384	0.0013	0.4786	0.0029	0.52	0.024	0.6977
Mouse430_2HF7302	Bcar3	NM_013867.1	3	122411820	NaN	0	3.33E-04	0.495	-0.302	8.91E-04	-0.008	0.41	0.0087	0.4173	0.0205	0.6582	-5.92E-04	0.4915
Mouse430_2HF19521	Fnbp1l	NM_153118.1	3	122530746	1	0	0.142	0.152	0.002	0.445	-0.026	0.365	-1.15E-04	0.4969	7.70E-04	0.5292	0.0276	0.6886
Mouse430_2HF2238	Fabp2	NM_007980.2	3	122887398	1	0	-0.009	0.416	-0.008	0.378	-0.003	0.464	-0.0123	0.4569	-0.0538	0.3507	-0.0561	0.3884
Mouse430_2HF17237	1810037I17Rik	NM_024461.2	3	122916451	1	0	0.004	0.44	-8.03E-06	0.499	-0.001	0.485	0.0019	0.4812	0.003	0.5287	0.5351	0.9999
Mouse430_2HF22519	Myoz2	NM_021503.1	3	122998230	NaN	0	7.87E-05	0.499	-0.055	0.315	1.139	0.063	-0.0028	0.4852	-0.0016	0.487	-0.0061	0.4724
Mouse430_2HF3442	Sec24d	NM_027135.2	3	123259518	2	0	0.007	0.442	-0.008	0.403	-0.029	0.367	0.001	0.4849	0.3946	0.9962	0.8141	0.9999
Mouse430_2HF21232	G430022H21Rik	NM_201638.1	3	123356968	2	4	0.192	0.198	0.002	0.479	-0.159	0.18	-0.0289	0.3824	0.5945	0.9884	0.1023	0.789
Mouse430_2HF16194	Prss12	NM_008939.1	3	123438935	2	0	0.016	0.439	-0.001	0.487	-0.01	0.473	-0.0017	0.4919	1.2123	0.9715	-1.745	4.64E-05
Mouse430_2HF954	Ndst3	NM_031186.2	3	123518186	2	5	0.01	0.46	0.017	0.427	0.011	0.46	-0.0055	0.4681	-0.0784	0.3321	-0.4977	0.0968
Mouse430_2HF11509	Tram1l1	NM_146140.3	3	124313109	2	1	-6.80E-04	0.492	0.002	0.489	-0.054	0.347	-0.0065	0.4692	1.03	0.9809	0.5364	0.8822
Mouse430_2HF38	1700006A11Rik	XM_131185.5+XM_913910.2+XM_990200.1	3	124398353	2	3	-0.013	0.446	-0.165	0.305	0.007	0.479	-3.65E-04	0.4967	-0.6797	0.0649	0.0071	0.5292
Mouse430_2HF173	1700003H04Rik	XM_001003765.1+XM_913924.2	3	124548374	2	7	0.009	0.47	-0.002	0.489	9.89E-04	0.493	-0.0138	0.4511	-0.0211	0.4505	-0.0269	0.4437
Mouse430_2HF2617	1700003H04Rik	XM_001003765.1+XM_913924.2;XM_990233.1	3	124548374	2	7	-0.003	0.481	0.1	0.323	-3.35E-04	0.495	-4.21E-04	0.4979	0.0012	0.5074	0.0192	0.558
Mouse430_2HF18266	Ndst4	NM_022565.1;XM_980981.1	3	125429702	2	0	0.001	0.492	1.60E-04	0.499	-0.002	0.489	0.0284	0.3845	-0.7902	0.0659	-9.07E-06	0.4996
Mouse430_2HF11665	Ndst4	XM_980981.1	3	125429702	2	0	-0.004	0.472	0.013	0.45	0.011	0.459	0.0059	0.4578	0.0028	0.5084	0.1864	0.7637
Mouse430_2HF22183	Ugt8a	NM_011674.4	3	125857361	2	1	-0.001	0.49	-0.021	0.426	-1.786	0.001	-0.0148	0.3864	-4.192	1.49E-06	0.2305	0.7352
Mouse430_2HF9610	Arsj	NM_173451.2	3	126355874	2	0	0.015	0.434	0.062	0.342	0.005	0.475	-0.0063	0.4721	-0.0202	0.4186	0.0103	0.5404
Mouse430_2HF8617	Camk2d	NM_001025438.1;NM_001025439.1;NM_023813.3	3	126588995	2	2	0.713	0.014	0.085	0.263	-0.001	0.484	0.0307	0.267	0.4779	0.9898	0.3274	0.996
Mouse430_2HF8491	Ank2	NM_178655.3	3	126920675	2	3	-0.001	0.489	0.011	0.462	-0.015	0.449	-0.0024	0.49	-0.0155	0.4443	0.0072	0.525
Mouse430_2HF9875	Ank2	NM_001034168.1;NM_178655.3	3	126920675	2	3	0.028	0.335	-6.28E-05	0.498	-0.003	0.469	0.1351	0.196	0.1077	0.6778	0.5897	0.9905
Mouse430_2HF717	Larp7	NM_138593.2	3	127537915	2	2	-0.197	0.219	0.002	0.481	-0.008	0.454	-0.0034	0.4536	-0.2621	0.0716	0.0074	0.5297
Mouse430_2HF6247	4930422G04Rik	XM_001005249.1+XM_994592.1;XM_485308.4+XM_994571.1;XM_981757.1	3	127545511	2	0	-7.17E-04	0.491	-0.008	0.465	-1.17E-05	0.499	-0.0556	0.3268	-1.3784	4.82E-04	0.0109	0.544
Mouse430_2HF9174	Neurog2	NM_009718.2	3	127625167	2	0	-0.028	0.396	1.61E-04	0.493	-0.032	0.405	0.1763	0.2525	0.014	0.5389	0.0119	0.5399
Mouse430_2HF10904	Alpk1	XM_901632.2;XM_924200.2	3	127662954	NaN	0	0.002	0.489	0.007	0.474	5.57E-04	0.498	0.004	0.4877	-6.24E-04	0.4965	0.0048	0.5171
Mouse430_2HF4304	Pitx2	NM_001042502.1;NM_001042504.1;NM_011098.3	3	129191965	NaN	0	0.019	0.421	-0.025	0.425	0.245	0.271	-0.1632	0.2974	0.0148	0.5455	0.0023	0.5218
Mouse430_2HF14776	Enpep	NM_007934.3	3	129261642	1	0	-0.021	0.349	-0.008	0.45	-0.006	0.428	-0.1996	0.0724	5.71E-04	0.5121	-1.87E-04	0.4964
Mouse430_2HF19615	Elovl6	NM_130450.2	3	129524427	1	0	0.584	0.01	-0.003	0.46	0.001	0.488	-0.0145	0.4212	0.0276	0.5649	-0.8765	0.0074
Mouse430_2HF15729	Egf	NM_010113.2	3	129669600	1	0	-0.298	0.088	2.39E-04	0.496	0.085	0.366	0.0019	0.4681	-0.9359	0.002	-0.119	0.138
Mouse430_2HF16651	Rrh	NM_009102.3	3	129796430	1	0	0.004	0.464	-8.46E-04	0.488	-1.92E-07	0.499	0.0029	0.487	-0.0019	0.4822	0.2617	0.7592
Mouse430_2HF11032	Nola1	NM_026578.2	3	129817568	1	0	0.025	0.436	0.012	0.366	3.10E-04	0.494	-0.0027	0.46	1.18E-04	0.501	-1.74E-04	0.498
Mouse430_2HF9163	Cfi	NM_007686.2;XM_982990.1	3	129828759	1	0	-0.121	0.1	1.92E-05	0.499	-0.007	0.418	-0.3259	0.0719	0.179	0.7676	0.5329	0.9988
Mouse430_2HF8745	Pla2g12a	NM_023196.2;NM_183423.1	3	129870628	1	0	-0.96	0.015	0.001	0.473	0.343	0.148	-0.0017	0.4685	-0.9009	5.84E-04	-0.0061	0.4531
Mouse430_2HF14916	Casp6	NM_009811.2	3	129897501	1	0	-0.172	0.1	0.004	0.435	0.001	0.479	4.89E-05	0.4982	-0.0027	0.4692	6.29E-05	0.501
Mouse430_2HF378	Ccdc109b	NM_025779.2	3	129907001	1	0	3.03E-04	0.496	0.017	0.459	0.003	0.467	0.0041	0.4526	0.1938	0.8007	0.2871	0.7595
Mouse430_2HF12752	Sec24b	NM_207209.2;XM_916502.2	3	129975205	1	0	0.112	0.268	-2.25E-04	0.498	1.91E-04	0.5	-1.70E-04	0.498	4.66E-06	0.5009	-0.002	0.4842
Mouse430_2HF2656	Col25a1	NM_029838.3;NM_198711.2	3	130170639	1	0	0.004	0.486	-0.032	0.425	0.002	0.491	0.0121	0.4629	0.0024	0.508	-0.0613	0.3832
Mouse430_2HF23900	Agxt2l1	NM_027907.2	3	130606730	1	0	0.01	0.426	-0.009	0.425	-0.031	0.289	-0.0096	0.4482	0.0139	0.5692	0.0034	0.5315
Mouse430_2HF9369	2310008M10Rik	NM_025509.2	3	130692467	1	0	1.36E-06	0.5	0.031	0.216	-0.07	0.269	0.0606	0.1516	0.004	0.5578	0.3523	0.9999
Mouse430_2HF6509	Rpl34	NM_001005859.2;NM_026724.1	3	130715986	1	0	0.009	0.411	7.39E-04	0.486	-0.004	0.444	0.0029	0.4365	0.0045	0.5712	0.0021	0.5411
Mouse430_2HF7908	Lef1	NM_010703.3	3	131099626	1	0	-0.007	0.463	-0.173	0.304	0.034	0.419	5.24E-04	0.4956	0.0849	0.7587	0.0069	0.555
Mouse430_2HF19672	Hadh	NM_008212.3	3	131222609	1	0	-0.258	0.022	-8.13E-04	0.482	-0.001	0.482	-0.0173	0.3517	-0.0011	0.4854	0.0124	0.6428
Mouse430_2HF24096	Sgms2	NM_028943.3	3	131311893	1	0	-0.221	0.181	-0.005	0.451	0.007	0.461	-0.0048	0.4718	0.0011	0.5068	0.0583	0.7277
Mouse430_2HF8327	Papss1	NM_011863.1	3	131502197	1	0	0.015	0.399	7.60E-04	0.488	-0.015	0.405	-0.0036	0.4609	0.0678	0.6779	-0.0184	0.326
Mouse430_2HF19338	Dkk2	NM_020265.3	3	132022607	NaN	0	0.892	0.011	-0.005	0.475	1.23E-04	0.497	0.0063	0.474	-0.8033	0.0375	6.88E-04	0.5117
Mouse430_2HF13067	Scye1	NM_007926.2	3	132597811	1	0	2.51E-04	0.497	4.27E-04	0.489	-0.004	0.453	2.35E-04	0.4951	-0.0098	0.45	0.0028	0.5387
Mouse430_2HF295	Npnt	NM_001029836.1;NM_033525.2	3	132819989	NaN	0	0.003	0.478	-0.003	0.483	0.007	0.473	0.0167	0.3747	-0.0048	0.4437	-0.0423	0.2875
Mouse430_2HF23429	Ints12	NM_027927.3	3	133029259	NaN	0	0.002	0.48	0.001	0.483	-0.039	0.302	-0.0027	0.4572	0.018	0.649	0.2153	0.9642
Mouse430_2HF1746	Ppa2	NM_146141.1	3	133247422	NaN	0	-0.037	0.329	-0.002	0.469	6.62E-04	0.492	-0.0039	0.4583	-0.0837	0.3365	4.75E-04	0.5073
Mouse430_2HF7058	E130014J05Rik	NM_001040400.1	3	133400989	NaN	0	0.007	0.462	-0.002	0.477	-0.002	0.486	-0.003	0.4643	0.0047	0.5467	-0.0067	0.4459
Mouse430_2HF18030	Cxxc4	NM_001004367.2	3	134173884	1	0	0.014	0.436	1.07E-04	0.498	-0.014	0.467	0.0032	0.4819	-0.0132	0.4462	0.0048	0.5149
Mouse430_2HF4683	Tacr3	NM_021382.4	3	134766394	1	0	-0.065	0.35	-0.002	0.486	0.013	0.448	-0.0619	0.3518	5.90E-06	0.5003	-0.026	0.4271
Mouse430_2HF1324	Cenpe	NM_173762.4	3	135150046	1	0	-0.008	0.461	2.16E-04	0.494	0.005	0.466	-0.0625	0.1942	-0.0313	0.3944	2.82E-04	0.5044
Mouse430_2HF14248	Bdh2	NM_027208.1	3	135218679	1	0	0.011	0.432	-0.065	0.204	-0.025	0.349	-0.0164	0.4542	-0.0262	0.4279	-0.0015	0.4867
Mouse430_2HF23126	Nfkb1	NM_008689.2	3	135292997	1	0	-0.167	0.163	0.029	0.326	0.002	0.476	-3.40E-04	0.4881	0.1681	0.8942	0.0652	0.7201
Mouse430_2HF10471	Zcd2	NM_025902.2	3	135343799	1	0	-0.007	0.425	-0.002	0.472	-0.002	0.466	7.89E-05	0.4986	-0.0031	0.46	-0.0121	0.3666
Mouse430_2HF9616	Manba	NM_027288.2	3	135423055	1	0	0.485	0.023	-0.001	0.478	-3.98E-07	0.499	3.07E-06	0.4997	0.2276	0.9475	0.198	0.9474
Mouse430_2HF19578	Slc39a8	NM_026228.2	3	135762878	1	0	0.028	0.323	-0.001	0.473	-0.02	0.363	-0.0193	0.347	-0.7923	0.0018	-0.0317	0.2589
Mouse430_2HF14974	Bank1	NM_001033350.2	3	135990753	2	0	0.277	0.022	1.28E-04	0.498	-8.30E-04	0.489	2.52E-04	0.4885	0.1311	0.8782	-0.0318	0.4103
Mouse430_2HF5123	Ppp3ca	NM_008913.3	3	136608220	1	0	-0.109	0.192	-0.002	0.476	-0.003	0.47	-0.0034	0.4604	0.0032	0.5337	0.0045	0.5415
Mouse430_2HF16615	Emcn	NM_016885.1	3	137278489	1	0	-0.012	0.433	-0.004	0.456	0.001	0.488	1.16E-05	0.4998	0.0095	0.5519	0.0031	0.5378
[truncated: 2,224,487 more chars]
