# Supplementary material for: Genotype and expression analysis of two inbred mouse strains and two derived congenic strains suggest that most gene expression is trans regulated and sensitive to genetic background
Source: BMC Genomics. 2010 Jun 7;11:361. doi: 10.1186/1471-2164-11-361 (PMC2896378; doi:10.1186/1471-2164-11-361)
Supplement: Additional file 2 — Counts of SNP under each probeset and calculations of their effect on observed expression differences. [file 1471-2164-11-361-S2.TXT]

Affymetrix probesets for which the absolute difference in means between A/J and C57BL/6 was > 0.5 and for which there were > 2 standard deviations between the means were selected. For each probeset the individual 25mer probes and their positions were obtained from Ensembl39 (NCBI36). For each 25mer the data base of Perlegen SNP was searched for SNP between the start and end of the 25mer and a count of the total number of SNP under 25mer probes was returned for each probeset. The number of probesets with >=1  SNP under probes was obtained for genes that were over expressed in A/J and C57BL/6  and compared using a chis-quared test.								
Probe	C57BL/6-A/J expression	mean standard deviation of AJ and C57BL/6	abs(mean expression difference / mean standard deviation )	SNP count under all probes in set	snp count > 0		over expressed in AJ	Overexpressed in C57BL/6
1425614_x_at	-5.738969803	0.296176	19.3769	0	FALSE	snp +ve	37	22
1421363_at	-5.477540016	0.831974	6.58379	0	FALSE	snp -ve	439	297
1452544_x_at	-5.400429726	0.633367	8.52654	0	FALSE			
1427651_x_at	-4.875789642	0.260859	18.6913	0	FALSE	Expected freqs	35.32578616	23.67421384
1429831_at	-3.474190235	0.278386	12.4798	0	FALSE		440.6742138	295.3257862
1458719_at	-3.383619785	0.168152	20.1223	0	FALSE			
1420451_at	-3.091590405	0.611054	5.05944	0	FALSE		Chitest Probability	0.643962363
1457403_at	-2.951429844	0.730893	4.03812	0	FALSE		Chitest static	0.213597309
1448385_at	-2.624660015	0.553317	4.7435	0	FALSE			
1417462_at	-2.609430075	0.412921	6.31943	0	FALSE			
1428004_at	-2.584720135	0.212417	12.1681	0	FALSE			
1417461_at	-2.492269993	0.20922	11.9122	0	FALSE			
1457666_s_at	-2.476289988	0.300034	8.25338	0	FALSE			
1434278_at	-2.449449539	0.804389	3.04511	0	FALSE			
1426037_a_at	-2.424720287	0.813158	2.98186	0	FALSE
1418209_a_at	-2.389970303	0.772906	3.09219	0	FALSE
1418148_at	-2.376550198	0.411631	5.77349	0	FALSE
1454799_at	-2.353209972	0.591796	3.97639	0	FALSE
1457141_at	-2.295019627	0.399986	5.73775	0	FALSE
1459861_s_at	-2.262859821	0.617617	3.66385	0	FALSE
1459913_at	-2.253029823	0.325453	6.92274	0	FALSE
1454904_at	-2.225940228	0.430133	5.175	0	FALSE
1439680_at	-2.169209957	0.26596	8.15617	0	FALSE
1437094_x_at	-2.148530006	0.380061	5.65312	0	FALSE
1455265_a_at	-2.125750065	0.760447	2.7954	0	FALSE
1430889_a_at	-2.084899902	0.417704	4.99134	0	FALSE
1420062_at	-2.039659977	0.475516	4.28936	0	FALSE
1417764_at	-2.021850109	0.53056	3.81078	0	FALSE
1431328_at	-2.020209789	0.633899	3.18696	0	FALSE
1439109_at	-2.017399788	0.29257	6.89544	0	FALSE
1428692_at	-2.017240047	0.379294	5.31841	2	TRUE
1418736_at	-2.007959843	0.295487	6.79541	0	FALSE
1427351_s_at	-1.988029957	0.612707	3.24466	0	FALSE
1456565_s_at	-1.913750172	0.233006	8.21331	0	FALSE
1429461_at	-1.913070202	0.766708	2.49517	0	FALSE
1434279_at	-1.912970066	0.498802	3.83513	0	FALSE
1436194_at	-1.877519846	0.395969	4.74158	0	FALSE
1439816_at	-1.871219635	0.451779	4.1419	2	TRUE
1426850_a_at	-1.801499844	0.332518	5.41775	0	FALSE
1451731_at	-1.771149635	0.662346	2.67406	0	FALSE
1419059_at	-1.761400223	0.34771	5.06571	0	FALSE
1426959_at	-1.751880169	0.597973	2.9297	0	FALSE
1423266_at	-1.734189987	0.370732	4.67775	0	FALSE
1435396_at	-1.729409695	0.498026	3.47253	1	TRUE
1437884_at	-1.705019951	0.5665	3.00974	0	FALSE
1424877_a_at	-1.702969551	0.402921	4.22656	0	FALSE
1438553_x_at	-1.658200026	0.338921	4.89258	0	FALSE
1427934_at	-1.657830238	0.518337	3.19836	0	FALSE
1421551_s_at	-1.589770079	0.217213	7.31893	0	FALSE
1449813_at	-1.562739849	0.318392	4.90823	0	FALSE
1452302_at	-1.524830341	0.309005	4.93464	0	FALSE
1424108_at	-1.524349213	0.323559	4.7112	0	FALSE
1424138_at	-1.52244997	0.28419	5.35716	0	FALSE
1449385_at	-1.520880699	0.498728	3.04952	0	FALSE
1453300_at	-1.517069817	0.367063	4.13299	0	FALSE
1425496_at	-1.505660057	0.547006	2.75255	0	FALSE
1437093_at	-1.490610123	0.46245	3.22329	0	FALSE
1453522_at	-1.484400272	0.216896	6.84385	0	FALSE
1437070_at	-1.470680237	0.463013	3.17633	0	FALSE
1453473_a_at	-1.46420002	0.234813	6.2356	0	FALSE
1449335_at	-1.462719917	0.448173	3.26374	0	FALSE
1421830_at	-1.454760075	0.408871	3.55799	0	FALSE
1417466_at	-1.447009563	0.32265	4.48477	0	FALSE
1448754_at	-1.444250107	0.557773	2.58931	0	FALSE
1455162_at	-1.442689896	0.329805	4.37437	0	FALSE
1433594_at	-1.442059994	0.398195	3.62149	0	FALSE
1431174_at	-1.441319942	0.355505	4.05428	2	TRUE
1452893_s_at	-1.434919834	0.314154	4.56757	0	FALSE
1430519_a_at	-1.43489027	0.326696	4.39213	0	FALSE
1415950_a_at	-1.432900429	0.264367	5.42013	0	FALSE
1449409_at	-1.429349899	0.419332	3.40864	0	FALSE
1431020_a_at	-1.41203022	0.536152	2.63364	0	FALSE
1428116_a_at	-1.40171957	0.317156	4.41965	0	FALSE
1428739_at	-1.40168047	0.265204	5.2853	0	FALSE
1434701_at	-1.399310112	0.374762	3.73386	0	FALSE
1455904_at	-1.389959812	0.376886	3.68802	0	FALSE
1438195_at	-1.389469624	0.542585	2.56083	2	TRUE
1451240_a_at	-1.381799698	0.381495	3.62207	0	FALSE
1438649_x_at	-1.357600212	0.273866	4.95717	0	FALSE
1451452_a_at	-1.34897995	0.622552	2.16686	0	FALSE
1425410_at	-1.34073019	0.384165	3.48999	4	TRUE
1429809_at	-1.326580048	0.396558	3.34523	0	FALSE
1451460_a_at	-1.321179867	0.432577	3.05421	0	FALSE
1438743_at	-1.312699318	0.517034	2.5389	0	FALSE
1443458_at	-1.307579994	0.347479	3.76305	0	FALSE
1431259_at	-1.30479002	0.334305	3.903	0	FALSE
1429178_at	-1.302790165	0.594848	2.19012	0	FALSE
1427356_at	-1.296110153	0.230698	5.61821	0	FALSE
1423624_at	-1.276669979	0.435703	2.93014	1	TRUE
1460256_at	-1.274000168	0.497399	2.56132	0	FALSE
1416776_at	-1.273980141	0.30038	4.24123	0	FALSE
1436993_x_at	-1.272850037	0.567837	2.24158	0	FALSE
1424109_a_at	-1.261799812	0.345574	3.65131	0	FALSE
1457266_at	-1.232930183	0.314639	3.91855	0	FALSE
1451490_at	-1.220759392	0.426472	2.86246	0	FALSE
1420942_s_at	-1.217610359	0.231513	5.25937	0	FALSE
1433073_at	-1.216179848	0.599077	2.03009	0	FALSE
1427153_at	-1.212420464	0.358847	3.37865	0	FALSE
1435819_at	-1.206479549	0.182308	6.61779	0	FALSE
1450387_s_at	-1.198430061	0.342924	3.49474	0	FALSE
1427329_a_at	-1.188379765	0.449252	2.64524	0	FALSE
1427797_s_at	-1.183299541	0.365337	3.23892	0	FALSE
1448304_a_at	-1.182139874	0.354319	3.33637	0	FALSE
1425977_a_at	-1.180779934	0.420174	2.81022	1	TRUE
1447260_at	-1.179209709	0.188098	6.26913	0	FALSE
1455726_at	-1.173480034	0.203579	5.76426	1	TRUE
1452439_s_at	-1.155509949	0.420848	2.74567	0	FALSE
1431035_at	-1.152609825	0.189534	6.0813	0	FALSE
1452198_at	-1.14399004	0.160534	7.12618	0	FALSE
1450063_at	-1.139750004	0.494574	2.30451	0	FALSE
1442831_at	-1.13640976	0.520335	2.184	0	FALSE
1417538_at	-1.132130146	0.398114	2.84373	0	FALSE
1438678_at	-1.130139828	0.33424	3.38122	0	FALSE
1448944_at	-1.128880024	0.328388	3.43764	0	FALSE
1426065_a_at	-1.126309872	0.312586	3.60319	0	FALSE
1420412_at	-1.124279976	0.322335	3.48792	0	FALSE
1438359_at	-1.111750603	0.255215	4.35614	0	FALSE
1427271_at	-1.106719971	0.279561	3.95878	0	FALSE
1433674_a_at	-1.104380131	0.471985	2.33986	0	FALSE
1439143_at	-1.104269981	0.344642	3.2041	0	FALSE
1448715_x_at	-1.100960732	0.492485	2.23552	0	FALSE
1447380_at	-1.092150211	0.467508	2.33611	0	FALSE
1436544_at	-1.088389874	0.276964	3.92972	0	FALSE
1426568_at	-1.083800316	0.167142	6.4843	0	FALSE
1443620_at	-1.075700283	0.308089	3.49152	0	FALSE
1430304_at	-1.065889835	0.343975	3.09874	0	FALSE
1415904_at	-1.065850258	0.384142	2.77463	0	FALSE
1428323_at	-1.054669857	0.408616	2.58108	0	FALSE
1425239_at	-1.051510334	0.416205	2.52642	0	FALSE
1436853_a_at	-1.034389973	0.188719	5.48111	0	FALSE
1435129_at	-1.033800125	0.397821	2.59866	0	FALSE
1430338_at	-1.032819986	0.21383	4.83011	0	FALSE
1433876_at	-1.031309843	0.376079	2.74227	0	FALSE
1436479_a_at	-1.017719746	0.299993	3.39248	0	FALSE
1452303_at	-1.011799812	0.26961	3.75282	0	FALSE
1417253_at	-1.010590076	0.265478	3.80667	1	TRUE
1455316_x_at	-1.00810051	0.326443	3.08813	0	FALSE
1425814_a_at	-1.005980015	0.443759	2.26695	0	FALSE
1422264_s_at	-1.005680084	0.430358	2.33685	0	FALSE
1433647_s_at	-1.005199909	0.486183	2.06753	0	FALSE
1417763_at	-0.999879837	0.305705	3.27073	0	FALSE
1418210_at	-0.99890995	0.49177	2.03125	0	FALSE
1451499_at	-0.994560242	0.249985	3.97849	0	FALSE
1424305_at	-0.992000103	0.436691	2.27163	0	FALSE
1429339_a_at	-0.991240025	0.426675	2.32317	0	FALSE
1429206_at	-0.977560043	0.484702	2.01683	0	FALSE
1449578_at	-0.975820065	0.303341	3.21691	0	FALSE
1447602_x_at	-0.975669861	0.380248	2.56588	0	FALSE
1447776_x_at	-0.974400043	0.368838	2.64181	0	FALSE
1450900_at	-0.971339703	0.358303	2.71095	0	FALSE
1431806_at	-0.967720032	0.412196	2.34772	0	FALSE
1430388_a_at	-0.967600346	0.438214	2.20805	0	FALSE
1422810_at	-0.967140198	0.258778	3.73733	0	FALSE
1452997_at	-0.961539268	0.33858	2.83992	0	FALSE
1456225_x_at	-0.958429813	0.391958	2.44524	0	FALSE
1435203_at	-0.958330154	0.302835	3.16453	0	FALSE
1418789_at	-0.954770088	0.253047	3.7731	0	FALSE
1447313_at	-0.952750206	0.254894	3.73783	0	FALSE
1442510_at	-0.950469494	0.199452	4.76542	0	FALSE
1416286_at	-0.949310064	0.290079	3.27259	0	FALSE
1460674_at	-0.946410179	0.252941	3.74163	0	FALSE
1418492_at	-0.946390152	0.212783	4.44768	0	FALSE
1451788_at	-0.944699764	0.433995	2.17676	0	FALSE
1418765_at	-0.940660477	0.33086	2.84308	0	FALSE
1421018_at	-0.938330173	0.324827	2.88871	0	FALSE
1457262_at	-0.937049866	0.37797	2.47916	0	FALSE
1449460_at	-0.930080414	0.297638	3.12487	0	FALSE
1433999_at	-0.92923975	0.430746	2.15728	0	FALSE
1434864_at	-0.929029703	0.251752	3.69026	0	FALSE
1435902_at	-0.927870274	0.396867	2.33799	0	FALSE
1437904_at	-0.918060303	0.32699	2.80761	0	FALSE
1417571_at	-0.915709972	0.221934	4.12604	0	FALSE
1417241_at	-0.913559914	0.335324	2.72441	0	FALSE
1431648_at	-0.911250114	0.416328	2.18878	0	FALSE
1455310_at	-0.909700394	0.367807	2.47331	0	FALSE
1449294_at	-0.90887022	0.418837	2.16999	0	FALSE
1416738_at	-0.904289722	0.429019	2.10781	0	FALSE
1425194_a_at	-0.902719975	0.296686	3.04268	0	FALSE
1418401_a_at	-0.90241003	0.353061	2.55596	0	FALSE
1446966_at	-0.902019978	0.242277	3.72309	0	FALSE
1426554_a_at	-0.901970863	0.310773	2.90234	1	TRUE
1452741_s_at	-0.900629997	0.239504	3.7604	0	FALSE
1435749_at	-0.900209904	0.29502	3.05135	0	FALSE
1429254_at	-0.898079872	0.263491	3.40839	0	FALSE
1418664_at	-0.895679951	0.349811	2.56047	0	FALSE
1416773_at	-0.893620014	0.366775	2.43643	0	FALSE
1451667_at	-0.89041996	0.223555	3.983	0	FALSE
1458245_at	-0.889130116	0.301948	2.94465	0	FALSE
1451740_at	-0.887620449	0.422119	2.10277	0	FALSE
1439197_at	-0.886529922	0.378042	2.34506	0	FALSE
1449108_at	-0.886500359	0.285834	3.10145	0	FALSE
1448898_at	-0.884030342	0.418106	2.11437	0	FALSE
1416334_at	-0.883080006	0.215476	4.09827	0	FALSE
1424748_at	-0.882040024	0.153057	5.76284	0	FALSE
1426833_at	-0.880019665	0.261097	3.37048	0	FALSE
1418586_at	-0.879889965	0.232857	3.77867	0	FALSE
1426590_at	-0.879670143	0.269796	3.26049	0	FALSE
1441765_at	-0.875560284	0.308686	2.83641	0	FALSE
1446013_at	-0.875520229	0.309709	2.82691	4	TRUE
1425917_at	-0.875229836	0.349397	2.50497	0	FALSE
1429262_at	-0.873620033	0.427807	2.04209	0	FALSE
1448908_at	-0.87171936	0.405843	2.14792	0	FALSE
1435691_at	-0.871259689	0.280745	3.10339	0	FALSE
1418084_at	-0.870710373	0.30151	2.88783	0	FALSE
1415840_at	-0.868499756	0.380313	2.28365	0	FALSE
1435787_at	-0.867479801	0.274947	3.15508	0	FALSE
1416418_at	-0.867300034	0.428834	2.02246	0	FALSE
1434102_at	-0.86359024	0.355799	2.42718	0	FALSE
1425314_at	-0.862809658	0.360016	2.39659	0	FALSE
1424973_at	-0.862800598	0.29072	2.9678	0	FALSE
1445824_at	-0.856869936	0.263016	3.25786	0	FALSE
1456341_a_at	-0.856510162	0.396634	2.15944	0	FALSE
1460395_at	-0.851119995	0.310795	2.73853	6	TRUE
1452110_at	-0.850530148	0.350964	2.42341	0	FALSE
1444325_at	-0.848779678	0.383865	2.21114	0	FALSE
1455922_at	-0.846950054	0.346428	2.44481	0	FALSE
1424454_at	-0.846570015	0.341671	2.47773	0	FALSE
1418836_at	-0.839300156	0.246569	3.40391	2	TRUE
1416193_at	-0.837229729	0.291478	2.87237	0	FALSE
1448034_at	-0.832320213	0.282842	2.94271	0	FALSE
1442062_at	-0.829659939	0.367766	2.25594	0	FALSE
1445539_at	-0.828119755	0.308056	2.68821	0	FALSE
1419322_at	-0.827430248	0.144641	5.7206	0	FALSE
1418213_at	-0.824869633	0.305164	2.70304	0	FALSE
1451102_at	-0.824019909	0.401829	2.05067	0	FALSE
1455741_a_at	-0.822680473	0.323355	2.5442	0	FALSE
1440880_at	-0.818230152	0.394672	2.07319	0	FALSE
1435769_at	-0.817120075	0.393656	2.07572	0	FALSE
1448547_at	-0.81662035	0.223254	3.65781	0	FALSE
1423345_at	-0.814800262	0.301337	2.70395	0	FALSE
1425051_at	-0.814219952	0.345651	2.35561	0	FALSE
1426043_a_at	-0.813269854	0.241459	3.36816	0	FALSE
1451593_at	-0.803949833	0.222153	3.6189	0	FALSE
1438908_at	-0.800640106	0.3789	2.11307	0	FALSE
1416368_at	-0.799809456	0.271828	2.94234	0	FALSE
1417265_s_at	-0.799690247	0.246816	3.24003	0	FALSE
1431900_a_at	-0.79761982	0.353242	2.258	0	FALSE
1434394_at	-0.7957201	0.244071	3.26021	0	FALSE
1417434_at	-0.794750214	0.222212	3.57655	0	FALSE
1457088_at	-0.789959908	0.161483	4.89189	0	FALSE
1454801_at	-0.787130356	0.360226	2.1851	0	FALSE
1453152_at	-0.783610344	0.287623	2.72443	0	FALSE
1428527_at	-0.782539845	0.39006	2.0062	0	FALSE
1448582_at	-0.779880047	0.318799	2.44631	0	FALSE
1453043_at	-0.778809547	0.303443	2.56657	2	TRUE
1417264_at	-0.77876997	0.250906	3.10384	0	FALSE
1458457_at	-0.777789593	0.246477	3.15563	0	FALSE
1422147_a_at	-0.777729988	0.138828	5.60211	0	FALSE
1456109_a_at	-0.773229599	0.272511	2.83743	0	FALSE
1422910_s_at	-0.772399902	0.314718	2.45426	0	FALSE
1455234_at	-0.769649982	0.298138	2.58152	0	FALSE
1456563_at	-0.767380238	0.282733	2.71415	0	FALSE
1428384_at	-0.765660286	0.29428	2.60181	0	FALSE
1454817_at	-0.764080048	0.365521	2.09039	0	FALSE
1433879_a_at	-0.763350487	0.358132	2.13148	0	FALSE
1424469_a_at	-0.763169765	0.128273	5.94958	0	FALSE
1430798_x_at	-0.762929916	0.308434	2.47356	1	TRUE
1450880_at	-0.762840271	0.292026	2.61224	0	FALSE
1428853_at	-0.75810957	0.312652	2.42477	0	FALSE
1422178_a_at	-0.756999493	0.253663	2.98427	0	FALSE
1428484_at	-0.75654006	0.29763	2.54188	0	FALSE
1438285_at	-0.755889893	0.315854	2.39316	0	FALSE
1426995_a_at	-0.754509926	0.198281	3.80526	0	FALSE
1417936_at	-0.754340172	0.307678	2.45171	0	FALSE
1459886_at	-0.75421977	0.137749	5.47533	0	FALSE
1442005_at	-0.752530098	0.328525	2.29064	0	FALSE
1452766_at	-0.752510071	0.284469	2.64532	0	FALSE
1452828_at	-0.750670433	0.33996	2.20811	0	FALSE
1416709_a_at	-0.750420094	0.276388	2.71509	0	FALSE
1450420_at	-0.749450207	0.346576	2.16244	0	FALSE
1424189_at	-0.747279644	0.285881	2.61396	0	FALSE
1448367_at	-0.743089914	0.175415	4.23618	0	FALSE
1452702_at	-0.74134016	0.195428	3.79343	0	FALSE
1435801_at	-0.740849972	0.267396	2.77061	0	FALSE
1420919_at	-0.74078989	0.254758	2.90782	0	FALSE
1436322_a_at	-0.740620136	0.268104	2.76244	0	FALSE
1448927_at	-0.739480019	0.36558	2.02276	1	TRUE
1456169_at	-0.738960266	0.312449	2.36506	0	FALSE
1428909_at	-0.737799644	0.205187	3.59574	3	TRUE
1428198_at	-0.735800266	0.20654	3.5625	0	FALSE
1424815_at	-0.733939171	0.318444	2.30477	0	FALSE
1452941_at	-0.73293972	0.20493	3.57655	0	FALSE
1423411_at	-0.730020046	0.291341	2.50573	0	FALSE
1434101_at	-0.729629993	0.102259	7.13509	0	FALSE
1448943_at	-0.729199409	0.196147	3.71762	0	FALSE
1455547_at	-0.728419781	0.266872	2.72947	0	FALSE
1424952_at	-0.727989912	0.303692	2.39713	0	FALSE
1416419_s_at	-0.727800369	0.291624	2.49568	0	FALSE
1419568_at	-0.727689743	0.349703	2.08088	2	TRUE
1448185_at	-0.723700523	0.307205	2.35576	0	FALSE
1430020_x_at	-0.723510265	0.303738	2.38202	1	TRUE
1455411_at	-0.722030163	0.219104	3.29537	0	FALSE
1454980_at	-0.721460342	0.303421	2.37775	0	FALSE
1452864_at	-0.721409798	0.356171	2.02546	0	FALSE
1437492_at	-0.717910051	0.354163	2.02706	0	FALSE
1420286_at	-0.716549873	0.174961	4.09548	0	FALSE
1421870_at	-0.715769768	0.152388	4.69702	0	FALSE
1451809_s_at	-0.712499857	0.345831	2.06026	0	FALSE
1427935_at	-0.712319851	0.277979	2.56249	0	FALSE
1452262_at	-0.712300301	0.323045	2.20496	0	FALSE
1424794_at	-0.710839748	0.317584	2.23827	0	FALSE
1423648_at	-0.709280014	0.323052	2.19556	0	FALSE
1426899_at	-0.708529949	0.168076	4.21553	0	FALSE
1452257_at	-0.707499504	0.212761	3.32532	0	FALSE
1433819_s_at	-0.706870079	0.321474	2.19884	0	FALSE
1438178_x_at	-0.703709602	0.345367	2.03757	0	FALSE
1428763_at	-0.702389717	0.303733	2.31252	0	FALSE
1449815_a_at	-0.696139812	0.224195	3.10506	0	FALSE
1440771_at	-0.691910028	0.303258	2.28159	0	FALSE
1455686_at	-0.688419819	0.261415	2.63344	0	FALSE
1437662_at	-0.686039925	0.278823	2.46049	0	FALSE
1451804_a_at	-0.685599804	0.296104	2.3154	0	FALSE
1437679_a_at	-0.685110092	0.26368	2.59827	0	FALSE
1425753_a_at	-0.681930065	0.185797	3.67029	0	FALSE
1456857_at	-0.681500435	0.164253	4.14909	0	FALSE
1445980_at	-0.680639744	0.306619	2.21982	1	TRUE
1416739_a_at	-0.680419922	0.307357	2.21377	0	FALSE
1424444_a_at	-0.678090096	0.307943	2.202	0	FALSE
1429040_at	-0.676189899	0.278369	2.42911	0	FALSE
1418715_at	-0.674599648	0.332839	2.02681	0	FALSE
1415833_x_at	-0.674200058	0.322358	2.09146	0	FALSE
1448681_at	-0.672359943	0.292152	2.3014	0	FALSE
1429267_at	-0.671639919	0.178228	3.76844	0	FALSE
1437413_x_at	-0.670000076	0.321418	2.08452	0	FALSE
1451382_at	-0.667349815	0.221238	3.01643	0	FALSE
1431028_a_at	-0.665800095	0.32267	2.06341	0	FALSE
1454967_at	-0.66534996	0.289893	2.29516	0	FALSE
1460707_at	-0.664390564	0.301119	2.2064	0	FALSE
1434580_at	-0.663689613	0.288472	2.30071	0	FALSE
1434870_at	-0.66218996	0.237137	2.79244	0	FALSE
1415747_s_at	-0.660500526	0.313727	2.10533	0	FALSE
1453547_at	-0.659880161	0.286775	2.30104	0	FALSE
1415899_at	-0.657709599	0.216333	3.04027	0	FALSE
1449336_a_at	-0.656029701	0.267953	2.44831	0	FALSE
1448566_at	-0.648989677	0.310793	2.08818	4	TRUE
1418235_at	-0.648329735	0.226925	2.85702	0	FALSE
1429418_at	-0.648209572	0.258985	2.50288	1	TRUE
1435523_s_at	-0.645630121	0.268737	2.40246	0	FALSE
1416085_s_at	-0.645480156	0.242713	2.65944	0	FALSE
1428618_at	-0.64530015	0.269385	2.39546	0	FALSE
1448829_at	-0.643189907	0.31575	2.03702	0	FALSE
1436344_at	-0.642729759	0.231368	2.77796	1	TRUE
1426675_at	-0.64218998	0.276545	2.32219	0	FALSE
1423632_at	-0.641940117	0.155801	4.12026	0	FALSE
1424696_at	-0.641149998	0.252239	2.54184	0	FALSE
1418217_at	-0.636800289	0.199578	3.19073	0	FALSE
1420842_at	-0.634160042	0.288393	2.19895	0	FALSE
1428289_at	-0.632600784	0.202521	3.12363	0	FALSE
1440825_s_at	-0.632479668	0.167101	3.78503	0	FALSE
1436038_a_at	-0.625609875	0.273966	2.28354	1	TRUE
1420849_at	-0.625090122	0.189972	3.29043	0	FALSE
1424639_a_at	-0.624909401	0.256065	2.44043	0	FALSE
1434637_x_at	-0.622840405	0.29259	2.12871	1	TRUE
1439964_at	-0.622479916	0.24895	2.50042	0	FALSE
1424595_at	-0.620089531	0.296988	2.08793	0	FALSE
1430472_at	-0.619259834	0.267774	2.31263	0	FALSE
1433712_at	-0.618370056	0.257172	2.4045	0	FALSE
1417714_x_at	-0.617429733	0.306502	2.01444	0	FALSE
1429144_at	-0.616379738	0.274137	2.24844	0	FALSE
1441989_at	-0.615599632	0.219416	2.80563	2	TRUE
1423270_at	-0.614539862	0.266902	2.30249	0	FALSE
1421087_at	-0.614429951	0.230483	2.66584	0	FALSE
1424210_at	-0.614390373	0.249585	2.46164	0	FALSE
1451626_x_at	-0.613220215	0.293833	2.08697	0	FALSE
1448693_at	-0.611920357	0.121648	5.03026	0	FALSE
1426093_at	-0.611829996	0.263633	2.32076	0	FALSE
1422443_at	-0.611720085	0.238441	2.5655	0	FALSE
1425177_at	-0.61166954	0.299287	2.04376	0	FALSE
1455166_at	-0.611340523	0.265583	2.30187	0	FALSE
1423360_at	-0.60874033	0.26515	2.29584	0	FALSE
1428288_at	-0.608099937	0.274498	2.21532	0	FALSE
1449055_x_at	-0.607030392	0.239958	2.52973	0	FALSE
1433837_at	-0.606380463	0.299332	2.02578	0	FALSE
1421156_a_at	-0.605490208	0.241499	2.50722	0	FALSE
1430287_s_at	-0.605179787	0.281972	2.14624	0	FALSE
1454706_at	-0.605119705	0.205109	2.95024	0	FALSE
1451760_s_at	-0.601360321	0.266351	2.25777	0	FALSE
1460725_at	-0.599189758	0.153781	3.89637	0	FALSE
1441848_at	-0.598720074	0.215446	2.77899	0	FALSE
1416591_at	-0.597239971	0.23607	2.52993	0	FALSE
1459894_at	-0.596790314	0.296236	2.01457	0	FALSE
1418923_at	-0.593859673	0.275234	2.15766	0	FALSE
1420046_s_at	-0.593050003	0.208205	2.84839	0	FALSE
1454149_a_at	-0.591969967	0.289935	2.04173	0	FALSE
1449375_at	-0.590999603	0.208361	2.83642	0	FALSE
1434816_at	-0.590970039	0.224713	2.62989	0	FALSE
1424296_at	-0.587599754	0.29121	2.01779	0	FALSE
1427244_at	-0.587369919	0.210506	2.79028	0	FALSE
1436301_at	-0.585929871	0.216121	2.71111	0	FALSE
1429410_at	-0.585730076	0.190242	3.07886	0	FALSE
1425178_s_at	-0.583820343	0.269266	2.16819	0	FALSE
1417474_at	-0.582299709	0.188389	3.09094	1	TRUE
1460607_at	-0.580659866	0.13408	4.33071	0	FALSE
1440965_at	-0.578299999	0.245912	2.35166	1	TRUE
1451668_at	-0.577819824	0.213345	2.70838	0	FALSE
1425507_at	-0.576610088	0.265445	2.17224	0	FALSE
1455430_at	-0.574289799	0.16567	3.46648	0	FALSE
1418311_at	-0.573260307	0.271058	2.1149	0	FALSE
1428493_at	-0.573080063	0.244095	2.34777	0	FALSE
1455545_at	-0.572480202	0.159481	3.58963	0	FALSE
1436314_at	-0.572160244	0.27896	2.05105	0	FALSE
1426277_at	-0.570689678	0.238885	2.38897	0	FALSE
1433813_at	-0.568339825	0.184051	3.08796	0	FALSE
1434756_at	-0.568209648	0.257294	2.20841	2	TRUE
1434405_at	-0.567840099	0.203387	2.79193	0	FALSE
1432526_a_at	-0.566060066	0.260929	2.16941	0	FALSE
1424715_at	-0.565599442	0.236737	2.38915	0	FALSE
1429136_at	-0.565140247	0.250282	2.25802	1	TRUE
1417140_a_at	-0.563769817	0.241096	2.33836	0	FALSE
1452261_at	-0.56359005	0.236962	2.37839	0	FALSE
1460205_at	-0.56344986	0.254452	2.21436	0	FALSE
1451612_at	-0.560169697	0.260357	2.15155	0	FALSE
1417913_at	-0.559579849	0.236798	2.36311	3	TRUE
1433666_s_at	-0.558620453	0.204938	2.72581	0	FALSE
1443858_at	-0.558579922	0.257201	2.17176	0	FALSE
1433829_a_at	-0.557799339	0.136461	4.08763	0	FALSE
1416896_at	-0.557730198	0.265642	2.09955	0	FALSE
1427158_at	-0.55742979	0.265849	2.09679	0	FALSE
1423236_at	-0.55673027	0.239479	2.32475	0	FALSE
1426782_at	-0.556670189	0.256717	2.16842	0	FALSE
1428743_at	-0.556509972	0.262691	2.1185	0	FALSE
1448516_at	-0.553440094	0.24271	2.28025	0	FALSE
1425053_at	-0.553299904	0.24577	2.25129	0	FALSE
1435322_at	-0.553200245	0.251717	2.19771	1	TRUE
1416544_at	-0.553200245	0.175857	3.14573	0	FALSE
1423999_at	-0.552639961	0.270934	2.03976	0	FALSE
1453406_a_at	-0.552569866	0.18689	2.95666	0	FALSE
1427171_at	-0.549649715	0.202752	2.71095	0	FALSE
1417184_s_at	-0.548299789	0.249805	2.19491	0	FALSE
1428338_at	-0.548120022	0.213884	2.5627	0	FALSE
1423654_a_at	-0.547790051	0.25005	2.19072	0	FALSE
1424364_a_at	-0.547410011	0.257966	2.12203	0	FALSE
1456026_at	-0.546999931	0.193945	2.82039	0	FALSE
1445270_at	-0.543729782	0.240523	2.26062	0	FALSE
1416483_at	-0.541540146	0.257163	2.10583	0	FALSE
1434235_at	-0.54088974	0.19278	2.80573	1	TRUE
1448712_at	-0.540559769	0.245557	2.20137	2	TRUE
1427987_at	-0.540470123	0.268521	2.01276	0	FALSE
1442094_at	-0.53786993	0.174469	3.08291	0	FALSE
1418345_at	-0.537260056	0.252387	2.12872	0	FALSE
1426862_at	-0.535470009	0.209782	2.55251	0	FALSE
1435650_at	-0.535180092	0.225623	2.37202	0	FALSE
1460613_x_at	-0.53512001	0.24076	2.22263	0	FALSE
1419252_at	-0.534689903	0.221408	2.41496	0	FALSE
1428789_at	-0.534610271	0.181196	2.95044	0	FALSE
1435925_at	-0.53412962	0.192582	2.77353	0	FALSE
1429152_at	-0.529009819	0.215174	2.45852	0	FALSE
1416497_at	-0.528699875	0.244252	2.16457	0	FALSE
1427941_at	-0.527760029	0.239656	2.20215	0	FALSE
1452973_at	-0.527509689	0.219888	2.39899	0	FALSE
1418869_a_at	-0.52737999	0.211873	2.48914	0	FALSE
1451486_at	-0.526029587	0.173845	3.02585	0	FALSE
1435431_at	-0.525259972	0.175882	2.98643	3	TRUE
1428239_at	-0.524799824	0.230659	2.27522	0	FALSE
1456480_at	-0.524369955	0.237847	2.20465	0	FALSE
1426523_a_at	-0.522769928	0.222266	2.352	0	FALSE
1426229_s_at	-0.521499872	0.161358	3.23195	0	FALSE
1423963_at	-0.521170139	0.216256	2.40997	0	FALSE
1434446_at	-0.521010399	0.252544	2.06304	0	FALSE
1458102_at	-0.520749807	0.106726	4.87934	0	FALSE
1452309_at	-0.519389629	0.205819	2.52353	0	FALSE
1418853_at	-0.518099785	0.250075	2.07178	0	FALSE
1429073_at	-0.515669823	0.233849	2.20514	0	FALSE
1427604_a_at	-0.515520096	0.241433	2.13526	0	FALSE
1451973_at	-0.513950348	0.21467	2.39413	0	FALSE
1436197_at	-0.511829853	0.196922	2.59915	0	FALSE
1436630_at	-0.510779858	0.244996	2.08485	0	FALSE
1440084_at	-0.510400295	0.242212	2.10724	0	FALSE
1427897_s_at	-0.509740829	0.200178	2.54643	0	FALSE
1417060_at	-0.50909996	0.24091	2.11324	0	FALSE
1455069_x_at	-0.508480072	0.2201	2.31022	2	TRUE
1451126_at	-0.508450031	0.176912	2.87402	0	FALSE
1448450_at	-0.506269455	0.231159	2.19014	0	FALSE
1424545_at	-0.501799583	0.232663	2.15676	0	FALSE
1432273_a_at	-0.501619816	0.227064	2.20916	0	FALSE
1416774_at	-0.500509739	0.171671	2.91552	0	FALSE
1457147_at	0.500090122	0.224893	2.22367	0	FALSE
1455438_at	0.502429962	0.217664	2.30828	0	FALSE
1439406_x_at	0.504670143	0.237505	2.12488	0	FALSE
1429181_at	0.506039619	0.133318	3.79574	0	FALSE
1453821_at	0.50785017	0.229437	2.21347	0	FALSE
1452272_a_at	0.508080006	0.221617	2.29261	0	FALSE
1454964_at	0.511080265	0.143111	3.5712	0	FALSE
1415760_s_at	0.511790276	0.220742	2.31849	0	FALSE
1450534_x_at	0.514969826	0.227412	2.26448	0	FALSE
1429024_at	0.515759945	0.245316	2.10244	0	FALSE
1419480_at	0.516190052	0.195868	2.6354	0	FALSE
1447409_at	0.5176301	0.205511	2.51875	0	FALSE
1420394_s_at	0.51914978	0.172007	3.01818	0	FALSE
1455737_at	0.519599915	0.146682	3.54237	0	FALSE
1444092_at	0.521430016	0.172437	3.0239	0	FALSE
1434945_at	0.521969795	0.256012	2.03885	0	FALSE
1455055_at	0.52518034	0.153746	3.4159	0	FALSE
1429190_at	0.525320053	0.170062	3.08898	0	FALSE
1420809_a_at	0.525509834	0.256102	2.05196	1	TRUE
1418652_at	0.525979996	0.256925	2.04721	0	FALSE
1419146_a_at	0.527740002	0.251512	2.09827	0	FALSE
1456078_x_at	0.527770042	0.182152	2.89742	0	FALSE
1438653_x_at	0.528260231	0.228624	2.3106	0	FALSE
1435775_at	0.528289795	0.263343	2.00609	0	FALSE
1429057_at	0.52986002	0.23388	2.26553	0	FALSE
1419979_s_at	0.530810356	0.21208	2.50288	0	FALSE
1453070_at	0.531599998	0.233052	2.28104	0	FALSE
1455292_x_at	0.531720161	0.245724	2.16389	0	FALSE
1437155_a_at	0.532660007	0.149098	3.57255	0	FALSE
1424614_at	0.538249969	0.181646	2.96317	1	TRUE
1436173_at	0.539629936	0.250669	2.15276	0	FALSE
1437393_at	0.540329933	0.212842	2.53864	0	FALSE
1416658_at	0.544130087	0.15292	3.55827	0	FALSE
1418653_at	0.544699669	0.248166	2.19491	4	TRUE
1442034_at	0.553790092	0.251289	2.2038	0	FALSE
1436896_at	0.556230068	0.2173	2.55974	0	FALSE
1421009_at	0.558599949	0.160198	3.48694	2	TRUE
1450738_at	0.559269905	0.118957	4.70145	0	FALSE
1443733_x_at	0.565269947	0.207536	2.72373	0	FALSE
1455263_at	0.567530155	0.206592	2.74711	0	FALSE
1419060_at	0.569269657	0.20163	2.82334	0	FALSE
1452508_x_at	0.569349766	0.272427	2.08991	0	FALSE
1416437_a_at	0.570759773	0.282183	2.02266	0	FALSE
1448940_at	0.571179867	0.187406	3.04782	0	FALSE
1453587_at	0.571969986	0.275674	2.07481	0	FALSE
1416852_a_at	0.572060108	0.210729	2.71468	0	FALSE
1433541_a_at	0.572390079	0.261173	2.19162	0	FALSE
1416630_at	0.573279858	0.2544	2.25345	0	FALSE
1418480_at	0.573849678	0.246181	2.33101	0	FALSE
1439386_x_at	0.574810028	0.265283	2.16678	0	FALSE
1419492_s_at	0.576570034	0.213969	2.69464	0	FALSE
1450069_a_at	0.577330112	0.209101	2.761	0	FALSE
1429947_a_at	0.57833004	0.288851	2.00217	0	FALSE
1419721_at	0.579899788	0.218487	2.65416	0	FALSE
1449455_at	0.582640171	0.28122	2.07183	0	FALSE
1438758_at	0.584679604	0.190307	3.0723	0	FALSE
1416311_s_at	0.585199833	0.247614	2.36336	16	TRUE
1447458_at	0.586260319	0.28584	2.05101	0	FALSE
1420383_a_at	0.590499878	0.274705	2.14957	0	FALSE
1435135_at	0.590839863	0.160152	3.68925	1	TRUE
1428267_at	0.592350006	0.266183	2.22535	0	FALSE
1419188_s_at	0.595030308	0.152866	3.89249	0	FALSE
1443783_x_at	0.595649958	0.260656	2.2852	0	FALSE
1452091_a_at	0.596849918	0.220325	2.70895	0	FALSE
1428381_a_at	0.600179672	0.255118	2.35256	0	FALSE
1418927_a_at	0.600830078	0.298026	2.01603	0	FALSE
1450440_at	0.604830265	0.219632	2.75383	0	FALSE
1452956_a_at	0.608369827	0.261101	2.33002	0	FALSE
1426581_at	0.60959053	0.277045	2.20032	0	FALSE
1441099_at	0.615369797	0.300682	2.04658	0	FALSE
1430802_at	0.615429878	0.229496	2.68166	0	FALSE
1422861_s_at	0.619879961	0.296212	2.09269	0	FALSE
1417395_at	0.620059967	0.212327	2.92031	0	FALSE
1437608_x_at	0.620909691	0.2641	2.35105	0	FALSE
1419114_at	0.62390995	0.28811	2.16552	0	FALSE
1449113_at	0.624829769	0.179762	3.47586	0	FALSE
1448226_at	0.62635994	0.260324	2.40608	0	FALSE
1428306_at	0.627490044	0.25271	2.48304	0	FALSE
1448046_at	0.632120132	0.195173	3.23877	0	FALSE
1438716_at	0.633209944	0.149642	4.23148	0	FALSE
1420381_a_at	0.635499954	0.229448	2.76968	0	FALSE
1450484_a_at	0.63902998	0.272451	2.34549	0	FALSE
1450792_at	0.64247036	0.306155	2.09851	0	FALSE
1452761_a_at	0.646709919	0.223669	2.89137	0	FALSE
1458060_at	0.648220062	0.269545	2.40487	0	FALSE
1426645_at	0.656079292	0.316293	2.07428	0	FALSE
1420494_x_at	0.662499428	0.318749	2.07844	0	FALSE
1426716_at	0.669129848	0.257122	2.60239	0	FALSE
1450702_at	0.679800034	0.208348	3.2628	0	FALSE
1429158_at	0.680119991	0.265501	2.56164	0	FALSE
1427386_at	0.682119846	0.252502	2.70144	0	FALSE
1424412_at	0.686079979	0.175377	3.91204	0	FALSE
1453134_at	0.688049793	0.329839	2.08602	0	FALSE
1436858_at	0.690060139	0.242712	2.84312	0	FALSE
1425823_at	0.691579819	0.256988	2.69109	0	FALSE
1418990_at	0.694569826	0.257971	2.69243	3	TRUE
1416153_at	0.696570396	0.332713	2.09361	0	FALSE
1424709_at	0.697580338	0.227339	3.06846	0	FALSE
1416408_at	0.698999405	0.213607	3.27236	0	FALSE
1435878_at	0.700359821	0.158092	4.43009	0	FALSE
1441388_at	0.703950167	0.128628	5.47276	0	FALSE
1452665_at	0.705030203	0.240231	2.93481	0	FALSE
1424998_at	0.706279755	0.307137	2.29956	0	FALSE
1449001_at	0.707250118	0.227719	3.1058	1	TRUE
1418455_at	0.713779926	0.233086	3.0623	0	FALSE
1434118_at	0.715919971	0.34696	2.06341	0	FALSE
1419162_s_at	0.717030048	0.338315	2.11942	0	FALSE
1419483_at	0.717370033	0.321267	2.23294	0	FALSE
1425331_at	0.719689846	0.272276	2.64324	0	FALSE
1438666_at	0.719880104	0.335687	2.1445	0	FALSE
1453287_at	0.721930027	0.314577	2.29492	0	FALSE
1428364_at	0.722770214	0.301237	2.39934	0	FALSE
1423119_at	0.723239899	0.334482	2.16227	1	TRUE
1448533_at	0.723570347	0.31941	2.26533	0	FALSE
1423966_at	0.726260185	0.361212	2.01062	0	FALSE
1453074_at	0.727989674	0.274455	2.65249	0	FALSE
1455293_at	0.729450226	0.325944	2.23796	0	FALSE
1427248_at	0.73112011	0.326617	2.23846	0	FALSE
1447364_x_at	0.733539581	0.30181	2.43047	0	FALSE
1435330_at	0.738369942	0.211916	3.48426	0	FALSE
1456586_x_at	0.73968029	0.303609	2.4363	7	TRUE
1429106_at	0.740830183	0.226724	3.26754	0	FALSE
1416016_at	0.741539955	0.323869	2.28963	0	FALSE
1416409_at	0.744499207	0.355514	2.09415	0	FALSE
1447703_x_at	0.745440006	0.342573	2.176	0	FALSE
1424962_at	0.749139786	0.355234	2.10886	0	FALSE
1428522_at	0.754020214	0.336882	2.23823	0	FALSE
1419398_a_at	0.755430222	0.376379	2.0071	1	TRUE
1454757_s_at	0.755539894	0.238911	3.16243	0	FALSE
1417851_at	0.759829998	0.268975	2.82491	0	FALSE
1417610_at	0.76709938	0.294674	2.60322	0	FALSE
1431742_at	0.773959875	0.376151	2.05758	0	FALSE
1451438_s_at	0.774240017	0.306382	2.52704	0	FALSE
1442024_at	0.776280403	0.216051	3.59305	0	FALSE
1415909_at	0.777090073	0.37	2.10024	0	FALSE
1420496_at	0.779040337	0.231724	3.36194	0	FALSE
1445180_at	0.783170223	0.213568	3.66708	0	FALSE
1456288_at	0.788740158	0.228657	3.44945	0	FALSE
1425028_a_at	0.79049015	0.250635	3.15395	2	TRUE
1449410_a_at	0.793900013	0.205333	3.86641	0	FALSE
1421550_a_at	0.795209885	0.108336	7.34022	0	FALSE
1436994_a_at	0.795419693	0.300315	2.64862	0	FALSE
1426454_at	0.795869827	0.340566	2.33691	0	FALSE
1425004_s_at	0.797660351	0.248073	3.21543	0	FALSE
1422513_at	0.812389851	0.282659	2.8741	1	TRUE
1424832_at	0.819390297	0.340055	2.40958	0	FALSE
1448947_at	0.819779873	0.239199	3.42719	0	FALSE
1444037_at	0.825449944	0.185149	4.45831	0	FALSE
1419549_at	0.827599525	0.269697	3.06862	0	FALSE
1433754_at	0.833330154	0.359324	2.31916	0	FALSE
1417374_at	0.841030121	0.335129	2.50957	0	FALSE
1440305_at	0.84815979	0.315744	2.68622	0	FALSE
1416101_a_at	0.853859901	0.317473	2.68955	0	FALSE
1427411_s_at	0.865119934	0.340951	2.53737	0	FALSE
1449025_at	0.86702013	0.429319	2.01952	0	FALSE
1436362_x_at	0.867440224	0.395797	2.19163	0	FALSE
1437481_at	0.868900061	0.303955	2.85865	0	FALSE
1436058_at	0.876170158	0.422998	2.07133	0	FALSE
1456747_x_at	0.880820036	0.272815	3.22864	0	FALSE
1434472_at	0.883930206	0.205935	4.29227	0	FALSE
1451386_at	0.88864994	0.218878	4.06002	0	FALSE
1418580_at	0.890330315	0.318053	2.79932	0	FALSE
1449875_s_at	0.891730309	0.385617	2.31248	0	FALSE
1448799_s_at	0.90114975	0.206705	4.35958	0	FALSE
1420249_s_at	0.908760071	0.27329	3.32526	0	FALSE
1451212_at	0.91260004	0.43026	2.12104	0	FALSE
1417797_a_at	0.912939787	0.3708	2.46208	0	FALSE
1434449_at	0.91432023	0.448188	2.04004	0	FALSE
1439567_at	0.915079594	0.253522	3.60947	0	FALSE
1437497_a_at	0.929180145	0.454311	2.04525	0	FALSE
1431817_at	0.934899807	0.371026	2.51977	0	FALSE
1450252_at	0.942379951	0.386978	2.43523	0	FALSE
1437609_at	0.943690062	0.344695	2.73775	0	FALSE
1441945_s_at	0.948090076	0.207563	4.56773	0	FALSE
1448775_at	0.953989983	0.333795	2.85802	0	FALSE
1417757_at	0.954559803	0.350405	2.72416	0	FALSE
1451776_s_at	0.960299969	0.275203	3.48942	0	FALSE
1451448_a_at	0.962639809	0.24986	3.85272	0	FALSE
1423186_at	0.965800047	0.415837	2.32254	0	FALSE
1441198_at	0.968319893	0.299757	3.23035	0	FALSE
1427950_at	0.968349934	0.457788	2.11528	0	FALSE
1423819_s_at	0.975880623	0.434873	2.24405	0	FALSE
1434962_x_at	0.976219893	0.365909	2.66793	0	FALSE
1417580_s_at	0.977399826	0.441542	2.21361	0	FALSE
1438001_x_at	0.985350132	0.271284	3.63218	0	FALSE
1457724_at	0.986390114	0.259699	3.7982	0	FALSE
1431141_at	0.992949963	0.243604	4.07608	0	FALSE
1427422_at	0.993469715	0.349417	2.84322	0	FALSE
1424573_at	0.996049881	0.355498	2.80184	0	FALSE
1453220_at	0.996890068	0.275304	3.62105	0	FALSE
1428636_at	1.006000042	0.361852	2.78014	0	FALSE
1438719_at	1.00758028	0.344579	2.92409	0	FALSE
1449010_at	1.009359837	0.41544	2.42961	0	FALSE
1417045_at	1.016020298	0.463279	2.19311	0	FALSE
1424948_x_at	1.018300056	0.384237	2.65019	0	FALSE
1435704_at	1.033230066	0.260315	3.96915	2	TRUE
1417244_a_at	1.033279896	0.284092	3.63713	0	FALSE
1427974_s_at	1.03358984	0.440482	2.3465	0	FALSE
1426584_a_at	1.038599968	0.476523	2.17954	0	FALSE
1429379_at	1.042890072	0.471978	2.20961	1	TRUE
1443084_at	1.051459789	0.504018	2.08616	0	FALSE
1416142_at	1.051949978	0.385134	2.73139	0	FALSE
1455827_at	1.054579735	0.347093	3.03832	0	FALSE
1455208_at	1.055979729	0.288538	3.65976	0	FALSE
1453588_at	1.058620453	0.507064	2.08775	0	FALSE
1418469_at	1.063819885	0.357143	2.97869	0	FALSE
1420940_x_at	1.065879822	0.18556	5.74413	0	FALSE
1460218_at	1.067780018	0.271374	3.93472	0	FALSE
1421221_at	1.074710369	0.351187	3.06022	0	FALSE
1426501_a_at	1.081269741	0.329839	3.27818	0	FALSE
1455439_a_at	1.086919308	0.439972	2.47043	0	FALSE
1453485_s_at	1.109839916	0.433836	2.5582	0	FALSE
1427231_at	1.114450216	0.552669	2.01649	0	FALSE
1453109_at	1.121070385	0.285311	3.92929	0	FALSE
1418253_a_at	1.121359825	0.183373	6.11517	0	FALSE
1441975_at	1.130409956	0.281012	4.02264	0	FALSE
1427746_x_at	1.134300232	0.301212	3.76578	0	FALSE
1437432_a_at	1.137809753	0.227984	4.99076	0	FALSE
1419582_at	1.138360023	0.518906	2.19377	0	FALSE
1426342_at	1.15915966	0.275981	4.20014	0	FALSE
1437142_a_at	1.165430069	0.137887	8.45203	0	FALSE
1417978_at	1.167600155	0.380565	3.06807	0	FALSE
1459187_at	1.177279949	0.387603	3.03733	0	FALSE
1439794_at	1.18212986	0.472869	2.49991	0	FALSE
1419573_a_at	1.191739559	0.393544	3.02823	0	FALSE
1456424_s_at	1.198060036	0.553121	2.166	0	FALSE
1444138_at	1.224050045	0.387301	3.16046	0	FALSE
1438858_x_at	1.227640152	0.18583	6.60625	0	FALSE
1426896_at	1.229329586	0.314288	3.91147	0	FALSE
1428662_a_at	1.230549812	0.263124	4.67668	0	FALSE
1438176_x_at	1.247770309	0.346927	3.59663	0	FALSE
1435290_x_at	1.261789322	0.351772	3.58695	0	FALSE
1449007_at	1.262869835	0.225817	5.59246	0	FALSE
1442612_at	1.268499851	0.269388	4.70881	0	FALSE
1431008_at	1.271670341	0.500866	2.53894	0	FALSE
1447100_s_at	1.272400141	0.322742	3.94247	0	FALSE
1453571_at	1.277040482	0.290722	4.39266	0	FALSE
1447227_at	1.279449701	0.599415	2.1345	0	FALSE
1452012_a_at	1.285269737	0.24194	5.31236	2	TRUE
1448961_at	1.291110039	0.613409	2.10481	0	FALSE
1418537_at	1.302839756	0.301051	4.32763	0	FALSE
1428832_at	1.326889992	0.364099	3.64431	0	FALSE
1419491_at	1.332859755	0.586385	2.27301	0	FALSE
1434985_a_at	1.351419449	0.430419	3.13978	0	FALSE
1417069_a_at	1.361400127	0.608868	2.23595	0	FALSE
1424339_at	1.36852026	0.409102	3.34518	0	FALSE
1425633_at	1.37567997	0.354647	3.87901	0	FALSE
1455871_s_at	1.37804985	0.669002	2.05986	0	FALSE
1417968_a_at	1.387289524	0.36577	3.79279	1	TRUE
1419972_at	1.411799908	0.495419	2.84971	0	FALSE
1419291_x_at	1.412529945	0.203497	6.94126	0	FALSE
1453752_at	1.42963028	0.412586	3.46505	0	FALSE
1423745_at	1.471059799	0.316922	4.64172	0	FALSE
1439560_x_at	1.482230186	0.389147	3.80893	0	FALSE
1449556_at	1.484419823	0.353103	4.20392	0	FALSE
1458438_at	1.503479958	0.528463	2.845	0	FALSE
1442124_at	1.507009983	0.484582	3.10992	0	FALSE
1432198_at	1.509539843	0.570539	2.64582	0	FALSE
1415965_at	1.514220238	0.629248	2.40639	0	FALSE
1422943_a_at	1.515669823	0.614067	2.46825	0	FALSE
1436684_a_at	1.55562973	0.51546	3.01794	0	FALSE
1452348_s_at	1.614080191	0.477555	3.37988	0	FALSE
1433462_a_at	1.649230003	0.135928	12.1331	1	TRUE
1425869_a_at	1.672699928	0.380259	4.39884	0	FALSE
1440252_at	1.693620205	0.351424	4.81931	0	FALSE
1434307_at	1.694489956	0.300911	5.63121	0	FALSE
1447845_s_at	1.714149952	0.688776	2.48869	0	FALSE
1426628_at	1.727539539	0.536451	3.22031	0	FALSE
1436503_at	1.735530376	0.416968	4.16226	0	FALSE
1428851_at	1.740270138	0.273263	6.36848	0	FALSE
1429119_at	1.742340088	0.388286	4.48726	0	FALSE
1452426_x_at	1.773679972	0.476271	3.7241	0	FALSE
1438390_s_at	1.784199715	0.291166	6.12779	0	FALSE
1435521_at	1.785470009	0.6168	2.89473	0	FALSE
1438937_x_at	1.799590111	0.363593	4.94946	0	FALSE
1455869_at	1.805409908	0.682553	2.64508	0	FALSE
1425964_x_at	1.817519665	0.54384	3.34201	0	FALSE
1456746_a_at	1.818490028	0.407172	4.46615	0	FALSE
1438644_x_at	1.832069874	0.252402	7.25854	0	FALSE
1419971_s_at	1.879129887	0.243788	7.70803	0	FALSE
1435217_at	1.903109789	0.609064	3.12465	0	FALSE
1419523_at	1.921600342	0.306028	6.27917	0	FALSE
1424857_a_at	1.921860218	0.187803	10.2334	0	FALSE
1446155_at	1.928139925	0.503008	3.83322	0	FALSE
1440624_at	1.94554019	0.607884	3.20051	0	FALSE
1418028_at	1.947529793	0.773543	2.51768	0	FALSE
1418837_at	1.982890129	0.268283	7.39102	0	FALSE
1434437_x_at	2.029920101	0.61956	3.27639	0	FALSE
1424105_a_at	2.033100128	0.379407	5.35863	4	TRUE
1419407_at	2.040329933	0.269535	7.56981	0	FALSE
1435665_at	2.042349815	0.377551	5.40947	0	FALSE
1430979_a_at	2.106200218	0.249029	8.45765	0	FALSE
1422000_at	2.115439892	0.547202	3.86593	0	FALSE
1418804_at	2.226360321	0.953378	2.33523	0	FALSE
1424673_at	2.245669842	1.06112	2.11632	0	FALSE
1455454_at	2.277719975	0.507357	4.48938	0	FALSE
1454898_s_at	2.363409519	0.314351	7.51838	1	TRUE
1435163_at	2.632399559	0.572541	4.59775	3	TRUE
1434171_at	2.711100101	0.308083	8.7999	0	FALSE
1418536_at	2.746230125	0.641695	4.27965	0	FALSE
1455240_x_at	2.748860121	0.631154	4.35529	0	FALSE
1424576_s_at	2.771780014	0.373167	7.42772	0	FALSE
1434624_x_at	2.915090084	0.409231	7.12334	0	FALSE
1434340_at	3.061069965	0.402624	7.60279	0	FALSE
1451602_at	3.068460226	0.434122	7.0682	0	FALSE
1454709_at	3.1031003	0.499483	6.21262	0	FALSE
1429184_at	3.240209579	0.548056	5.91218	0	FALSE
1452349_x_at	3.486599922	0.518403	6.72566	0	FALSE
1426906_at	3.670200109	0.498096	7.36845	0	FALSE
1444128_at	3.696529865	0.790864	4.67404	0	FALSE
1425336_x_at	3.887979507	0.572667	6.78926	0	FALSE
1419436_at	3.922310352	0.322553	12.1602	0	FALSE
1452231_x_at	4.012160063	0.565559	7.09415	0	FALSE
1419094_at	4.021639824	1.12674	3.56926	15	TRUE
1432517_a_at	4.12307024	0.437761	9.41855	0	FALSE
1438936_s_at	4.802480221	0.392987	12.2205	0	FALSE
1433735_a_at	5.395400524	0.787794	6.84874	0	FALSE
1459747_at	5.64220953	0.490256	11.5087	0	FALSE
1421144_at	6.673289776	0.232498	28.7026	0	FALSE
