# Supplementary material for: Genotype and expression analysis of two inbred mouse strains and two derived congenic strains suggest that most gene expression is trans regulated and sensitive to genetic background
Source: BMC Genomics. 2010 Jun 7;11:361. doi: 10.1186/1471-2164-11-361 (PMC2896378; doi:10.1186/1471-2164-11-361)
Supplement: Additional file 3 — Numbers genes with each number of SNP in their upstream region and the correlation with expression differences. [file 1471-2164-11-361-S3.TXT]

Lower_prob_threshold	Upper_Prob_threshold	Minimum snp_count	Observed number of probes with >= snp_count snp and <= Prob of diff expression	Observed number of probes with 0  snp and <= Prob of diff expression	Observed number of probes with >= snp_count snp and  Prob of diff expression outside band or diff in expression < 0.5	Observed number of probes with 0  snp and > Prob of diff expression	Expected number of probes with >= snp_count snp and <= Prob of diff expression	Expected number of probes with 0  snp and <= Prob of diff expression	Expected number of probes with >= snp_count snp and  Prob of diff expression outside band or diff in expression < 0.5	Expected number of probes with 0  snp and > Prob of diff expression	CHISQ	LOG 10 CHISQ	REL RISK	lower rel risk	upper rel risk	ODDS RATIO	REL RISK	chisq < bonferonni	Relative Risk of difference in gene expression					
0	0.00039751	1	67	109	2851	15462	27.78	148.22	2890.22	15422.78	2.52E-14	-13.6	2.45	2.02	2.96	3.33	2.45	TRUE		P for difference in gene expression				
0	0.00039751	2	40	109	1497	14178	14.47	134.53	1522.53	14152.47	6.75E-11	-10.17	2.81	2.32	3.98	3.48	2.81	TRUE	snp_count	0-0.00039751	0.00039751-0.001931	0.001931-0.004563	0.004563-0.007734	0.007734-0.011533
0	0.00039751	3	27	109	851	13574	8.2	127.8	869.8	13555.2	4.91E-10	-9.31	3.37	2.7	5.37	3.95	3.37	TRUE	1	2.45	2.16	2.9		
0	0.00039751	4	21	109	496	13246	4.85	125.15	512.15	13229.85	3.32E-12	-11.48	4.48	3.48	7.76	5.15	4.48	TRUE	2	2.81	2.46	3.83		
0	0.00039751	5	15	109	316	13079	3.04	120.96	327.96	13067.04	1.46E-10	-9.84	5.13	3.71	9.83	5.7	5.13	TRUE	3	3.37	2.98	5.12		
0	0.00039751	6	10	109	194	12963	1.83	117.17	202.17	12954.83	3.75E-08	-7.43	5.7	3.69	12.47	6.13	5.7	TRUE	4	4.48		4.68		
0	0.00039751	7	7	109	110	12886	1.04	114.96	115.96	12880.04	1.22E-07	-6.91	7.13	4.07	17.94	7.52	7.13	TRUE	5	5.13		5.93		
0	0.00039751	8	5	109	71	12851	0.66	113.34	75.34	12846.66	2.59E-06	-5.59	7.98	3.95	23.32	8.3	7.98	TRUE	6	5.7		6.24		
0	0.00039751	9	2	109	39	12823	0.35	110.65	40.65	12821.35	4.93E-02	-1.31				6.03	5.94	FALSE	7	7.13				
0	0.00039751	10	1	109	29	12813	0.25	109.75	29.75	12812.25	5.31E-01	-0.27				4.05	4.03	FALSE	8	7.98				
0	0.00039751	11	0	109	15	12799	0.13	108.87	14.87	12799.13	9.88E-01	-0.01				0	0	FALSE	9					
0.00039751	0.001931	1	38	74	2880	15461	17.71	94.29	2900.29	15440.71	4.04E-06	-5.39	2.16			2.76	2.16	TRUE	Pearson correlation coeefficient	0.99	0.99	0.95		
0.00039751	0.001931	2	23	74	1514	14177	9.44	87.56	1527.56	14163.44	7.55E-05	-4.12	2.46			2.91	2.46	TRUE						
0.00039751	0.001931	3	16	74	862	13573	5.44	84.56	872.56	13562.44	6.68E-05	-4.18	2.98			3.4	2.98	TRUE						
0.00039751	0.001931	4	6	74	511	13245	2.99	77.01	514.01	13241.99	3.66E-01	-0.44				2.1	2.02	FALSE						
0.00039751	0.001931	5	4	74	327	13078	1.91	76.09	329.09	13075.91	5.05E-01	-0.3				2.16	2.1	FALSE				
0.00039751	0.001931	6	3	74	201	12962	1.19	75.81	202.81	12960.19	4.18E-01	-0.38				2.61	2.55	FALSE				
0.00039751	0.001931	7	0	74	117	12885	0.66	73.34	116.34	12885.66	8.80E-01	-0.06				0	0	FALSE		bonferoni correction alpha = alpha / n		
0.00039751	0.001931	8	0	74	76	12850	0.43	73.57	75.57	12850.43	9.32E-01	-0.03				0	0	FALSE		alpha	n	alpha/n
0.00039751	0.001931	9	0	74	41	12822	0.23	73.77	40.77	12822.23	9.71E-01	-0.01				0	0	FALSE		0.05	55	0.000909091
0.00039751	0.001931	10	0	74	30	12812	0.17	73.83	29.83	12812.17	9.82E-01	-0.01				0	0	FALSE				
0.00039751	0.001931	11	0	74	15	12798	0.09	73.91	14.91	12798.09	9.93E-01	0				0	0	FALSE				
0.001931	0.004563	1	40	48	2878	15459	13.94	74.06	2904.06	15432.94	1.43E-12	-11.84	2.9			4.48	2.9	TRUE				
0.001931	0.004563	2	28	48	1509	14175	7.41	68.59	1529.59	14154.41	9.64E-14	-13.02	3.83			5.48	3.83	TRUE				
0.001931	0.004563	3	21	48	857	13571	4.18	64.82	873.82	13554.18	1.30E-15	-14.89	5.12			6.93	5.12	TRUE				
0.001931	0.004563	4	10	48	507	13243	2.17	55.83	514.83	13235.17	1.81E-06	-5.74	4.68			5.44	4.68	TRUE				
0.001931	0.004563	5	8	48	323	13076	1.38	54.62	329.62	13069.38	3.60E-07	-6.44	5.93			6.75	5.93	TRUE				
0.001931	0.004563	6	5	48	199	12960	0.82	52.18	203.18	12955.82	7.21E-05	-4.14	6.24			6.78	6.24	TRUE				
0.001931	0.004563	7	3	48	114	12883	0.46	50.54	116.54	12880.46	2.50E-03	-2.6				7.06	6.71	FALSE				
0.001931	0.004563	8	1	48	75	12848	0.29	48.71	75.71	12847.29	6.18E-01	-0.21				3.57	3.52	FALSE				
0.001931	0.004563	9	0	48	41	12820	0.15	47.85	40.85	12820.15	9.85E-01	-0.01				0	0	FALSE				
0.001931	0.004563	10	0	48	30	12810	0.11	47.89	29.89	12810.11	9.90E-01	0				0	0	FALSE
0.001931	0.004563	11	0	48	15	12796	0.06	47.94	14.94	12796.06	9.97E-01	0				0	0	FALSE
0.004563	0.007734	1	19	45	2899	15446	10.14	53.86	2907.86	15437.14	2.65E-02	-1.58				2.25	1.88	FALSE
0.004563	0.007734	2	10	45	1527	14162	5.37	49.63	1531.63	14157.37	2.18E-01	-0.66				2.06	1.87	FALSE
0.004563	0.007734	3	6	45	872	13558	3.09	47.91	874.91	13555.09	4.04E-01	-0.39				2.07	1.95	FALSE
0.004563	0.007734	4	4	45	513	13230	1.84	47.16	515.16	13227.84	4.48E-01	-0.35				2.29	2.19	FALSE
0.004563	0.007734	5	3	45	328	13063	1.18	46.82	329.82	13061.18	4.11E-01	-0.39				2.66	2.55	FALSE
0.004563	0.007734	6	2	45	202	12947	0.73	46.27	203.27	12945.73	5.17E-01	-0.29				2.85	2.77	FALSE
0.004563	0.007734	7	1	45	116	12870	0.41	45.59	116.59	12869.41	8.39E-01	-0.08				2.47	2.43	FALSE
0.004563	0.007734	8	1	45	75	12835	0.27	45.73	75.73	12834.27	5.74E-01	-0.24				3.8	3.74	FALSE
0.004563	0.007734	9	0	45	41	12807	0.14	44.86	40.86	12807.14	9.86E-01	-0.01				0	0	FALSE
0.004563	0.007734	10	0	45	30	12797	0.1	44.9	29.9	12797.1	9.91E-01	0				0	0	FALSE
0.004563	0.007734	11	0	45	15	12783	0.05	44.95	14.95	12783.05	9.97E-01	0				0	0	FALSE
0.007734	0.011533	1	14	25	2904	15453	6.19	32.81	2911.81	15445.19	8.27E-03	-2.08				2.98	2.27	FALSE
0.007734	0.011533	2	7	25	1530	14169	3.13	28.87	1533.87	14165.13	1.49E-01	-0.83				2.59	2.24	FALSE
0.007734	0.011533	3	2	25	876	13565	1.64	25.36	876.36	13564.64	9.94E-01	0				1.24	1.22	FALSE
0.007734	0.011533	4	2	25	515	13237	1.01	25.99	515.99	13236.01	8.01E-01	-0.1				2.06	1.98	FALSE
0.007734	0.011533	5	1	25	330	13070	0.64	25.36	330.36	13069.64	9.77E-01	-0.01				1.58	1.56	FALSE
0.007734	0.011533	6	1	25	203	12954	0.4	25.6	203.6	12953.4	8.25E-01	-0.08				2.55	2.49	FALSE
0.007734	0.011533	7	1	25	116	12877	0.23	25.77	116.77	12876.23	4.68E-01	-0.33				4.44	4.31	FALSE
0.007734	0.011533	8	0	25	76	12842	0.15	24.85	75.85	12842.15	9.86E-01	-0.01				0	0	FALSE
0.007734	0.011533	9	0	25	41	12814	0.08	24.92	40.92	12814.08	9.94E-01	0				0	0	FALSE
0.007734	0.011533	10	0	25	30	12804	0.06	24.94	29.94	12804.06	9.96E-01	0				0	0	FALSE
0.007734	0.011533	11	0	25	15	12790	0.03	24.97	14.97	12790.03	9.99E-01	0				0	0	FALSE
