# Supplementary material for: Genotype and expression analysis of two inbred mouse strains and two derived congenic strains suggest that most gene expression is trans regulated and sensitive to genetic background
Source: BMC Genomics. 2010 Jun 7;11:361. doi: 10.1186/1471-2164-11-361 (PMC2896378; doi:10.1186/1471-2164-11-361)
Supplement: Additional file 4 — Calculations of number of differentially expressed genes attributable to haplotype differences. [file 1471-2164-11-361-S4.XLS]

## Sheet: Sheet1
Calculation of probability that a gene is differentially expressed because it is on a different haplotype by Bayes Theorem
((Nh/E) x (Nhd/Nh))/( Gd/E)
T	18328		Total Number of differentially expressed genes
E	16550		Number of Ensembl genes with haplotye data
Gs	11643		Number of genes for which C57BL/6 and A/J have the same haplotype
Gd	4907	0.296495	Number of genes for which C57BL/6 and A/J have different haplotypes
Proportion of genes differentially expressed in each combination of tissues
Number of genes differentially expressed for which haplotype data was available	Number of genes differentially expressed and different haplotypes	Percentage of genes differentially expressed and different haplotypes	Mean percentage by condition	Significance of difference from proportion of genes with different haplotypes (Chi-squared)	pplr threshold	Condition
46	38	0.826087	0.826087	3.70236e-15	0.005	Differentially expressed in parental spleen and liver and kidney	parental spleen and liver and kidney
85	57	0.670588	0.719973	4.29523e-14	0.005	Differentially expressed in both parental spleen and liver	both parental spleen and liver
88	70	0.795455		1.20092e-24	0.005	Differentially expressed in both parental kidney and liver	both parental kidney and liver
98	68	0.693878		7.08733e-18	0.005	Differentially expressed in both parental spleen and kidney	both parental spleen and kidney
369	232	0.628726	0.554239	2.25676e-44	0.005	Differentially expressed in parental liver	parental liver
700	336	0.48		2.14977e-26	0.005	Differentially expressed in parental spleen	parental spleen
426	236	0.553991		2.68065e-31	0.005	Differentially expressed in parental kidney	parental kidney
40	6	0.15	0.285948	0.0424918	0.005	Differentially expressed in Tir1 spleen	Tir1 spleen
30	8	0.266667		0.720546	0.005	Differentially expressed in Tir1 Liver	Tir1 Liver
34	15	0.441176		0.0647215	0.005	Differentially expressed in Tir1 Liver	Tir3 Liver
84	60	0.714286	0.714286	5.11236e-17	0.05	Differentially expressed in parental spleen and liver and kidney	parental spleen and liver and kidney
176	102	0.579545	0.644437	2.00152e-16	0.05	Differentially expressed in both parental spleen and liver	both parental spleen and liver
157	113	0.719745		3.58472e-31	0.05	Differentially expressed in both parental kidney and liver	both parental kidney and liver
194	123	0.634021		7.53583e-25	0.05	Differentially expressed in both parental spleen and kidney	both parental spleen and kidney
683	361	0.528551	0.485832	3.07272e-40	0.05	Differentially expressed in parental liver	parental liver
1229	541	0.440195		2.72773e-28	0.05	Differentially expressed in parental spleen	parental spleen
800	391	0.48875		1.09657e-32	0.05	Differentially expressed in parental kidney	parental kidney
139	40	0.28777	0.333641	0.821785	0.05	Differentially expressed in Tir1 spleen	Tir1 spleen
168	49	0.291667		0.890998	0.05	Differentially expressed in Tir1 liver	Tir1 liver
121	51	0.421488		0.00260852	0.05	Differentially expressed in Tir1 liver	Tir3 liver
Chi squared tests
16550	4907	0.296495	n/a		Proportion of genes with different haplotypes
Observed differentially expressed on same haplotype	Observed differentially expressed on different haplotype	Exzpected differentially expressed on same haplotype	Expected differentially expressed on different haplotype	Chi statistic (1 degree of freedom)	Probability of observations arising by chance
8	38	32.3612	13.6388	61.8522	3.70236e-15
Proportion of genes with different haplotypes
16550	4907	0.3	n/a
Chi squared tests
Observed differentially expressed on same haplotype	Observed differentially expressed on different haplotype	Expected differentially expressed on same haplotype	Expected differentially expressed on different haplotype	Chi statistic (1 degree of freedom)	Probability of observations arising by chance
8	38	32.3612	13.6388	61.8522	3.70236e-15
28	57	59.7979	25.2021	57.0286	4.29523e-14
18	70	61.9084	26.0916	105.033	1.20092e-24
30	68	68.9434	29.0566	74.1921	7.08733e-18
137	232	259.593	109.407	195.264	2.25676e-44
364	336	492.453	207.547	113.007	2.14977e-26
190	236	299.693	126.307	135.414	2.68065e-31
34	6	28.1402	11.8598	4.11551	0.0424918
22	8	21.1051	8.89486	0.12797	0.720546
19	15	23.9192	10.0808	3.41206	0.0647215
24	60	59.0944	24.9056	70.2928	5.11236e-17
74	102	123.817	52.1832	67.6011	2.00152e-16
44	113	110.45	46.5498	134.837	3.58472e-31
71	123	136.48	57.5201	105.957	7.53583e-25
322	361	480.494	202.506	176.327	3.07272e-40
688	541	864.607	364.393	121.669	2.72773e-28
409	391	562.804	237.196	141.761	1.09657e-32
99	40	97.7871	41.2129	0.0507375	0.821785
119	49	118.189	49.8112	0.0187803	0.890998
70	51	85.124	35.876	9.06287	0.00260852
691	804	1051.74	443.261	417.312	9.38774e-93
Proportion of genes on different haplotypes for which the difference in expression can be attributed to the haplotype difference estimated using Bayes theorem- putatively cis regulated genes
Probability that a gene is differentially expressed because it is on a different haplotype by Bayes Theorem	Proportion of all genes for which there is haplotype data that are also differentially expressed	Ratio of column A to column B	Number of genes expected to be differentially expressed because of different haplotypes	Percentage of genes on different haplotypes and differentially expressed that are expected to be differentially expressed because of different haplotypes	Mean percentage by condition	Percentage of differentially expressed genes that are expected to be differentially expressed because of different haplotypes	Mean percentage by condition	Condition
0.00774404	0.00277946	2.78617	27.9635	0.735881	0.735881	0.607902	0.607902	Differentially expressed in parental spleen and liver and kidney
0.0116161	0.00513595	2.26171	39.5245	0.693413	0.707502	0.464994	0.510202	Differentially expressed in both parental spleen and liver
0.0142653	0.00531722	2.68286	50.993	0.728472		0.579466		Differentially expressed in both parental kidney and liver
0.0138578	0.00592145	2.34026	47.6423	0.700622		0.486146		Differentially expressed in both parental spleen and kidney
0.0472794	0.0222961	2.12053	157.654	0.679541	0.649695	0.427245	0.361607	Differentially expressed in parental liver
0.0684736	0.0422961	1.61891	207.702	0.618162		0.296718		Differentially expressed in parental spleen
0.0480946	0.0257402	1.86846	153.726	0.651381		0.360859		Differentially expressed in parental kidney
0.00122274	0.00241692	0.50591	2.0157	0.33595	0.469177	0.0503924	0.146839	Differentially expressed in Tir1 spleen
0.00163032	0.00181269	0.899395	3.78813	0.473517		0.126271		Differentially expressed in Tir1 Liver
0.00305686	0.00205438	1.48797	8.97099	0.598066		0.263853		Differentially expressed in Tir1 Liver
0.0122274	0.00507553	2.40909	42.4	0.706667	0.706667	0.504762	0.504762	Differentially expressed in parental spleen and liver and kidney
0.0207866	0.0106344	1.95465	67.4782	0.661551	0.683719	0.383399	0.441717	Differentially expressed in both parental spleen and liver
0.0230283	0.0094864	2.42751	80.0314	0.708243		0.509754		Differentially expressed in both parental kidney and liver
0.0250662	0.0117221	2.13838	83.8078	0.681364		0.431999		Differentially expressed in both parental spleen and kidney
0.0735684	0.0412689	1.78266	231.268	0.640632	0.620193	0.338606	0.301948	Differentially expressed in parental liver
0.110251	0.0742598	1.48466	323.264	0.597531		0.26303		Differentially expressed in parental spleen
0.0796821	0.0483384	1.64842	243.365	0.622417		0.304206		Differentially expressed in parental kidney
0.00815162	0.00839879	0.970571	19.7013	0.492533	0.525157	0.141736	0.177935	Differentially expressed in Tir1 spleen
0.00998573	0.0101511	0.983714	24.2989	0.495895		0.144636		Differentially expressed in Tir1 liver
0.0103933	0.00731118	1.42157	29.9392	0.587044		0.247432		Differentially expressed in Tir1 liver
