# Supplementary material for: Genotype and expression analysis of two inbred mouse strains and two derived congenic strains suggest that most gene expression is trans regulated and sensitive to genetic background
Source: BMC Genomics. 2010 Jun 7;11:361. doi: 10.1186/1471-2164-11-361 (PMC2896378; doi:10.1186/1471-2164-11-361)
Supplement: Additional file 5 — GO and KEGG classifications of differentially expressed genes. [file 1471-2164-11-361-S5.TXT]

Summary of David analysis										
Comparison	Category	Term	Count genes in pathway	%	PValue	Genes	List Total	Pop Hits	Pop Total	Fold Change
Tir1 Liver	GOTERM_BP_ALL	steroid biosynthesis	7	8.43%	2.55E-07	"Fdft1, Cyp51, Stard4, Idi1, Hmgcs1, Mvd, Cyp11a1,"	68	60	15069	25.85367647
Tir1 Liver	GOTERM_BP_ALL	cholesterol biosynthesis	5	6.02%	2.02E-06	"Fdft1, Cyp51, Idi1, Hmgcs1, Mvd,"	68	21	15069	52.76260504
Tir1 Liver	GOTERM_BP_ALL	sterol biosynthesis	5	6.02%	3.55E-06	"Fdft1, Cyp51, Idi1, Hmgcs1, Mvd,"	68	24	15069	46.16727941
Tir1 Liver	GOTERM_BP_ALL	cholesterol metabolism	6	7.23%	4.37E-06	"Fdft1, Cyp51, Idi1, Hmgcs1, Mvd, Cyp11a1,"	68	55	15069	24.17486631
Tir1 Liver	GOTERM_BP_ALL	sterol metabolism	6	7.23%	6.21E-06	"Fdft1, Cyp51, Idi1, Hmgcs1, Mvd, Cyp11a1,"	68	59	15069	22.53589232
Tir1 Liver	GOTERM_BP_ALL	steroid metabolism	7	8.43%	2.60E-05	"Fdft1, Cyp51, Stard4, Idi1, Hmgcs1, Mvd, Cyp11a1,"	68	132	15069	11.75167112
Tir1 Liver	GOTERM_BP_ALL	lipid biosynthesis	8	9.64%	2.80E-05	"Fdft1, Cyp51, Stard4, Idi1, Hmgcs1, Mvd, Cyp11a1, B3gnt5,"	68	199	15069	8.908660952
Tir1 Liver	GOTERM_BP_ALL	"antigen processing, endogenous antigen via MHC class I"	5	6.02%	4.24E-05	"H2-Q10, H2-T10, LOC630509, H2-K1, H2-T23,"	68	44	15069	25.18215241
Tir1 Liver	GOTERM_BP_ALL	"antigen presentation, endogenous antigen"	5	6.02%	4.64E-05	"H2-Q10, H2-T10, LOC630509, H2-K1, H2-T23,"	68	45	15069	24.62254902
Tir1 Liver	GOTERM_BP_ALL	antigen processing	5	6.02%	3.60E-04	"H2-Q10, H2-T10, LOC630509, H2-K1, H2-T23,"	68	76	15069	14.57914087
Tir1 Liver	GOTERM_BP_ALL	cellular lipid metabolism	9	10.84%	7.70E-04	"Fdft1, Cyp51, Stard4, Idi1, Hmgcs1, Mvd, Cyp11a1, B4galnt2, B3gnt5,"	68	445	15069	4.481857237
Tir1 Liver	GOTERM_BP_ALL	antigen presentation	5	6.02%	0.001218035	"H2-Q10, H2-T10, LOC630509, H2-K1, H2-T23,"	68	105	15069	10.55252101
Tir1 Liver	GOTERM_BP_ALL	isoprenoid biosynthesis	3	3.61%	0.001471755	"Fdft1, Idi1, Mvd,"	68	13	15069	51.13914027
Tir1 Liver	GOTERM_BP_ALL	lipid metabolism	9	10.84%	0.002478119	"Fdft1, Cyp51, Stard4, Idi1, Hmgcs1, Mvd, Cyp11a1, B4galnt2, B3gnt5,"	68	535	15069	3.727899945
Tir1 Liver	GOTERM_BP_ALL	alcohol metabolism	6	7.23%	0.003685449	"Fdft1, Cyp51, Idi1, Hmgcs1, Mvd, Cyp11a1,"	68	232	15069	5.731110548
Tir1 Liver	GOTERM_BP_ALL	isoprenoid metabolism	3	3.61%	0.004638885	"Fdft1, Idi1, Mvd,"	68	23	15069	28.90473146

Tir1 Spleen	GOTERM_BP_ALL	antigen processing	11	12.94%	9.71E-13	"H2-Q10, H2-T10, LOC630509, H2-DMb1, H2-K1, H2-Ab1, H2-DMa, H2-T23, H2-Aa, 0610037M15Rik, H2-Ea,"	67	76	15069	32.55282797
Tir1 Spleen	GOTERM_BP_ALL	antigen presentation	11	12.94%	2.66E-11	"H2-Q10, H2-T10, LOC630509, H2-DMb1, H2-K1, H2-Ab1, H2-DMa, H2-T23, H2-Aa, 0610037M15Rik, H2-Ea,"	67	105	15069	23.56204691
Tir1 Spleen	GOTERM_BP_ALL	defense response	20	23.53%	1.42E-07	"LOC630509, H2-T10, Ncr1, Igk-V21-12, H2-K1, Pap, H2-T23, H2-Q10, Il18bp, Serpina3n, H2-DMb1, H2-Ab1, Ccl1, H2-DMa, H2-Aa, Prg2, 0610037M15Rik, Ccl21a, H2-Ea, Ifna11,"	67	1102	15069	4.081859306
Tir1 Spleen	GOTERM_BP_ALL	immune response	18	21.18%	1.46E-07	"LOC630509, H2-T10, Igk-V21-12, H2-K1, Pap, H2-T23, H2-Q10, Il18bp, Serpina3n, H2-DMb1, H2-Ab1, Ccl1, H2-DMa, H2-Aa, Prg2, 0610037M15Rik, Ccl21a, H2-Ea,"	67	877	15069	4.616177947
Tir1 Spleen	GOTERM_BP_ALL	response to biotic stimulus	20	23.53%	2.22E-07	"LOC630509, H2-T10, Ncr1, Igk-V21-12, H2-K1, Pap, H2-T23, H2-Q10, Il18bp, Serpina3n, H2-DMb1, H2-Ab1, Ccl1, H2-DMa, H2-Aa, Prg2, 0610037M15Rik, Ccl21a, H2-Ea, Ifna11,"	67	1134	15069	3.966674564
Tir1 Spleen	GOTERM_BP_ALL	"antigen presentation, exogenous antigen via MHC class II"	5	5.88%	3.25E-07	"H2-DMb1, H2-Ab1, H2-DMa, H2-Aa, H2-Ea,"	67	14	15069	80.32515991
Tir1 Spleen	GOTERM_BP_ALL	"antigen processing, endogenous antigen via MHC class I"	6	7.06%	1.31E-06	"H2-Q10, H2-T10, LOC630509, H2-K1, H2-T23, 0610037M15Rik,"	67	44	15069	30.66960651
Tir1 Spleen	GOTERM_BP_ALL	"antigen presentation, endogenous antigen"	6	7.06%	1.47E-06	"H2-Q10, H2-T10, LOC630509, H2-K1, H2-T23, 0610037M15Rik,"	67	45	15069	29.9880597
Tir1 Spleen	GOTERM_BP_ALL	"antigen presentation, exogenous peptide antigen"	4	4.71%	2.77E-06	"H2-Ab1, H2-DMa, H2-Aa, H2-Ea,"	67	7	15069	128.5202559
Tir1 Spleen	GOTERM_BP_ALL	"antigen processing, exogenous antigen via MHC class II"	5	5.88%	4.67E-06	"H2-DMb1, H2-Ab1, H2-DMa, H2-Aa, H2-Ea,"	67	26	15069	43.25200918
Tir1 Spleen	GOTERM_BP_ALL	"antigen presentation, peptide antigen"	4	4.71%	1.72E-05	"H2-Ab1, H2-DMa, H2-Aa, H2-Ea,"	67	12	15069	74.97014925
Tir1 Spleen	GOTERM_BP_ALL	"antigen presentation, exogenous antigen"	5	5.88%	1.78E-05	"H2-DMb1, H2-Ab1, H2-DMa, H2-Aa, H2-Ea,"	67	36	15069	31.23756219
Tir1 Spleen	GOTERM_BP_ALL	response to other organism	9	10.59%	0.008001363	"Il18bp, Serpina3n, Igk-V21-12, Pap, H2-DMa, Prg2, Ifna11, H2-Ea, Ccl21a,"	67	661	15069	3.062320771

TIR1 Spleen	KEGG_PATHWAY	MMU04940:TYPE I DIABETES MELLITUS	11	16.92%	1.23E-11	"H2-Q10, H2-T10, LOC630509, H2-DMb1, H2-K1, H2-Ab1, H2-DMa, H2-T23, H2-Aa, 0610037M15Rik, H2-Ea,"	29	66	3813	21.9137931
TIR1 Spleen	KEGG_PATHWAY	MMU04612:ANTIGEN PROCESSING AND PRESENTATION	12	18.46%	1.52E-11	"H2-Q10, H2-T10, LOC630509, H2-DMb1, H2-K1, H2-Ab1, H2-DMa, H2-T23, H2-Aa, 0610037M15Rik, H2-Ea, Ifna11,"	29	93	3813	16.96551724
TIR1 Spleen	KEGG_PATHWAY	MMU04514:CELL ADHESION MOLECULES (CAMS)	13	20.00%	1.98E-10	"LOC630509, H2-T10, H2-K1, Pdcd1, H2-T23, Cntnap2, H2-Q10, H2-DMb1, H2-Ab1, H2-Aa, H2-DMa, 0610037M15Rik, H2-Ea,"	29	153	3813	11.17173766

Tir3 Liver	GOTERM_BP_ALL	muscle contraction	3	6.52%	0.00964311	"Myl3, Actn3, Myh8,"	33	70	15069	19.57012987

Liver	GOTERM_BP_ALL	antigen processing	9	2.15%	1.37E-04	"H2-Eb1, H2-Q10, H2-T10, H2-K1, H2-Ab1, Tap2, H2-Aa, H2-T23, 0610037M15Rik,"	303	76	15069	5.889395518
Liver	GOTERM_BP_ALL	metabolism	178	42.48%	2.13E-04	"Rpl26, Foxa3, Whsc2, Lyplal1, Fbxl10, Maff, Pank1, Ak3l1, Cyp2c44, Irf7, Mrps12, Usp18, Ppap2b, Ifi204, Tyms, Scap, Asl, Acp1, Pdlim1, Gsto1, Cyp2r1, Bckdhb, Mrps15, Sc5d, Pttg1, Tpmt, Bcdo2, Rpl17, Scd1, Hmgcr, C330011K17Rik, F11, Rbp1, Cnot7, Tap2, Mocs1, Ern2, Ctso, Xlkd1, Ebpl, Map3k12, Pafah2, 3300001G02Rik, Rps6, Hist1h1c, Supt16h, Cpsf4, Dtx1, Mpg, Zfp260, Dnajc10, Tubb2c, Isgf3g, Det1, Oasl1, Glo1, Mbd1, Cbx1, Whsc1, Sim1, Arsk, Cyp3a25, Riok2, Herc5, Hivep1, Bach2, Cdc14b, Exosc1, Aarsd1, Cugbp2, Trib3, Snapc1, Ppp1r3b, Cyp2a12, Ubc, Aqp11, Glrx, Trim30, Egln3, Pxn, Stk25, Pla2g7, Zfp30, Dpp7, Tubb2a, Hspa4l, Hspb1, Unkl, Nfx1, Fdx1, Stk38l, 9130409I23Rik, Zfp458, Pgam1, Vnn1, Peci, Rpl31, 2610507B11Rik, Arhgef10, Herpud1, Eif4a1, Acadl, Wwox, Psen2, Fn3k, F12, Adssl1, Fabp3, Dnajc5, Akr1c12, Gpd2, Steap2, Ppp1cb, Dct, Pnpo, Brap, Atf5, Rrm2, Dbp, Adcy9, Cyp4f15, Enpp4, Arg1, 2610020C11Rik, Pink1, 9030612M13Rik, 4632417N05Rik, Adi1, Ptpmt1, Map2k6, Stt3b, Moxd1, Cyp3a13, 1110020P15Rik, Prkcn, Frg1, Bdh1, Ugt3a1, Vcpip1, Alad, Asrgl1, Gal3st2, Coq5, Qpct, Npr2, Eif4e3, A230097K15Rik, Acox1, Tubb2b, Arsb, Rps9, Dapk2, Maoa, Zfp39, Paip1, Apoa5, Mtif2, Ppara, Snca, Mrpl16, Hod, Pdk1, Cyp2c39, Habp4, Vnn3, Wwtr1, Lpl, Klf9, Wee1, Klf4, Bmp2k, Prdx2, Atp8a1, Ggt1, Srf, Sqrdl, Eif4g3, Zfp52,"	303	7297	15069	1.213158263
Liver	GOTERM_BP_ALL	biosynthesis	40	9.55%	8.76E-04	"Alad, Gal3st2, Rpl26, Coq5, Pank1, Isgf3g, Npr2, Eif4e3, Rpl31, Irf7, Rps9, Mrps12, Eif4a1, Psen2, Tyms, Adssl1, Fabp3, Paip1, Gpd2, Asl, Mtif2, Dct, Snca, Mrpl16, Pnpo, Aarsd1, Adcy9, Mrps15, Sc5d, Rpl17, Hmgcr, 4632417N05Rik, Scd1, Adi1, Mocs1, Stt3b, Ggt1, Rps6, Eif4g3, Nfx1,"	303	1153	15069	1.72533125
Liver	GOTERM_BP_ALL	antigen presentation	9	2.15%	0.001230592	"H2-Eb1, H2-Q10, H2-T10, H2-K1, H2-Ab1, Tap2, H2-Aa, H2-T23, 0610037M15Rik,"	303	105	15069	4.262800566
Liver	GOTERM_BP_ALL	immune response	32	7.64%	0.001514746	"H2-T10, Isgf3g, Hc, Oasl1, Irf7, Tnfsf10, Ifi204, Ccl27, Orm3, Clec2h, Ccl9, Ifit1, Ly96, H2-T24, H2-Aa, 0610037M15Rik, Gbp2, Tgtp, H2-K1, Ifi203, Shb, Ifit3, Defb1, Tap2, H2-T23, H2-Eb1, H2-Q10, Ly86, Ifi202b, Pla2g7, H2-Ab1, C1qb,"	303	877	15069	1.814647143
Liver	GOTERM_BP_ALL	"antigen presentation, peptide antigen"	4	0.95%	0.001533071	"H2-Eb1, H2-Ab1, Tap2, H2-Aa,"	303	12	15069	16.57755776
Liver	GOTERM_BP_ALL	"antigen processing, endogenous antigen via MHC class I"	6	1.43%	0.001790881	"H2-Q10, H2-T10, H2-K1, Tap2, H2-T23, 0610037M15Rik,"	303	44	15069	6.781728173
Liver	GOTERM_BP_ALL	"antigen presentation, endogenous antigen"	6	1.43%	0.001982226	"H2-Q10, H2-T10, H2-K1, Tap2, H2-T23, 0610037M15Rik,"	303	45	15069	6.631023102
Liver	GOTERM_BP_ALL	cellular biosynthesis	35	8.35%	0.002333133	"Alad, Rpl26, Coq5, Pank1, Isgf3g, Npr2, Eif4e3, Rpl31, Irf7, Rps9, Mrps12, Eif4a1, Psen2, Adssl1, Tyms, Paip1, Gpd2, Asl, Mtif2, Dct, Snca, Mrpl16, Pnpo, Aarsd1, Adcy9, Mrps15, Rpl17, Scd1, Adi1, Mocs1, Stt3b, Ggt1, Rps6, Eif4g3, Nfx1,"	303	1018	15069	1.709865977
Liver	GOTERM_BP_ALL	nucleotide-sugar transport	3	0.72%	0.002338769	"Slc35a5, Slc35a2, Slc35a1,"	303	4	15069	37.29950495

Spleen	GOTERM_BP_ALL	response to biotic stimulus	84	10.53%	1.48E-09	"Chi3l3, Hamp1, H2-DMb2, Gzma, Gbp1, Nfatc2, Klra1, Clec7a, Itpkb, Ifi27, Ccl6, Ins2, Ifi204, Ly96, Pglyrp2, Clec4d, Ifi30, Il15, Sh2d1a, Tnfrsf9, Pglyrp1, H2-K1, Ifi203, Cxcl9, Mx1, Fcer1g, Ccl5, Ifit2, Exo1, Hamp2, Ifi202b, Lsp1, Lyzs, Myd88, Ccl19, Hmgb3, H2-T3, H2-Ea, Tnfrsf14, H2-T10, Ccnd3, Blnk, Ccr7, H28, Tapbp, Fcgr2b, Cd8a, Pycard, Thy1, Il1b, H2-DMb1, Ccl9, C3, Ifit1, H60, Il8rb, Cxcr3, H2-Aa, 0610037M15Rik, Hfe, Gbp2, Klra8, Icam1, Ly6d, Spp1, Ifit3, Cotl1, Cd2, Map2k3, Chst2, Cfb, Mefv, H2-Q8, Cd209b, Bst1, Irak4, Oasl2, Serpina3n, Ncf1, H2-Ab1, Ly6e, Ccr9, H2-DMa, Dock2,"	561	1134	15069	1.989700931
Spleen	GOTERM_BP_ALL	defense response	82	10.28%	2.00E-09	"Chi3l3, Hamp1, H2-DMb2, Gzma, Gbp1, Nfatc2, Klra1, Clec7a, Itpkb, Ccl6, Ifi204, Ly96, Pglyrp2, Clec4d, Ifi30, Il15, Sh2d1a, Tnfrsf9, Pglyrp1, H2-K1, Ifi203, Cxcl9, Mx1, Fcer1g, Ccl5, Ifit2, Exo1, Hamp2, Ifi202b, Lsp1, Lyzs, Myd88, Ccl19, Hmgb3, H2-T3, H2-Ea, Tnfrsf14, H2-T10, Ccnd3, Blnk, Ccr7, H28, Tapbp, Fcgr2b, Cd8a, Pycard, Thy1, Il1b, H2-DMb1, Ccl9, C3, Ifit1, H60, Il8rb, Cxcr3, H2-Aa, 0610037M15Rik, Hfe, Gbp2, Klra8, Icam1, Ly6d, Spp1, Ifit3, Cotl1, Cd2, Map2k3, Chst2, Cfb, Mefv, H2-Q8, Cd209b, Bst1, Irak4, Oasl2, Serpina3n, Ncf1, H2-Ab1, Ly6e, Ccr9, H2-DMa, Dock2,"	561	1102	15069	1.998728612
Spleen	GOTERM_BP_ALL	immune response	68	8.52%	1.29E-08	"Chi3l3, H2-DMb2, Gzma, Gbp1, Nfatc2, Clec7a, Itpkb, Ccl6, Ifi204, Ly96, Pglyrp2, Clec4d, Ifi30, Il15, Sh2d1a, Pglyrp1, H2-K1, Ifi203, Cxcl9, Mx1, Fcer1g, Ccl5, Ifit2, Exo1, Ifi202b, Lyzs, Myd88, Hmgb3, Ccl19, H2-T3, H2-Ea, Tnfrsf14, H2-T10, Ccnd3, Blnk, Ccr7, H28, Tapbp, Fcgr2b, Cd8a, Pycard, Thy1, Il1b, H2-DMb1, Ccl9, C3, H60, Ifit1, H2-Aa, 0610037M15Rik, Hfe, Gbp2, Spp1, Ifit3, Cd2, Map2k3, Chst2, Cfb, Mefv, H2-Q8, Cd209b, Irak4, Oasl2, Serpina3n, Ncf1, H2-Ab1, H2-DMa, Dock2,"	561	877	15069	2.082720017
Spleen	GOTERM_BP_ALL	regulation of organismal physiological process	26	3.26%	1.60E-07	"Adrbk1, Ank, Plce1, Fcgr2b, Clec7a, Itpkb, Il1b, Thy1, Gja1, C3, Mgp, H2-Aa, Il15, Spp1, Fcer1g, Cd2, Map2k3, Bmp2k, Bmp4, Cd209b, Ryr1, Myd88, Hmgb3, H2-DMa, Gnai2, H2-Ea,"	561	204	15069	3.423456013
Spleen	GOTERM_BP_ALL	"antigen presentation, exogenous antigen via MHC class II"	8	1.00%	2.58E-07	"H2-DMb2, H2-DMb1, H2-Ab1, Fcer1g, Fcgr2b, H2-Aa, H2-DMa, H2-Ea,"	561	14	15069	15.34912147
Spleen	GOTERM_BP_ALL	antigen processing	14	1.75%	4.00E-06	"H2-T10, Hfe, Ifi30, H2-DMb2, H2-K1, Tapbp, H2-Q8, H2-DMb1, H2-Ab1, H2-DMa, H2-Aa, 0610037M15Rik, H2-Ea, H2-T3,"	561	76	15069	4.948072052
Spleen	GOTERM_BP_ALL	positive regulation of biological process	49	6.14%	1.43E-05	"E2f1, Eaf2, Nfatc2, Clec7a, Itpkb, Sphk1, Ins2, Ifi204, Apoe, Cul4a, Ptprv, Smad4, Il15, Htra2, Fcer1g, Edg1, Bmp4, Sema4d, S100a6, Egf, Msh6, Myd88, H2-Ea, Odc1, Pmaip1, Plce1, Fcgr2b, Cd8a, Pycard, Thy1, Il1b, C3, H2-Aa, Wwtr1, Cited4, Spp1, Id4, Klk1b3, Cd2, Klrb1c, Map2k3, Cd209b, Arhgap8, Smap1, Adcy6, Pxn, Foxm1, H2-DMa, Pscd3,"	561	679	15069	1.938419979
Spleen	GOTERM_BP_ALL	taxis	15	1.88%	2.39E-05	"Spp1, Ccr7, Cmtm7, Fcer1g, Ccl5, Il1b, Ccl6, Ccl9, Lsp1, Il8rb, Cxcr3, Ccl19, Ccr9, Robo1, Dock2,"	561	102	15069	3.950141554
Spleen	GOTERM_BP_ALL	chemotaxis	15	1.88%	2.39E-05	"Spp1, Ccr7, Cmtm7, Fcer1g, Ccl5, Il1b, Ccl6, Ccl9, Lsp1, Il8rb, Cxcr3, Ccl19, Ccr9, Robo1, Dock2,"	561	102	15069	3.950141554
Spleen	GOTERM_BP_ALL	cell proliferation	32	4.01%	2.41E-05	"Tnfrsf14, Ccnd3, Odc1, Pmaip1, Fcgr2b, Sphk1, Il1b, Thy1, Cul4a, Ptprv, E2f7, 4732435N03Rik, Smad4, Hras1, Il15, Tax1bp3, Spp1, Id4, Stat4, Cdk5rap1, Edg1, Cfb, S100a6, Slfn2, Egf, Foxm1, Hdgfrp3, Ncf1, Gng2, Lrp2, Gnai2, Dock2,"	561	372	15069	2.310620436
Spleen	GOTERM_BP_ALL	regulation of immune response	17	2.13%	2.83E-05	"Il15, Spp1, Fcer1g, Cd2, Map2k3, Fcgr2b, Clec7a, Cd209b, Itpkb, Thy1, Il1b, C3, Myd88, Hmgb3, H2-Aa, H2-DMa, H2-Ea,"	561	131	15069	3.485773768
Spleen	GOTERM_BP_ALL	positive regulation of immune response	13	1.63%	5.37E-05	"Il15, Spp1, Fcer1g, Clec7a, Cd209b, Itpkb, Thy1, Il1b, C3, Myd88, H2-DMa, H2-Aa, H2-Ea,"	561	83	15069	4.207138715
Spleen	GOTERM_BP_ALL	positive regulation of organismal physiological process	14	1.75%	7.42E-05	"Il15, Spp1, Fcer1g, Bmp4, Clec7a, Cd209b, Itpkb, Thy1, Il1b, C3, Myd88, H2-DMa, H2-Aa, H2-Ea,"	561	99	15069	3.798519959
Spleen	GOTERM_BP_ALL	inflammatory response	18	2.26%	8.23E-05	"Chi3l3, Spp1, Cxcl9, Fcer1g, Map2k3, Chst2, Fcgr2b, Mefv, Ccl5, Pycard, Il1b, C3, H60, Ncf1, Ly96, Myd88, Ccl19, Dock2,"	561	158	15069	3.06010966
Spleen	GOTERM_BP_ALL	positive regulation of cellular process	41	5.14%	8.80E-05	"E2f1, Eaf2, Odc1, Nfatc2, Pmaip1, Fcgr2b, Clec7a, Cd8a, Itpkb, Sphk1, Pycard, Il1b, Thy1, Apoe, Ifi204, C3, Cul4a, H2-Aa, Ptprv, Smad4, Htra2, Il15, Wwtr1, Spp1, Cited4, Id4, Fcer1g, Edg1, Cd2, Bmp4, Klrb1c, Cd209b, S100a6, Arhgap8, Egf, Smap1, Foxm1, Msh6, Myd88, H2-DMa, Pscd3,"	561	570	15069	1.932104325
Spleen	GOTERM_BP_ALL	antigen presentation	14	1.75%	1.37E-04	"H2-T10, Hfe, H2-DMb2, H2-K1, Fcer1g, Fcgr2b, H2-Q8, H2-DMb1, H2-Ab1, H2-DMa, H2-Aa, 0610037M15Rik, H2-Ea, H2-T3,"	561	105	15069	3.581461676
Spleen	GOTERM_BP_ALL	positive regulation of cellular physiological process	38	4.76%	1.38E-04	"E2f1, Eaf2, Odc1, Nfatc2, Pmaip1, Fcgr2b, Clec7a, Itpkb, Sphk1, Pycard, Il1b, Thy1, Apoe, Ifi204, C3, Cul4a, H2-Aa, Ptprv, Smad4, Htra2, Il15, Wwtr1, Spp1, Cited4, Id4, Fcer1g, Edg1, Cd2, Bmp4, Klrb1c, Cd209b, S100a6, Arhgap8, Egf, Foxm1, Msh6, Myd88, H2-DMa,"	561	523	15069	1.951656936
Spleen	GOTERM_BP_ALL	regulation of development	19	2.38%	1.53E-04	"Il15, Wwtr1, Spp1, Id4, Sema3a, Lpin1, Cdk5rap1, Cd2, Bmp4, Sema4d, Itpkb, Thy1, Smap1, Apoe, Ifi204, Eya1, Hmgb3, H2-Aa, H2-DMa,"	561	182	15069	2.804166422
Spleen	GOTERM_BP_ALL	positive regulation of physiological process	39	4.89%	1.73E-04	"E2f1, Eaf2, Odc1, Nfatc2, Pmaip1, Fcgr2b, Clec7a, Itpkb, Sphk1, Pycard, Il1b, Thy1, Apoe, Ifi204, C3, Cul4a, H2-Aa, Ptprv, Smad4, Htra2, Il15, Wwtr1, Spp1, Cited4, Id4, Fcer1g, Edg1, Cd2, Bmp4, Klrb1c, Cd209b, S100a6, Arhgap8, Egf, Foxm1, Msh6, Myd88, H2-DMa, H2-Ea,"	561	549	15069	1.908155811
Spleen	GOTERM_BP_ALL	"antigen presentation, exogenous antigen"	8	1.00%	3.08E-04	"H2-DMb2, H2-DMb1, H2-Ab1, Fcer1g, Fcgr2b, H2-Aa, H2-DMa, H2-Ea,"	561	36	15069	5.969102793
Spleen	GOTERM_BP_ALL	"antigen processing, exogenous antigen via MHC class II"	7	0.88%	3.13E-04	"Ifi30, H2-DMb2, H2-DMb1, H2-Ab1, H2-Aa, H2-DMa, H2-Ea,"	561	26	15069	7.231797614
Spleen	GOTERM_BP_ALL	regulation of cell differentiation	15	1.88%	6.70E-04	"Il15, Wwtr1, Spp1, Id4, Lpin1, Cdk5rap1, Cd2, Bmp4, Itpkb, Smap1, Ifi204, Eya1, Hmgb3, H2-Aa, H2-DMa,"	561	139	15069	2.898665025
Spleen	GOTERM_BP_ALL	response to fungi	5	0.63%	7.36E-04	"Hamp1, Hamp2, Cotl1, Clec7a, Cd209b,"	561	12	15069	11.19206774
Spleen	GOTERM_BP_ALL	induction of apoptosis by intracellular signals	6	0.75%	8.64E-04	"Htra2, Eaf2, Ifi204, Pmaip1, Msh6, Cul4a,"	561	21	15069	7.674560733
Spleen	GOTERM_BP_ALL	locomotory behavior	16	2.01%	9.86E-04	"Htra2, Spp1, Ccr7, Cmtm7, Fcer1g, Ccl5, Il1b, Ccl6, Ccl9, Lsp1, Il8rb, Cxcr3, Ccl19, Ccr9, Robo1, Dock2,"	561	161	15069	2.669412429
Spleen	GOTERM_BP_ALL	macromolecule metabolism	179	22.43%	0.001347057	"Chi3l3, Dnahc8, Tarsl2, AI451617, Abl2, Evl, Hace1, Gpx4, Wdr46, Tmod4, Mgll, Apeh, Mcpt1, B4galnt1, Art4, Gzmb, Rad54l, Stk11, Pglyrp2, Acp1, Clspn, Lgmn, Ptprv, Dnaja4, Ephx1, Smad4, Htra2, Lyn, Prss8, Prkch, Rpl17, Fcer1g, Bmp4, Map3k14, Baz1a, Mmp9, Ctso, Rpa2, Egf, Exo1, Cenpa, 2210421G13Rik, Hpn, Hk2, Pigo, Eya1, Serpinh1, Msh6, 3300001G02Rik, Tbc1d8, Myd88, St6galnac4, Hmgb3, Rapgef4, Pdgfra, Supt16h, Ppm1g, Dnajc10, Tubb2c, Art2b, Pfn1, Ptpn18, Glo1, Mbd1, Cbx1, Mcpt4, Whsc1, Riok2, Il1b, Thy1, H2-DMb1, Sfrs2, Cdc14b, Pold4, Exosc1, Idh1, Spnb1, Ube2e3, Pik3r4, Cpxm2, B3galt6, Dars2, Fbxo32, Pfdn5, Ubc, Gzme, Chst2, Blm, Cfb, Cd209b, Stk25, Pxn, Cacnb4, Dpp7, Atpaf1, Dcp2, Dusp7, H2-DMb2, Gzma, Parp8, Rbms1, Napsa, Msh5, 1810009J06Rik, Top2a, Prcp, Ttk, Clec7a, Ccnd1, Eif4a1, 3110056O03Rik, Brca2, Ins2, Apoe, Fn3k, Rps6ka1, Dnajc5, Trmt1, 4732435N03Rik, Atg9a, Pink1, Spna1, Hecw1, Pglyrp1, Eno3, Cpe, Atg4d, Dnajc15, Stt3b, Lig1, Map4k5, A530023O14Rik, Tspyl3, Fgr, Xrcc4, Lyzs, Gusb, Ulk1, Tnfrsf14, Adrbk1, Art2a, Ptpla, Qpct, Rps9, Rnf11, Timeless, BC085284, Rkhd1, Mrpl16, Sv2b, Cbx5, Ovgp1, Scnm1, Orc1l, Pdk1, Cyp51, Havcr2, Man2b1, Parp3, Klk1b3, Tubb5, Gpi1, Popdc3, Cpn1, Metap2, Cd2, Map2k3, Bmp2k, Gcs1, Lrrc16, Chek2, Irak4, Rps6ka6, Oasl2, Adam19, Trex1, Ccne1, Nek6, H2-DMa,"	561	3938	15069	1.220952844
Spleen	GOTERM_BP_ALL	regulation of bone mineralization	5	0.63%	0.001402603	"Ank, Spp1, Mgp, Bmp2k, Bmp4,"	561	14	15069	9.593200917
Spleen	GOTERM_BP_ALL	lymphocyte activation	15	1.88%	0.001413047	"Ccnd3, Tnfrsf14, Il15, Blnk, Spp1, Cd2, Fcgr2b, Cd8a, Itpkb, Thy1, H60, Hmgb3, H2-DMa, H2-Aa, Dock2,"	561	150	15069	2.686096257
Spleen	GOTERM_BP_ALL	response to external stimulus	36	4.51%	0.001448082	"Chi3l3, Ccr7, Evl, Fcgr2b, Clec7a, Cd8a, Pycard, Il1b, Ccl6, Gja1, Ccl9, C3, H60, Ly96, Pglyrp2, Il8rb, Cxcr3, Robo1, F2rl2, Spp1, Cxcl9, Cmtm7, Fcer1g, Map2k3, Chst2, F2rl1, Mefv, Procr, Cd209b, Ccl5, Ncf1, Lsp1, Myd88, Ccl19, Ccr9, Dock2,"	561	551	15069	1.75498122
Spleen	GOTERM_BP_ALL	"antigen presentation, exogenous peptide antigen"	4	0.50%	0.001597439	"H2-Ab1, H2-Aa, H2-DMa, H2-Ea,"	561	7	15069	15.34912147
Spleen	GOTERM_BP_ALL	regulation of fibroblast proliferation	4	0.50%	0.001597439	"Sphk1, Thy1, Pmaip1, S100a6,"	561	7	15069	15.34912147
Spleen	GOTERM_BP_ALL	fibroblast proliferation	4	0.50%	0.001597439	"Sphk1, Thy1, Pmaip1, S100a6,"	561	7	15069	15.34912147
Spleen	GOTERM_BP_ALL	bone mineralization	6	0.75%	0.001645215	"Tuft1, Ank, Spp1, Mgp, Bmp2k, Bmp4,"	561	24	15069	6.715240642
Spleen	GOTERM_BP_ALL	metabolism	306	38.35%	0.002041547	"Chi3l3, Whsc2, AI451617, Eaf2, Hace1, Gpx4, Cbs, Wdr46, Apeh, B4galnt1, Nab2, Tha1, Stk11, Phf10, Pglyrp2, Ptprv, Gsto1, Smad4, Lyn, Prkch, C330011K17Rik, Bmp4, Spib, Nfkbie, Mmp9, Cenpa, Elovl4, Hamp2, Hk2, Hpn, Pigo, Eya1, Zfp53, Ap1s3, Sertad3, Serpinh1, Hmgb3, Supt16h, Sorl1, Ddhd1, Art2b, Tapbp, Tyrp1, Glo1, Mthfd1l, Cbx1, Sts, Arsk, Thy1, Il1b, H2-DMb1, Bach2, Cdc14b, Exosc1, Idh1, Spnb1, 2810021G02Rik, E2f7, Nfkb2, Papss2, Cited4, Id4, Ncf2, Tsc22d1, Gzme, Chst2, Cfb, Cd209b, Nudt7, Pxn, Aytl1, Atpaf1, Dusp7, Txnip, Ppp1r12b, Aytl2, E2f1, H2-DMb2, Gzma, Zfp458, Parp8, Rbms1, Gpx3, Napsa, 1810009J06Rik, Soat1, Nqo1, Ampd3, Zfp455, Ttk, Clec7a, Pip5k1b, Dtymk, Ccnd1, Eif4a1, Ins2, Apoe, Fads1, Rps6ka1, Dnajc5, 5430427O19Rik, Uap1l1, Amd1, Atg9a, Pink1, 9030612M13Rik, Hecw1, Ugt8a, Pglyrp1, Cpe, Atg4d, Stat4, Zfp82, Tmem68, Lig1, BC021523, Tspyl3, A530023O14Rik, Fgr, Pla1a, Gusb, Cyba, Zfp191, Tnfrsf14, Adrbk1, Art2a, Odc1, Qpct, Hlx1, Plce1, Rps9, Rai1, Rnf11, Pycard, BC085284, Rkhd1, Snca, Sv2b, Hsd17b13, Cbx5, Scnm1, Cybb, Orc1l, Pdk1, Cyp4f18, Cyp51, Gpi1, Tubb5, Cpn1, Cd2, Bmp2k, Ache, Gcat, Cyct, Chek2, Rps6ka6, Adcy6, Foxm1, Adam19, Ncf1, Zfp566, Nek6, H2-DMa, Zfp52, Aldh1a7, Dnahc8, Tarsl2, Abl2, Evl, Tmod4, Mgll, Ndufb9, Mcpt1, Art4, Sphk1, 4921520G13Rik, Gzmb, Sc4mol, Ifi204, Rad54l, Acp1, Clspn, Lgmn, Dnaja4, Ephx1, Bckdhb, Htra2, D1Ertd161e, Zfp74, Sc5d, Asb2, Star, Prss8, BC066107, Rpl17, Nfil3, Fcer1g, Map3k14, Baz1a, Ctso, Rpa2, Egf, Exo1, 2210421G13Rik, Sertad2, Msh6, Mybl2, 3300001G02Rik, Tbc1d8, Myd88, St6galnac4, Rapgef4, Pdgfra, Ugt1a1, Ppm1g, Phf6, Dnajc10, Tubb2c, Pfn1, Ptpn18, Lpin1, Mbd1, Acot12, Mcpt4, Whsc1, Riok2, Sfrs2, Pold4, Ube2e3, Pik3r4, Cpxm2, Alox5ap, B3galt6, Si, Ell2, Dars2, Fbxo32, Pfdn5, Ubc, Gstm5, Blm, Cerk, Trim30, Stk25, Ets1, Cacnb4, Dpp7, Dcp2, Nfatc2, Msh5, Top2a, Prcp, Cyp1b1, 3110056O03Rik, Brca2, Fn3k, Dct, Trmt1, Pla2g2d, 4732435N03Rik, 2610020C11Rik, Spna1, Eno3, Dnajc15, Stt3b, Map4k5, Xrcc4, Lyzs, Trps1, Ulk1, Alad, Zfpm1, Ptpla, Aadacl1, Pld4, Stard4, Timeless, Tmpo, Mrpl16, Bcl3, Tecta, Ovgp1, 3110052M02Rik, Havcr2, Man2b1, Wwtr1, Vnn3, Parp3, Klk1b3, Nr1h3, Popdc3, Jarid1b, Metap2, Map2k3, Klf4, Zfp69, Gcs1, Lrrc16, Irak4, Oasl2, Lipc, Trex1, Ccne1, Lrp2, Suox, Pla2g12a,"	561	7297	15069	1.126415588
Spleen	GOTERM_BP_ALL	T cell activation	11	1.38%	0.002350373	"Tnfrsf14, Ccnd3, Il15, Thy1, Spp1, Cd2, H2-Aa, H2-DMa, Cd8a, Itpkb, Dock2,"	561	93	15069	3.177103099
Spleen	GOTERM_BP_ALL	tumor necrosis factor-alpha biosynthesis	4	0.50%	0.002485562	"Fcer1g, Myd88, Clec7a, Cd209b,"	561	8	15069	13.43048128
Spleen	GOTERM_BP_ALL	regulation of tumor necrosis factor-alpha biosynthesis	4	0.50%	0.002485562	"Fcer1g, Myd88, Clec7a, Cd209b,"	561	8	15069	13.43048128
Spleen	GOTERM_BP_ALL	positive regulation of tumor necrosis factor-alpha biosynthesis	4	0.50%	0.002485562	"Fcer1g, Myd88, Clec7a, Cd209b,"	561	8	15069	13.43048128
Spleen	GOTERM_BP_ALL	response to stress	60	7.52%	0.002665671	"Chi3l3, Hamp1, Evl, Gpx3, Msh5, Nqo1, Gpx4, Ifi27, Brca2, Gja1, Ifi204, Apoe, Tacc3, Rad54l, Ly96, Clspn, Ptprv, Il15, F2rl2, Pink1, Sh2d1a, Cxcl9, Mx1, Fcer1g, Lig1, F2rl1, Map4k5, Ccl5, Exo1, Hamp2, Xrcc4, Serpinh1, Msh6, Lyzs, Myd88, Ccl19, H2-Ea, Cryab, Pmaip1, Fcgr2b, Cd8a, Pycard, Il1b, C3, H60, Idh1, Klra8, Spp1, Map2k3, Chst2, Blm, Procr, Mefv, Cfb, Serpina3n, Trex1, Ncf1, H2-DMa, Txnip, Dock2,"	561	1099	15069	1.466476573
Spleen	GOTERM_BP_ALL	regulation of lymphocyte differentiation	6	0.75%	0.003365977	"Il15, Cd2, Hmgb3, H2-Aa, H2-DMa, Itpkb,"	561	28	15069	5.75592055
Spleen	GOTERM_BP_ALL	cellular macromolecule metabolism	131	16.42%	0.003843847	"Chi3l3, Dnahc8, Tarsl2, AI451617, Abl2, Evl, Hace1, Wdr46, Tmod4, Mgll, Apeh, Mcpt1, Art4, Gzmb, Stk11, Acp1, Lgmn, Ptprv, Dnaja4, Ephx1, Smad4, Htra2, Lyn, Prss8, Prkch, Rpl17, Fcer1g, Bmp4, Map3k14, Mmp9, Ctso, Egf, 2210421G13Rik, Hpn, Pigo, Eya1, Serpinh1, 3300001G02Rik, Myd88, Tbc1d8, St6galnac4, Pdgfra, Rapgef4, Supt16h, Ppm1g, Dnajc10, Tubb2c, Art2b, Ptpn18, Pfn1, Mcpt4, Whsc1, Il1b, Thy1, Riok2, H2-DMb1, Cdc14b, Spnb1, Pik3r4, Ube2e3, Cpxm2, B3galt6, Dars2, Fbxo32, Ubc, Pfdn5, Gzme, Cfb, Cd209b, Pxn, Stk25, Cacnb4, Dpp7, Dusp7, H2-DMb2, Gzma, Parp8, Napsa, 1810009J06Rik, Ttk, Prcp, Clec7a, Ccnd1, Eif4a1, 3110056O03Rik, Apoe, Rps6ka1, Dnajc5, 4732435N03Rik, Atg9a, Pink1, Spna1, Hecw1, Cpe, Atg4d, Dnajc15, Stt3b, Map4k5, A530023O14Rik, Fgr, Ulk1, Tnfrsf14, Adrbk1, Art2a, Ptpla, Qpct, Rps9, Rnf11, BC085284, Mrpl16, Ovgp1, Pdk1, Cyp51, Havcr2, Parp3, Klk1b3, Tubb5, Popdc3, Metap2, Cpn1, Cd2, Map2k3, Bmp2k, Chek2, Irak4, Rps6ka6, Oasl2, Adam19, Ccne1, Nek6, H2-DMa,"	561	2821	15069	1.247354164
Spleen	GOTERM_BP_ALL	immune cell activation	15	1.88%	0.00425654	"Ccnd3, Tnfrsf14, Il15, Blnk, Spp1, Cd2, Fcgr2b, Cd8a, Itpkb, Thy1, H60, Hmgb3, H2-DMa, H2-Aa, Dock2,"	561	169	15069	2.384109104
Spleen	GOTERM_BP_ALL	cellular protein metabolism	129	16.17%	0.004479793	"Dnahc8, Tarsl2, AI451617, Abl2, Evl, Hace1, Wdr46, Tmod4, Mgll, Apeh, Mcpt1, Art4, Gzmb, Stk11, Acp1, Lgmn, Ptprv, Dnaja4, Ephx1, Smad4, Htra2, Lyn, Prss8, Prkch, Rpl17, Fcer1g, Bmp4, Map3k14, Mmp9, Ctso, Egf, 2210421G13Rik, Hpn, Pigo, Eya1, Serpinh1, 3300001G02Rik, Myd88, Tbc1d8, St6galnac4, Pdgfra, Rapgef4, Supt16h, Ppm1g, Dnajc10, Tubb2c, Art2b, Ptpn18, Pfn1, Mcpt4, Whsc1, Il1b, Thy1, Riok2, H2-DMb1, Cdc14b, Spnb1, Pik3r4, Ube2e3, Cpxm2, B3galt6, Dars2, Fbxo32, Ubc, Pfdn5, Gzme, Cfb, Cd209b, Pxn, Stk25, Cacnb4, Dpp7, Dusp7, H2-DMb2, Gzma, Parp8, Napsa, 1810009J06Rik, Ttk, Prcp, Clec7a, Ccnd1, Eif4a1, 3110056O03Rik, Apoe, Rps6ka1, Dnajc5, 4732435N03Rik, Atg9a, Pink1, Spna1, Hecw1, Cpe, Atg4d, Dnajc15, Stt3b, Map4k5, A530023O14Rik, Fgr, Ulk1, Tnfrsf14, Adrbk1, Art2a, Ptpla, Qpct, Rps9, Rnf11, BC085284, Mrpl16, Pdk1, Cyp51, Havcr2, Parp3, Klk1b3, Tubb5, Popdc3, Metap2, Cpn1, Cd2, Map2k3, Bmp2k, Chek2, Irak4, Rps6ka6, Oasl2, Adam19, Ccne1, Nek6, H2-DMa,"	561	2782	15069	1.245529896
Spleen	GOTERM_BP_ALL	cell activation	15	1.88%	0.004485431	"Ccnd3, Tnfrsf14, Il15, Blnk, Spp1, Cd2, Fcgr2b, Cd8a, Itpkb, Thy1, H60, Hmgb3, H2-DMa, H2-Aa, Dock2,"	561	170	15069	2.370084932
Spleen	GOTERM_BP_ALL	response to chemical stimulus	26	3.26%	0.004998003	"Ccr7, Gpx3, Nqo1, Gpx4, Il1b, Ccl6, Apoe, Ccl9, Il8rb, Idh1, Snca, Cxcr3, Robo1, Slc18a2, Ephx1, Spp1, Cmtm7, Fcer1g, Ccl5, Hamp2, Lsp1, Serpinh1, Ccl19, Ccr9, Txnip, Dock2,"	561	385	15069	1.813987082
Spleen	GOTERM_BP_ALL	vesicle-mediated transport	24	3.01%	0.005289103	"Hras1, Rab6, Syt4, Sorl1, Cap1, Kif17, Fcer1g, Fcgr2b, Zw10, Clec7a, Cd209b, Npc1, Spire1, C3, Rab6b, Ap1s3, Rabep1, Lrp2, Snca, Arfgap3, Sv2b, Rapgef4, Arf5, Elmo1,"	561	346	15069	1.863188155
Spleen	GOTERM_BP_ALL	primary metabolism	272	34.09%	0.005368026	"Chi3l3, Whsc2, AI451617, Eaf2, Hace1, Gpx4, Cbs, Wdr46, Apeh, B4galnt1, Nab2, Tha1, Stk11, Phf10, Pglyrp2, Ptprv, Smad4, Lyn, Prkch, C330011K17Rik, Bmp4, Spib, Nfkbie, Mmp9, Cenpa, Elovl4, Hk2, Hpn, Pigo, Eya1, Zfp53, Ap1s3, Sertad3, Serpinh1, Hmgb3, Supt16h, Sorl1, Ddhd1, Art2b, Tyrp1, Glo1, Cbx1, Sts, Thy1, Il1b, H2-DMb1, Bach2, Cdc14b, Exosc1, Idh1, Spnb1, 2810021G02Rik, E2f7, Nfkb2, Cited4, Id4, Ncf2, Tsc22d1, Gzme, Chst2, Cfb, Cd209b, Pxn, Atpaf1, Dusp7, Ppp1r12b, E2f1, H2-DMb2, Gzma, Zfp458, Parp8, Rbms1, Napsa, 1810009J06Rik, Soat1, Ampd3, Zfp455, Ttk, Clec7a, Pip5k1b, Ccnd1, Dtymk, Eif4a1, Ins2, Apoe, Fads1, Rps6ka1, Dnajc5, Amd1, Atg9a, Pink1, Pglyrp1, Ugt8a, 9030612M13Rik, Hecw1, Cpe, Atg4d, Stat4, Zfp82, Lig1, Tspyl3, A530023O14Rik, Fgr, Pla1a, Gusb, Zfp191, Tnfrsf14, Adrbk1, Art2a, Odc1, Qpct, Hlx1, Plce1, Rps9, Rai1, Rnf11, Pycard, BC085284, Rkhd1, Snca, Sv2b, Cbx5, Scnm1, Orc1l, Pdk1, Cyp51, Gpi1, Tubb5, Cpn1, Cd2, Bmp2k, Chek2, Rps6ka6, Adcy6, Foxm1, Adam19, Ncf1, Zfp566, Nek6, H2-DMa, Zfp52, Aldh1a7, Dnahc8, Tarsl2, Abl2, Evl, Tmod4, Mgll, Mcpt1, Art4, Sphk1, 4921520G13Rik, Gzmb, Sc4mol, Ifi204, Rad54l, Acp1, Clspn, Lgmn, Dnaja4, Ephx1, Bckdhb, Htra2, D1Ertd161e, Zfp74, Sc5d, Asb2, Star, Prss8, BC066107, Rpl17, Nfil3, Fcer1g, Map3k14, Baz1a, Ctso, Exo1, Egf, Rpa2, 2210421G13Rik, Sertad2, Msh6, Mybl2, 3300001G02Rik, Myd88, Tbc1d8, St6galnac4, Pdgfra, Rapgef4, Ppm1g, Phf6, Dnajc10, Tubb2c, Ptpn18, Pfn1, Lpin1, Mbd1, Acot12, Mcpt4, Whsc1, Riok2, Sfrs2, Pold4, Pik3r4, Ube2e3, Cpxm2, Alox5ap, B3galt6, Si, Ell2, Dars2, Fbxo32, Ubc, Pfdn5, Blm, Cerk, Trim30, Stk25, Ets1, Cacnb4, Dpp7, Dcp2, Nfatc2, Msh5, Top2a, Prcp, 3110056O03Rik, Brca2, Fn3k, Trmt1, Dct, Pla2g2d, 4732435N03Rik, 2610020C11Rik, Spna1, Eno3, Dnajc15, Stt3b, Map4k5, Xrcc4, Lyzs, Trps1, Ulk1, Zfpm1, Ptpla, Stard4, Timeless, Tmpo, Mrpl16, Bcl3, Ovgp1, 3110052M02Rik, Havcr2, Man2b1, Wwtr1, Parp3, Klk1b3, Nr1h3, Popdc3, Jarid1b, Metap2, Map2k3, Klf4, Zfp69, Gcs1, Lrrc16, Irak4, Oasl2, Lipc, Trex1, Ccne1, Pla2g12a,"	561	6487	15069	1.126280533
Spleen	GOTERM_BP_ALL	"antigen processing, endogenous antigen via MHC class I"	7	0.88%	0.00544744	"Hfe, H2-T10, H2-K1, Tapbp, 0610037M15Rik, H2-Q8, H2-T3,"	561	44	15069	4.273334954
Spleen	GOTERM_BP_ALL	regulation of phagocytosis	5	0.63%	0.005687893	"C3, Fcer1g, Fcgr2b, Clec7a, Cd209b,"	561	20	15069	6.715240642
Spleen	GOTERM_BP_ALL	regulation of ossification	5	0.63%	0.005687893	"Ank, Spp1, Mgp, Bmp2k, Bmp4,"	561	20	15069	6.715240642
Spleen	GOTERM_BP_ALL	positive regulation of phagocytosis	5	0.63%	0.005687893	"C3, Fcer1g, Fcgr2b, Clec7a, Cd209b,"	561	20	15069	6.715240642
Spleen	GOTERM_BP_ALL	Ras protein signal transduction	6	0.75%	0.006105539	"Hras1, Dok2, Iqgap2, Plce1, Ulk1, Itpkb,"	561	32	15069	5.036430481
Spleen	GOTERM_BP_ALL	biomineral formation	9	1.13%	0.006557508	"Chrdl2, Tuft1, Wwtr1, Ank, Spp1, Ifi204, Mgp, Bmp2k, Bmp4,"	561	75	15069	3.223315508
Spleen	GOTERM_BP_ALL	ossification	9	1.13%	0.006557508	"Chrdl2, Tuft1, Wwtr1, Ank, Spp1, Ifi204, Mgp, Bmp2k, Bmp4,"	561	75	15069	3.223315508
Spleen	GOTERM_BP_ALL	regulation of T cell differentiation	5	0.63%	0.006823011	"Il15, Cd2, H2-Aa, H2-DMa, Itpkb,"	561	21	15069	6.395467278
Spleen	GOTERM_BP_ALL	regulation of lymphocyte activation	9	1.13%	0.007097428	"Il15, Thy1, Spp1, Cd2, Hmgb3, Fcgr2b, H2-Aa, H2-DMa, Itpkb,"	561	76	15069	3.180903462
Spleen	GOTERM_BP_ALL	regulation of cell activation	9	1.13%	0.007670228	"Il15, Thy1, Spp1, Cd2, Hmgb3, Fcgr2b, H2-Aa, H2-DMa, Itpkb,"	561	77	15069	3.139593027
Spleen	GOTERM_BP_ALL	defense response to fungi	3	0.38%	0.007869206	"Hamp1, Hamp2, Cotl1,"	561	4	15069	20.14572193
Spleen	GOTERM_BP_ALL	protein metabolism	134	16.79%	0.007958307	"Dnahc8, Tarsl2, AI451617, Abl2, Evl, Hace1, Wdr46, Tmod4, Mgll, Apeh, Mcpt1, Art4, Gzmb, Stk11, Acp1, Lgmn, Ptprv, Dnaja4, Ephx1, Smad4, Htra2, Lyn, Prss8, Prkch, Rpl17, Fcer1g, Bmp4, Map3k14, Mmp9, Ctso, Egf, Cenpa, 2210421G13Rik, Hpn, Pigo, Eya1, Serpinh1, 3300001G02Rik, Myd88, Tbc1d8, St6galnac4, Rapgef4, Pdgfra, Supt16h, Ppm1g, Dnajc10, Tubb2c, Art2b, Ptpn18, Pfn1, Mcpt4, Whsc1, Il1b, Thy1, Riok2, H2-DMb1, Sfrs2, Cdc14b, Spnb1, Pik3r4, Ube2e3, Cpxm2, B3galt6, Dars2, Fbxo32, Ubc, Pfdn5, Gzme, Cfb, Cd209b, Pxn, Stk25, Cacnb4, Dpp7, Atpaf1, Dusp7, H2-DMb2, Gzma, Parp8, Napsa, 1810009J06Rik, Prcp, Ttk, Clec7a, Ccnd1, Eif4a1, 3110056O03Rik, Apoe, Rps6ka1, Dnajc5, 4732435N03Rik, Atg9a, Pink1, Spna1, Hecw1, Cpe, Atg4d, Dnajc15, Stt3b, Map4k5, Tspyl3, A530023O14Rik, Fgr, Ulk1, Tnfrsf14, Adrbk1, Art2a, Ptpla, Qpct, Rps9, Rnf11, BC085284, Mrpl16, Sv2b, Pdk1, Cyp51, Havcr2, Parp3, Klk1b3, Tubb5, Popdc3, Metap2, Cpn1, Cd2, Map2k3, Bmp2k, Chek2, Irak4, Rps6ka6, Oasl2, Adam19, Ccne1, Nek6, H2-DMa,"	561	2956	15069	1.217648506
Spleen	GOTERM_BP_ALL	regulation of biological process	151	18.92%	0.008087318	"Whsc2, Eaf2, Evl, Tmod4, Arrb1, Itpkb, Nab2, Sphk1, 4921520G13Rik, Ifi204, Tacc3, Mgp, Phf10, Cul4a, Clspn, Lgmn, Ptprv, Smad4, Il15, Htra2, D1Ertd161e, Zfp74, Syt4, Asb2, Star, BC066107, Nfil3, C330011K17Rik, Fcer1g, Edg1, Bmp4, Spib, Baz1a, Nfkbie, Egf, Sertad2, Eya1, Zfp53, Ap1s3, Sertad3, Msh6, Mybl2, Myd88, Hmgb3, Rapgef4, Ppm1g, Phf6, H2-Ea, Ccnd3, Oas1a, Pmaip1, Pfn1, Lpin1, Mbd1, Fcgr2b, Cbx1, Whsc1, Riok2, Il1b, Thy1, C3, Bach2, Nudt4, Spnb1, H2-Aa, 2810021G02Rik, E2f7, Ube2e3, Chm, Nfkb2, Icam1, Spp1, Cited4, Id4, Cdk5rap1, Tsc22d1, Klrb1c, Blm, Procr, Cd209b, Trim30, Smap1, Pxn, Sesn3, Ets1, Arfgap3, Pscd3, Ppp1r12b, E2f1, Zfp458, Nfatc2, Zfp455, Clec7a, Ccnd1, Brca2, Ins2, Gja1, Apoe, 2610020C11Rik, Tax1bp3, Spna1, 9030612M13Rik, Ccnf, Sema3a, Stat4, Zfp82, Sema4d, S100a6, Chrdl2, Fgr, Trps1, Zfp191, Adrbk1, Zfpm1, Ank, Odc1, Hlx1, Plce1, Rai1, Cd8a, Pycard, Timeless, Rkhd1, Tmpo, Snca, Bcl3, Sv2b, 3110052M02Rik, Iqgap2, Wwtr1, Klk1b3, Nr1h3, Jarid1b, Cd2, Map2k3, Klf4, Bmp2k, Zfp69, Rgs19, Slfn2, Arhgap8, Ryr1, Adcy6, Foxm1, Arfip1, Zfp566, Ccne1, H2-DMa, Zfp52, Gnai2, Dock2,"	561	3383	15069	1.198937436
Spleen	GOTERM_BP_ALL	regulation of bone remodeling	5	0.63%	0.008098383	"Ank, Spp1, Mgp, Bmp2k, Bmp4,"	561	22	15069	6.10476422
Spleen	GOTERM_BP_ALL	"antigen presentation, peptide antigen"	4	0.50%	0.008738098	"H2-Ab1, H2-Aa, H2-DMa, H2-Ea,"	561	12	15069	8.953654189
Spleen	GOTERM_BP_ALL	phagocytosis	6	0.75%	0.008985791	"C3, Fcer1g, Fcgr2b, Clec7a, Elmo1, Cd209b,"	561	35	15069	4.60473644
Spleen	GOTERM_BP_ALL	T cell differentiation	6	0.75%	0.008985791	"Il15, Cd2, H2-Aa, H2-DMa, Cd8a, Itpkb,"	561	35	15069	4.60473644
Spleen	GOTERM_BP_ALL	cellular physiological process	392	49.12%	0.009191572	"Hamp1, Wdr46, B4galnt1, Slc11a2, Tacc3, Stk11, Pglyrp2, Phf10, Prkch, Bmp4, Mmp9, Nfkbie, Pigo, Spire1, Zfp53, Serpinh1, Hmgb3, Supt16h, Art2b, Sts, Il1b, Thy1, H2-DMb1, Idh1, 2810021G02Rik, E2f7, Chm, Nfkb2, Cited4, Id4, Fbxo5, Klrb1c, Cd209b, Pxn, H2-DMb2, Zfp458, Parp8, Gpx3, Napsa, 1810009J06Rik, Soat1, Ampd3, Tmed5, Ttk, Dtymk, Abcg3, Ins2, Fads1, Rps6ka1, Amd1, Pink1, Ugt8a, Hecw1, 9030612M13Rik, Atg4d, Zfp82, Abcc9, Lig1, Tspyl3, A530023O14Rik, Bsnd, Fgr, Epb4.1l2, Sass6, Cyba, Adrbk1, Hlx1, Fxyd2, Rai1, Rnf11, Snca, Sv2b, Cyp51, Kif18a, Tnfaip8l2, Gpi1, Tubb5, Cpn1, Tcte3, Cd2, Bmp2k, Ache, 3110004L20Rik, Cyct, Sgol1, Arhgap8, Marco, H2-DMa, Dock2, D630002G06Rik, Snx24, Ndufb9, Mcpt1, Art4, Tmc6, 4921520G13Rik, Gzmb, Sc4mol, Ifi204, Rad54l, Cul4a, Acp1, Lgmn, Elmo1, Il15, Htra2, D1Ertd161e, Syt4, Zfp74, Sc5d, Star, Rpl17, Fcer1g, Matn4, Edg1, Wipi1, Kif4, Exo1, Ywhaq, Egf, Rpa2, Sertad2, Tbc1d8, Slc6a4, St6galnac4, Pdgfra, Rapgef4, Ppm1g, Abcd1, Dnajc10, Ptpn18, Pfn1, Mbd1, Acot12, Mcpt4, Npc1, Riok2, Pold4, Nudt4, Pik3r4, Ube2e3, Hras1, Cpxm2, Myo1f, Alox5ap, Ubc, Cdk5rap1, Pfdn5, Stk25, Gabra4, Tom1l1, Ets1, Rasef, Dpp7, Dcp2, Emp1, Slc38a1, Msh5, Top2a, Prcp, Cyp1b1, 3110056O03Rik, Slc6a9, Brca2, Rpgrip1, Dct, 4732435N03Rik, 2610020C11Rik, Spna1, Tax1bp3, Stt3b, Map4k5, S100a6, Hdgfrp3, Slc7a2, Klhl1, Sorcs2, Rasgef1b, Ulk1, Zfpm1, Ptpla, Rabep1, Mrpl16, Bcl3, Ovgp1, Hps1, Klk1b3, Jarid1b, Popdc3, Metap2, Slc43a1, Lrrc16, Slc6a19, Arfip1, Lrp2, Ccne1, Suox, Gnai2, Chi3l3, Whsc2, AI451617, Eaf2, Hace1, Gpx4, Cbs, Slc38a5, Apeh, Nab2, Tha1, Ptprv, Cdh17, Smad4, Rab6, Ablim2, Lyn, C330011K17Rik, Zw10, Spib, Abcb6, Elovl4, Cenpa, Hk2, Hpn, Hamp2, Lsp1, Eya1, Sertad3, Ap1s3, Incenp, Sorl1, Tapbp, Tyrp1, Mthfd1l, Cbx1, Bach2, Cdc14b, Exosc1, Spnb1, H2-Aa, Spp1, Papss2, Ncf2, Tsc22d1, Gzme, Chst2, Cfb, Nudt7, Dusp7, Txnip, Ppp1r12b, E2f1, Gzma, Rbms1, Nqo1, Slc30a9, Zfp455, Clec7a, Ccnd1, Pip5k1b, Eif4a1, Apoe, Dnajc5, Slc18a2, Slc35a5, Atg9a, Pglyrp1, Ccnf, Cpe, Stat4, Sema4d, Zfp191, Tnfrsf14, Art2a, Odc1, Qpct, Plce1, Cenph, Rps9, Pycard, BC085284, Rkhd1, Cbx5, Arf5, Cybb, Scnm1, Orc1l, Pdk1, Cyp4f18, Cap1, Atp10d, Slfn2, Chek2, Rps6ka6, Ryr1, Adcy6, Adam19, Foxm1, Ncf1, Zfp566, Nek6, Zfp52, Aldh1a7, Dnahc8, Tarsl2, Abl2, Evl, Slc39a8, Tmod4, Mgll, Itpkb, Sphk1, Slc16a1, Clspn, Dnaja4, Ephx1, Bckdhb, Asb2, BC066107, Emp3, Prss8, Nfil3, Map3k14, Baz1a, Ctso, 2210421G13Rik, Msh6, Myd88, 3300001G02Rik, Mybl2, Phf6, Ccnd3, Tubb2c, Pmaip1, Fcgr2b, Whsc1, C3, Sfrs2, Si, B3galt6, Dars2, Ell2, Fbxo32, Abcb1b, Slc30a7, Blm, Cerk, Trim30, Slc26a3, Sesn3, Slc7a5, Cacnb4, Arfgap3, Arl4a, Nfatc2, Fn3k, Trmt1, Ctns, Abcg4, Eno3, Sema3a, Dnajc15, Kif22, Xrcc4, Lyzs, Trps1, Cp, Alad, Ank, Kif17, Gltp, Stard4, Timeless, Tmpo, Rab6b, Arhgap15, Tep1, Robo1, 3110052M02Rik, Havcr2, Rgs12, Man2b1, Wwtr1, Parp3, Nr1h3, Map2k3, Klf4, Zfp69, Irak4, Oasl2, Cd5l, Trex1, Gng2,"	561	9812	15069	1.073124473
Spleen	GOTERM_BP_ALL	organ development	50	6.27%	0.009670031	"E2f1, Itpkb, Sphk1, Gja1, Ifi204, Tacc3, Cd44, Rpgrip1, Mgp, AW125753, Smad4, Il15, Htra2, Spna1, Ccnf, Edg1, Bmp4, Spib, Add2, Chrdl2, Eya1, Hmgb3, Pdgfra, Adrbk1, Cryab, Zfpm1, Ank, Odc1, Plce1, Rai1, Cd8a, Tuft1, Thy1, Timeless, H2-Aa, Chm, Nfkb2, Wwtr1, Spp1, Papss2, Cdk5rap1, Cd2, Bmp2k, Ttn, Smap1, Adam19, Foxm1, Lrp2, H2-DMa, Dock2,"	561	935	15069	1.436415111
Spleen	GOTERM_BP_ALL	lipid metabolism	32	4.01%	0.009860391	"Aldh1a7, Sorl1, Ddhd1, Soat1, Plce1, Lpin1, Mgll, B4galnt1, Acot12, Sts, Pip5k1b, Sphk1, Sc4mol, Ins2, Apoe, Stard4, Fads1, Pla2g2d, Snca, Cyp51, Alox5ap, Sc5d, Ugt8a, Nr1h3, Star, Cerk, Elovl4, Lipc, Pigo, Pla1a, Ncf1, Pla2g12a,"	561	535	15069	1.606637013

Spleen	KEGG_PATHWAY	MMU04940:TYPE I DIABETES MELLITUS	15	1.88%	2.27E-05	"H2-T10, H2-DMb2, Cpe, H2-K1, H2-Q8, Gzmb, Il1b, Ins2, H2-DMb1, H2-Ab1, H2-DMa, H2-Aa, 0610037M15Rik, H2-Ea, H2-T3,"	228	66	3813	3.800837321
Spleen	KEGG_PATHWAY	MMU04650:NATURAL KILLER CELL MEDIATED CYTOTOXICITY	19	2.38%	2.31E-04	"Klrd1, Hras1, Klra8, Tyrobp, Icam1, Sh2d1a, H2-K1, Nfatc2, Klrk1, Fcer1g, Klrb1c, Klra1, Gzmb, H60, Fcgr3a, Acp1, Hcst, Ifngr2, Pik3r4,"	228	121	3813	2.626033058
Spleen	KEGG_PATHWAY	MMU04612:ANTIGEN PROCESSING AND PRESENTATION	16	2.01%	3.17E-04	"H2-T10, Klrd1, Ifi30, H2-DMb2, H2-K1, Tapbp, H2-Q8, Cd8a, H2-DMb1, H2-Ab1, H2-Aa, H2-DMa, Lgmn, 0610037M15Rik, H2-Ea, H2-T3,"	228	93	3813	2.877192982
Spleen	KEGG_PATHWAY	MMU04670:LEUKOCYTE TRANSENDOTHELIAL MIGRATION	15	1.88%	0.013515892	"Cldn3, Icam1, Ncf2, Msn, Mmp9, Thy1, Pxn, Ncf1, Rassf5, Cyba, Acp1, Rapgef4, Cybb, Pik3r4, Gnai2,"	228	123	3813	2.039473684
Spleen	KEGG_PATHWAY	MMU04060:CYTOKINE-CYTOKINE RECEPTOR INTERACTION	24	3.01%	0.016366667	"Tnfrsf14, Il15, Il13ra1, Tnfrsf9, Ccr7, Cxcl9, Csf2rb1, Il5ra, Cx3cr1, Ccl5, Cxcr6, Egf, Il1b, Ccl6, Il2rg, Ccr6, Ccl9, Il8rb, Ccl19, Cxcr3, Ccr9, Pdgfra, Csf2rb2, Ifngr2,"	228	243	3813	1.651721897
Spleen	KEGG_PATHWAY	MMU04662:B CELL RECEPTOR SIGNALING PATHWAY	9	1.13%	0.046954193	"Nfkb2, Blnk, Hras1, Lyn, Nfatc2, Acp1, Fcgr2b, Pik3r4, Nfkbie,"	228	68	3813	2.213428793

Kidney	GOTERM_BP_ALL	immune response	46	9.37%	1.25E-06	"H2-T10, Ccr7, Spn, Rnf125, Fcgr2b, Pycard, Ccl6, H2-Bl, Ccl27, Ifi204, H2-DMb1, Ccl9, Ifit1, Ly96, B2m, Ccr2, H2-T24, H2-Aa, 0610037M15Rik, Hsp90aa1, Nfam1, Hp, Cxcl14, Gbp2, Azgp1, Fn1, Tgtp, H2-K1, Ifi203, Agt, Lilrb3, Ifit3, Defb1, H2-T23, Cd209b, Ifih1, H2-Eb1, Oasl2, Cx3cl1, Serping1, Pnliprp2, Il5, Vav1, H2-Ab1, C1qb, Cfi,"	364	877	15069	2.17140727
Kidney	GOTERM_BP_ALL	response to biotic stimulus	53	10.79%	4.99E-06	"Spn, Ly6c, Ifi27, Hspa5, Ccl6, Ifi204, Ccl27, H2-Bl, Ly96, Defb29, B2m, Ccr2, H2-T24, Azgp1, H2-K1, Fn1, Ifi203, Defb1, Ifih1, Cx3cl1, Il5, Cfi, H2-T10, Ifitm3, Ccr7, Rnf125, Fcgr2b, Pycard, H2-DMb1, Ccl9, Ifit1, H2-Aa, Hsp90aa1, 0610037M15Rik, Hp, Nfam1, Gbp2, Cxcl14, Tgtp, Agt, Ifit3, Lilrb3, H2-T23, Cd209b, Bst1, H2-Eb1, Oasl2, Serping1, Pnliprp2, Vav1, H2-Ab1, Ly6e, C1qb,"	364	1134	15069	1.934843596
Kidney	GOTERM_BP_ALL	defense response	50	10.18%	2.20E-05	"Spn, Ly6c, Ccl6, Ifi204, Ccl27, H2-Bl, Ly96, Defb29, B2m, Ccr2, H2-T24, Azgp1, H2-K1, Fn1, Ifi203, Defb1, Ifih1, Cx3cl1, Il5, Cfi, H2-T10, Ccr7, Rnf125, Fcgr2b, Pycard, H2-DMb1, Ifit1, Ccl9, H2-Aa, Hsp90aa1, 0610037M15Rik, Hp, Nfam1, Gbp2, Cxcl14, Tgtp, Agt, Ifit3, Lilrb3, H2-T23, Cd209b, Bst1, H2-Eb1, Oasl2, Serping1, Pnliprp2, Vav1, H2-Ab1, Ly6e, C1qb,"	364	1102	15069	1.878328115
Kidney	GOTERM_BP_ALL	digestion	7	1.43%	2.25E-05	"Prss2, Pnlip, Clps, Ctrb1, Pnliprp2, 2210010C04Rik, Ctrl,"	364	25	15069	11.59153846
Kidney	GOTERM_BP_ALL	antigen presentation	12	2.44%	4.49E-05	"H2-Eb1, H2-T10, Azgp1, H2-Bl, H2-K1, H2-DMb1, H2-Ab1, B2m, Fcgr2b, H2-Aa, H2-T23, 0610037M15Rik,"	364	105	15069	4.731240188
Kidney	GOTERM_BP_ALL	lipid catabolism	10	2.04%	2.03E-04	"Pla2g1b, Pnlip, Cel, Azgp1, Clps, Pnliprp2, Akr1c18, Pld1, Angptl3, Pnliprp1,"	364	85	15069	4.870394312
Kidney	GOTERM_BP_ALL	"antigen presentation, exogenous antigen via MHC class II"	5	1.02%	2.74E-04	"H2-Eb1, H2-DMb1, H2-Ab1, Fcgr2b, H2-Aa,"	364	14	15069	14.78512559
Kidney	GOTERM_BP_ALL	antigen processing	9	1.83%	4.75E-04	"H2-Eb1, H2-T10, H2-K1, H2-DMb1, H2-Ab1, B2m, H2-Aa, H2-T23, 0610037M15Rik,"	364	76	15069	4.902436379
Kidney	GOTERM_BP_ALL	lipid metabolism	26	5.30%	0.001254756	"Aldh1a7, Cel, Lrp8, Lyplal1, Cyp21a1, Acsm1, Angptl3, Mgll, Pnlip, Pla2g1b, Fads1, Akr1c18, Ugcg, Azgp1, Clps, Sc5d, Osbpl10, Adfp, Acot11, Hmgcr, Agt, Pnliprp1, Ltc4s, Pnliprp2, Pigo, Pld1,"	364	535	15069	2.01188251
Kidney	GOTERM_BP_ALL	regulation of body fluids	7	1.43%	0.004685172	"Gp1ba, Serping1, Fgg, Guca2b, F2r, Agt, Ren1, Ren2,"	364	65	15069	4.458284024
Kidney	GOTERM_BP_ALL	porphyrin metabolism	4	0.81%	0.007334453	"Alad, Rsad1, Ppox, Hebp1,"	364	17	15069	9.740788623
Kidney	GOTERM_BP_ALL	"antigen presentation, exogenous antigen"	5	1.02%	0.010622446	"H2-Eb1, H2-DMb1, H2-Ab1, Fcgr2b, H2-Aa,"	364	36	15069	5.749771062
Kidney	GOTERM_BP_ALL	"antigen presentation, exogenous peptide antigen"	3	0.61%	0.01121681	"H2-Eb1, H2-Ab1, H2-Aa,"	364	7	15069	17.74215071
Kidney	GOTERM_BP_ALL	heterocycle metabolism	6	1.22%	0.014597583	"Alad, Kynu, Rsad1, Ppox, Aldh1l1, Hebp1,"	364	60	15069	4.139835165
Kidney	GOTERM_BP_ALL	cell adhesion	23	4.68%	0.018273618	"Azgp1, Fn1, Spn, Neo1, Agt, Col24a1, Angptl3, Col27a1, Icam4, Pcdh7, Tgfbi, Gp1ba, Xlkd1, Cx3cl1, Vav1, Cml2, Creld2, Frem2, Rhob, Pgm5, Efs, Cyr61, Col5a2,"	364	563	15069	1.691229286
Kidney	GOTERM_BP_ALL	cellular physiological process	256	52.14%	0.020657136	"Lrp4, Stxbp4, Lyplal1, Lrp8, Whsc2, Sec24d, L2hgdh, Slc38a5, Mrps12, Abcc2, Mrpl15, Epb4.2, Styk1, Phtf1, Ugcg, Cpb1, Igf2, Azgp1, 2900041A09Rik, Acot11, Pttg1, C330011K17Rik, Ctrc, Parp11, Tyki, Zfp467, Map3k12, Pigo, Hpd, 9130023D20Rik, Supt16h, Tm9sf4, Slc13a2, Abca8a, Cfi, Cel, Npm3, Angptl3, Cbx1, Cpa1, Cyp2d22, H2-DMb1, Aldh1l1, Exosc1, Rhob, H2-Aa, Hsp90aa1, Nfam1, Gabrb3, Clu, Tsc22d1, Slc22a19, Scn10a, Phf5a, Cd209b, Ltc4s, Egln3, Slc28a2, Polr3e, Vav1, Hspa4l, Ctrl, Dusp7, Hist2h3c2, Ctrb1, Surb7, Cyb561d1, Snap23, Parp8, Cacna2d2, Vps52, Nqo1, Col24a1, 2210010C04Rik, Tmed5, Igfbp1, Kif26b, Zfp455, Pla2g1b, Eif4a1, Rsad1, Fgg, Aste1, Fads1, Dnajc5, Ccr2, Klrb1b, Dbp, Bcl6, Slc35a5, Pink1, Fn1, Cpe, Stat4, Gypa, Sh3rf1, Phgdh, Slc12a3, Gadd45a, Ppox, Ppp1r16b, Tspyl5, Katna1, 9030605E09Rik, Zfp191, Atp4a, Slc22a4, Snx6, Car1, Rai1, Hist1h2bc, Rps9, Dusp23, Crem, Hdc, Pycard, Hp, Agrp, Pdk1, Per1, Cap1, Cpn1, Bmp2k, BC011209, Kynu, 9830002I17Rik, Slc17a2, Snx10, Xpnpep1, Zfp52, Zfp367, Aldh1a7, D630002G06Rik, BC012278, Mrpl41, Ak3l1, Brca1, Mgll, Gp1ba, Mgst1, H2-Bl, Ifi204, Pxmp2, Tmed4, Prss12, Acp1, BC049816, Cyp2r1, Bckdhb, Rhoc, Zfp74, Sc5d, Adfp, Abca13, Rpl17, Nfil3, Hmgcr, Pdia2, Slco3a1, G0s2, Bbox1, Rgs14, G6pc, Slc26a6, Xlkd1, Ywhaq, Il5, Abca5, Dmbt1, Rps6, 3300001G02Rik, Pdgfra, Cyr61, Car12, Col5a2, Zfp260, Ifitm3, Neo1, Kcnip2, Slc5a10, Mbd1, Fcgr2b, Riok2, Uroc1, Dynlt1, Myh1, Ucp1, Stx3, Snapc1, Cndp2, Osbpl10, Slc2a9, Dpp4, Agt, Ubc, Ren1, Ren2, Ang1, Aldh1a1, Stk25, Gabra4, Hk3, AB056442, C1qb, Unkl, Aga, Cyp21a1, Slc5a12, Spn, Fgl2, Psma1, Cyp1b1, 4930438A08Rik, Hspa5, Adssl1, Ccnh, Rpgrip1, Ctns, Adcy9, Mmp2, Tax1bp3, Ela3, Hbegf, Col27a1, Stt3b, Gtf2h2, Hebp1, Ifih1, Prss2, Guca2b, Slc7a2, Pgm5, Rnf24, Klhl1, Alad, Nuak2, Acsm1, Rnf125, Gfm2, Mme, Gltp, Rrad, Abcb10, Akr1c18, Rab6b, Arhgap15, Park2, Nme1, Hps1, 6330416L07Rik, Klf4, Prdx2, Abp1, Oasl2, Tgfb2, Ugcgl1, Uchl1,"	364	9812	15069	1.080103753
Kidney	GOTERM_BP_ALL	"antigen processing, endogenous antigen via MHC class I"	5	1.02%	0.021081517	"H2-T10, H2-K1, B2m, H2-T23, 0610037M15Rik,"	364	44	15069	4.704358142
Kidney	GOTERM_BP_ALL	"antigen presentation, endogenous antigen"	5	1.02%	0.022711727	"H2-T10, H2-K1, B2m, H2-T23, 0610037M15Rik,"	364	45	15069	4.59981685
Kidney	GOTERM_BP_ALL	proteolysis	26	5.30%	0.023576594	"Aga, Ctrb1, 2210010C04Rik, Mgll, Psma1, Mme, Cpa1, Prss12, Park2, Hp, Cpb1, Mmp2, Cndp2, Cpe, Ela3, Dpp4, Ren1, Ren2, Cpn1, Ctrc, Prss2, Pgm5, Ctrl, Supt16h, Xpnpep1, Uchl1, Cfi,"	364	679	15069	1.585209341
Kidney	GOTERM_BP_ALL	"antigen processing, exogenous antigen via MHC class II"	4	0.81%	0.023916704	"H2-Eb1, H2-DMb1, H2-Ab1, H2-Aa,"	364	26	15069	6.368977177
Kidney	GOTERM_BP_ALL	hormone metabolism	6	1.22%	0.025250837	"Cyp21a1, Cpe, Akr1c18, Agt, Park2, Aldh1a1,"	364	69	15069	3.599856665
Kidney	GOTERM_BP_ALL	porphyrin biosynthesis	3	0.61%	0.027568112	"Alad, Rsad1, Ppox,"	364	11	15069	11.29045954
Kidney	GOTERM_BP_ALL	"antigen presentation, peptide antigen"	3	0.61%	0.032562861	"H2-Eb1, H2-Ab1, H2-Aa,"	364	12	15069	10.34958791
Kidney	GOTERM_BP_ALL	negative regulation of signal transduction	6	1.22%	0.034561901	"Rgs5, Rgs13, Frzb, Rgs3, Rgs14, Rgs19,"	364	75	15069	3.311868132
Kidney	GOTERM_BP_ALL	innate immune response	5	1.02%	0.036245976	"Serping1, Defb1, C1qb, Ifih1, Cfi,"	364	52	15069	3.980610735
Kidney	GOTERM_BP_ALL	regulation of signal transduction	10	2.04%	0.036559794	"Rgs5, Rgs13, Frzb, D0H4S114, Agt, Rgs3, Rgs14, Nfam1, Rgs19, Sh3rf1,"	364	186	15069	2.225717831
Kidney	GOTERM_BP_ALL	response to stress	37	7.54%	0.037014169	"Cryab, F2r, Spn, Nqo1, Brca1, Fcgr2b, Ifi27, Pycard, Pla2g1b, Fgg, Hspa5, Ifi204, Ly96, B2m, Ccr2, Hsp90aa1, Hp, Nfam1, Pink1, Tgtp, Fn1, Pttg1, Agt, Lilrb3, Hbegf, Defb1, Prdx2, Gypa, Gtf2h2, Ifih1, Serping1, Gadd45a, Pnliprp2, Hspa4l, C1qb, Uchl1, Cfi,"	364	1099	15069	1.393757062
Kidney	GOTERM_BP_ALL	organismal movement	3	0.61%	0.037881041	"Agt, Park2, Uchl1,"	364	13	15069	9.553465765
Kidney	GOTERM_BP_ALL	catabolism	21	4.28%	0.039829338	"Bckdhb, Azgp1, Cel, Aga, Mmp2, Clps, Angptl3, Pnliprp1, Psma1, Xlkd1, Pla2g1b, Pnlip, Kynu, Uroc1, Pnliprp2, Hpd, Akr1c18, Hk3, Aldh1l1, Pld1, Uchl1,"	364	543	15069	1.601041224
Kidney	GOTERM_BP_ALL	biosynthesis	38	7.74%	0.044179052	"Alad, Cyp21a1, Acsm1, Spn, Ccbl2, Gfm2, Rps9, Mrps12, Mrpl15, Eif4a1, Rsad1, Fads1, Adssl1, Aldh1l1, Ugcg, Adcy9, BC049816, Hsp90aa1, Nme1, Sc5d, Rpl17, Agt, Hmgcr, Bbox1, Stt3b, Cd209b, Ang1, G6pc, Gpt1, Ltc4s, Phgdh, Tyki, Kynu, Guca2b, Pigo, Ppox, Rps6, Ugcgl1,"	364	1153	15069	1.364386264
Kidney	GOTERM_BP_ALL	secondary metabolism	4	0.81%	0.044401686	"Alad, Aldh1a7, Ppox, Hebp1,"	364	33	15069	5.017982018
Kidney	GOTERM_BP_ALL	smooth muscle cell proliferation	2	0.41%	0.047599651	"Agt, Hbegf,"	364	2	15069	41.39835165

Kidney	KEGG_PATHWAY	MMU04940:TYPE I DIABETES MELLITUS	11	2.24%	1.24E-04	"H2-Eb1, H2-T10, H2-Bl, Cpe, H2-K1, H2-DMb1, H2-Ab1, H2-T24, H2-Aa, H2-T23, 0610037M15Rik,"	142	66	3813	4.475352113
Kidney	KEGG_PATHWAY	MMU04612:ANTIGEN PROCESSING AND PRESENTATION	13	2.65%	1.30E-04	"H2-T10, H2-K1, H2-T23, H2-Eb1, Hspa5, H2-Bl, H2-DMb1, B2m, H2-Ab1, H2-T24, H2-Aa, Hsp90aa1, 0610037M15Rik,"	142	93	3813	3.753521127
Kidney	KEGG_PATHWAY	MMU00830:RETINOL METABOLISM	3	0.61%	0.01261684	"Aldh1a7, Rdh5, Aldh1a1,"	142	5	3813	16.11126761
Kidney	KEGG_PATHWAY	MMU04514:CELL ADHESION MOLECULES (CAMS)	12	2.44%	0.024779481	"H2-Eb1, H2-T10, H2-Bl, H2-K1, Spn, H2-DMb1, Neo1, H2-Ab1, H2-T24, H2-Aa, H2-T23, 0610037M15Rik,"	142	153	3813	2.106048053

Liver Spleen Kidney Parental	KEGG_PATHWAY	MMU04940:TYPE I DIABETES MELLITUS	6	9.09%	1.69E-05	"H2-T10, H2-K1, H2-Ab1, H2-T23, H2-Aa, 0610037M15Rik,"	21	66	3813	16.50649351
Liver Spleen Kidney Parental	KEGG_PATHWAY	MMU04612:ANTIGEN PROCESSING AND PRESENTATION	6	9.09%	8.99E-05	"H2-T10, H2-K1, H2-Ab1, H2-T23, H2-Aa, 0610037M15Rik,"	21	93	3813	11.71428571
Liver Spleen Kidney Parental	KEGG_PATHWAY	MMU04514:CELL ADHESION MOLECULES (CAMS)	6	9.09%	9.26E-04	"H2-T10, H2-K1, H2-Ab1, H2-T23, H2-Aa, 0610037M15Rik,"	21	153	3813	7.120448179

Liver Spleen Kidney Parental	GOTERM_BP_ALL	immune response	14	21.21%	3.82E-06	"H2-T10, Gbp2, H2-K1, Ifi203, Ifit3, H2-T23, Ifi204, Ifit1, Ccl9, Ly96, H2-Ab1, Ntrk1, H2-Aa, 0610037M15Rik,"	51	877	15069	4.716748273
Liver Spleen Kidney Parental	GOTERM_BP_ALL	antigen processing	6	9.09%	5.07E-06	"H2-T10, H2-K1, H2-Ab1, H2-T23, H2-Aa, 0610037M15Rik,"	51	76	15069	23.32662539
Liver Spleen Kidney Parental	GOTERM_BP_ALL	antigen presentation	6	9.09%	2.46E-05	"H2-T10, H2-K1, H2-Ab1, H2-T23, H2-Aa, 0610037M15Rik,"	51	105	15069	16.88403361
Liver Spleen Kidney Parental	GOTERM_BP_ALL	defense response	14	21.21%	4.41E-05	"H2-T10, Gbp2, H2-K1, Ifi203, Ifit3, H2-T23, Ifi204, Ifit1, Ccl9, Ly96, H2-Ab1, Ntrk1, H2-Aa, 0610037M15Rik,"	51	1102	15069	3.753709832
Liver Spleen Kidney Parental	GOTERM_BP_ALL	response to biotic stimulus	14	21.21%	5.94E-05	"H2-T10, Gbp2, H2-K1, Ifi203, Ifit3, H2-T23, Ifi204, Ifit1, Ccl9, Ly96, H2-Ab1, Ntrk1, H2-Aa, 0610037M15Rik,"	51	1134	15069	3.64778504
Liver Spleen Kidney Parental	GOTERM_BP_ALL	"antigen processing, endogenous antigen via MHC class I"	4	6.06%	4.14E-04	"H2-T10, H2-K1, H2-T23, 0610037M15Rik,"	51	44	15069	26.86096257
Liver Spleen Kidney Parental	GOTERM_BP_ALL	"antigen presentation, endogenous antigen"	4	6.06%	4.42E-04	"H2-T10, H2-K1, H2-T23, 0610037M15Rik,"	51	45	15069	26.26405229
