# Supplementary material for: Genotype and expression analysis of two inbred mouse strains and two derived congenic strains suggest that most gene expression is trans regulated and sensitive to genetic background
Source: BMC Genomics. 2010 Jun 7;11:361. doi: 10.1186/1471-2164-11-361 (PMC2896378; doi:10.1186/1471-2164-11-361)
Supplement: Additional file 7 — Allele assigned to each strain at each haplotype block. [file 1471-2164-11-361-S7.TXT]

	Haplotype Block				Jukes Cantor Distance			Bar Code			Haplotype				
Haplotype_block	chromosome	start	end	Number_of_snp	C57BL/6_v_A/J	C57BL/6_v_BALB_cByJ	A/J_v_BALB_cByJ	C57BL/6	A/J	BALB_cByJ	C57BL/6	A/J	BALB_cByJ	Count Haplotype blocks with	
1	Chr01	6265	16271	50	0.041542	0	0.043337	111	111	111	1	1	1	24445	AJ on same haplotype as C57
2	Chr01	36839	51355	31	0	0	0	111	111	111	1	1	1	15673	AJ on different haplotype from C57
3	Chr01	3039187	3104448	116	0.049692	0.048039	0.019915	111	111	111	1	1	1	40118	Total
4	Chr01	3104580	3119136	39	0	0	0	111	111	111	1	1	1	39%	Percent haplotype blocks with  A/J on different haplotype from C57
5	Chr01	3119380	3124939	15	0	0	0	111	111	111	1	1	1		
6	Chr01	3125312	3137037	14	0.078652	0	0	111	111	111	1	1	1		
7	Chr01	3152711	3437350	859	0.006117	0.012542	0.003779	111	111	111	1	1	1		
8	Chr01	3438875	3489313	186	0	0	0	111	111	111	1	1	1		
9	Chr01	3495867	3501396	18	0	0	0	111	111	111	1	1	1		
10	Chr01	3503693	3597668	278	0.003697	0.0037	0	111	111	111	1	1	1		
11	Chr01	3598904	3606142	27	0	0	0	111	111	111	1	1	1		
12	Chr01	3612766	3931231	776	0.00916	0.014698	0.002656	111	111	111	1	1	1		
13	Chr01	3938137	3962477	38	0.113071	0.113071	0	111	111	111	1	1	1		
14	Chr01	3970351	3977423	10	1.041629	0	1.041629	101	10	101	1	2	1		
15	Chr01	3981463	4342023	1159	0.009608	0.008738	0.00087	111	111	111	1	1	1
16	Chr01	4342313	4425482	284	0.00729	0.007184	0	111	111	111	1	1	1
17	Chr01	4436891	4982931	1326	0.011896	0.015144	0.002553	111	111	111	1	1	1
18	Chr01	4993854	5013086	61	0	0	0	111	111	111	1	1	1
19	Chr01	5024525	5139710	95	0.589539	0.531097	0	100	11	11	1	2	2
20	Chr01	5140301	5153208	23	0.055209	0.049051	0	111	111	111	1	1	1
21	Chr01	5160440	5227830	68	0.448069	0.430089	0	100	11	11	1	2	2
22	Chr01	5234066	5305257	156	0.777851	0.834804	0.033862	100	11	11	1	2	2
23	Chr01	5305960	5331236	66	1.096987	1.251259	0.019726	100	11	11	1	2	2
24	Chr01	5369298	5484129	48	0.065602	0.067196	0	111	111	111	1	1	1
25	Chr01	5500583	5611335	48	0.090582	0.088441	0	111	111	111	1	1	1
26	Chr01	5631614	5765816	187	0.011827	0.035877	0.012043	111	111	111	1	1	1
27	Chr01	5770185	5885802	276	0.015051	0.015148	0	111	111	111	1	1	1
28	Chr01	5895173	5949256	83	0.077063	0.077063	0	111	111	111	1	1	1
29	Chr01	5960901	6028175	155	0.764144	0.73049	0.007589	100	11	11	1	2	2
30	Chr01	6030478	6043761	31	0.534669	0.552451	0	100	11	11	1	2	2
31	Chr01	6044053	6055969	18	1.143371	1.115528	0	100	11	11	1	2	2
32	Chr01	6056624	6109711	167	0.966129	0.275383	0.360783	100	10	1	1	2	3
33	Chr01	6123428	6187444	177	0.364092	0.426091	0.021986	100	11	11	1	2	2
34	Chr01	6206563	6351965	425	0.37165	0.470841	0.02866	100	11	11	1	2	2
35	Chr01	6359317	6364670	32	0.146285	0.139527	0	111	111	111	1	1	1
36	Chr01	6376341	6393985	23	0.044463	0	0	111	111	111	1	1	1
37	Chr01	6402491	6463611	138	0	0.00776	0.007821	111	111	111	1	1	1
38	Chr01	6475374	6835119	1125	0.007642	0.009517	0.000958	111	111	111	1	1	1
39	Chr01	6835956	6855706	71	0	0	0	111	111	111	1	1	1
40	Chr01	6856629	6935493	140	0.007966	0.007788	0.008035	111	111	111	1	1	1
41	Chr01	6945883	6954050	9	0.130128	0	0.1477	111	111	111	1	1	1
42	Chr01	6957410	7043596	239	0.004242	0.004223	0	111	111	111	1	1	1
43	Chr01	7048967	7067394	14	0	0	0	111	111	111	1	1	1
44	Chr01	7076275	7162718	196	0.005254	0.005361	0	111	111	111	1	1	1
45	Chr01	7196607	7305568	276	0.022585	0.014921	0.003739	111	111	111	1	1	1
46	Chr01	7333373	7496855	290	0	0.003573	0	111	111	111	1	1	1
47	Chr01	7521036	7542040	57	0.017996	0.017996	0	111	111	111	1	1	1
48	Chr01	7564666	7590147	104	0.398149	0.260852	0.025197	100	11	11	1	2	2
49	Chr01	7590288	7628786	112	0.657132	0.51591	0.023851	100	11	11	1	2	2
50	Chr01	7629826	7667746	114	1.512709	1.338505	0	100	11	11	1	2	2
51	Chr01	7667989	7752428	269	0.467022	0.468356	0.004159	100	11	11	1	2	2
52	Chr01	7752791	7758734	23	0	0	0	111	111	111	1	1	1
53	Chr01	7769249	7863161	191	0.255612	0.244205	0	100	11	11	1	2	2
54	Chr01	7872921	7945573	159	1.851583	1.709803	0	100	11	11	1	2	2
55	Chr01	7960982	7992817	23	0.2591	0.23023	0	100	11	11	1	2	2
56	Chr01	8001665	8250855	526	0.878487	0.893629	0	100	11	11	1	2	2
57	Chr01	8250896	8256267	59	0.928431	0.977709	0	100	11	11	1	2	2
58	Chr01	8256533	8329593	114	0.665682	0.56581	0	100	11	11	1	2	2
59	Chr01	8329654	8469501	311	0.204115	0.225913	0	100	11	11	1	2	2
60	Chr01	8474358	8672054	626	0.262684	0.261492	0.006117	100	11	11	1	2	2
61	Chr01	8673454	8832241	243	0.602114	0.660567	0.01005	100	11	11	1	2	2
62	Chr01	8848346	8914534	165	0.607374	0.545917	0	100	11	11	1	2	2
63	Chr01	8916926	8940150	94	0	0	0	111	111	111	1	1	1
64	Chr01	8942663	9014825	228	0.004707	0.004843	0	111	111	111	1	1	1
65	Chr01	9015420	9023275	32	0.031799	0.031799	0	111	111	111	1	1	1
66	Chr01	9024045	9067061	119	0.819042	0.892518	0	100	11	11	1	2	2
68	Chr01	9091815	9118385	150	0.852167	0.797176	0.007167	100	11	11	1	2	2
69	Chr01	9144291	9218520	313	0.519721	0.475855	0.009101	100	11	11	1	2	2
70	Chr01	9239061	9296578	159	1.239891	1.134525	0	100	11	11	1	2	2
71	Chr01	9302978	9352118	52	0.186692	0.203756	0	110	111	11	1	2	3
72	Chr01	9361513	9436676	94	0.044344	0.033533	0	111	111	111	1	1	1
73	Chr01	9437303	9463543	52	0	0	0	111	111	111	1	1	1
74	Chr01	9483987	9526792	62	0.016438	0.016438	0	111	111	111	1	1	1
75	Chr01	9538760	9547785	25	0	0	0	111	111	111	1	1	1
76	Chr01	9549094	9555965	30	0	0	0	111	111	111	1	1	1
77	Chr01	9556294	9587469	76	0	0.015286	0.015513	111	111	111	1	1	1
78	Chr01	9594410	9599534	11	0	0	0	111	111	111	1	1	1
79	Chr01	9604242	9627330	129	0	0	0	111	111	111	1	1	1
80	Chr01	9632141	9679453	125	0	0	0	111	111	111	1	1	1
81	Chr01	9690497	9711555	58	0.874608	0.87319	0	100	11	11	1	2	2
82	Chr01	9724256	9762297	69	0.338707	0.318042	0.01867	100	11	11	1	2	2
83	Chr01	9769288	9807776	61	0.07613	0.059982	0	111	111	111	1	1	1
84	Chr01	9807927	9835317	35	0.377031	0.162477	0	101	11	111	1	2	3
85	Chr01	9851957	9888232	173	0.810284	0.845327	0	100	11	11	1	2	2
86	Chr01	9888764	9942922	169	0.397109	0.377865	0	100	11	11	1	2	2
87	Chr01	9943286	9952138	63	0.067964	0.066629	0	111	111	111	1	1	1
88	Chr01	9963851	9992719	110	0.048428	0.057345	0	111	111	111	1	1	1
89	Chr01	9994073	10003372	13	0.657197	0.657197	0	100	11	11	1	2	2
90	Chr01	10003966	10018554	90	0.241832	0.262178	0	100	11	11	1	2	2
91	Chr01	10037318	10064243	90	0	0.011836	0	111	111	111	1	1	1
92	Chr01	10065277	10215095	558	0.005614	0.005668	0	111	111	111	1	1	1
93	Chr01	10241133	10316215	283	0.007202	0.007203	0	111	111	111	1	1	1
94	Chr01	10318013	10593116	840	0.001254	0.003712	0.001291	111	111	111	1	1	1
95	Chr01	10603239	10745694	472	0.659043	0.55743	0.008543	100	11	11	1	2	2
96	Chr01	10753399	10808321	101	0	0.010467	0	111	111	111	1	1	1
97	Chr01	10816966	10938287	296	0	0.01512	0.007787	111	111	111	1	1	1
98	Chr01	10945764	10996405	81	0.462807	0.604915	0	100	11	11	1	2	2
99	Chr01	11008123	11087167	417	0.318402	0.29431	0.005527	100	11	11	1	2	2
100	Chr01	11087641	11101501	181	0.59844	0.558337	0.007125	100	11	11	1	2	2
101	Chr01	11101935	11118637	75	1.676651	1.398828	0.021857	100	11	11	1	2	2
102	Chr01	11119081	11124866	64	0.037604	0.051159	0	111	111	111	1	1	1
103	Chr01	11125372	11133583	54	0.019813	0.019078	0	111	111	111	1	1	1
104	Chr01	11141978	11169047	193	0.696196	0.617471	0.014169	100	11	11	1	2	2
105	Chr01	11173406	11182936	60	0.238572	0.489815	0.741805	100	10	1	1	2	3
106	Chr01	11191867	11508174	1692	0.002408	0.002441	0	111	111	111	1	1	1
107	Chr01	11523227	11559118	143	0.007163	0.032449	0.0081	111	111	111	1	1	1
108	Chr01	11562675	11689211	560	0.651408	0.656174	0.002081	100	11	11	1	2	2
109	Chr01	11707005	11729236	84	0.949519	0.831317	0.028301	100	11	11	1	2	2
110	Chr01	11729933	11783644	165	0.333297	0.325124	0.007708	100	11	11	1	2	2
111	Chr01	11783998	11968924	386	0.31218	0.256282	0.016327	100	11	11	1	2	2
112	Chr01	11969707	12099549	234	0.204558	0.193148	0.00464	101	11	111	1	2	3
113	Chr01	12123013	12155876	66	0.015419	0.015419	0	111	111	111	1	1	1
115	Chr01	12174671	12387478	543	0.037795	0.042615	0.010216	111	111	111	1	1	1
116	Chr01	12388094	12626933	476	0.031	0.015307	0.011079	111	111	111	1	1	1
117	Chr01	12638011	12644387	18	0	0	0	111	111	111	1	1	1
118	Chr01	12645174	12665789	38	0	0	0	111	111	111	1	1	1
120	Chr01	12714817	12728886	46	1.396004	0.575122	0	100	11	11	1	2	2
121	Chr01	12732687	12739585	35	0	0	0	111	111	111	1	1	1
122	Chr01	12741160	12752090	6	1.274468	1.20467	0	100	11	11	1	2	2
123	Chr01	12752932	12825178	421	0.004807	0.004774	0	111	111	111	1	1	1
124	Chr01	12841498	12920400	202	0.79169	0.817462	0.006055	100	11	11	1	2	2
125	Chr01	12923505	12932634	74	0.122614	0.120761	0	111	111	111	1	1	1
126	Chr01	12937947	13100982	521	0.216295	0.212432	0	100	11	11	1	2	2
127	Chr01	13105991	13614868	1794	0.303958	0.302547	0.000619	100	11	11	1	2	2
128	Chr01	13615196	13766593	467	0.273128	0.275798	0.004456	100	11	11	1	2	2
129	Chr01	13767816	13830878	230	0.504103	0.474518	0	100	11	11	1	2	2
130	Chr01	13831039	13843164	42	0.050088	0.050088	0	111	111	111	1	1	1
131	Chr01	13843692	13850899	52	0.170122	0.170122	0	111	111	111	1	1	1
132	Chr01	13855132	14002783	344	0.453339	0.437931	0.006802	100	11	11	1	2	2
133	Chr01	14003064	14029781	131	0.49299	0.499712	0	100	11	11	1	2	2
134	Chr01	14032319	14050444	28	0.104861	0.104861	0	111	111	111	1	1	1
135	Chr01	14060509	14137597	327	0.003073	0.003073	0	111	111	111	1	1	1
137	Chr01	14147405	14181358	200	0	0	0	111	111	111	1	1	1
138	Chr01	14187653	14212239	148	0	0	0	111	111	111	1	1	1
139	Chr01	14213844	14337705	502	0.429716	0.425241	0	100	11	11	1	2	2
140	Chr01	14347812	14359801	53	0.303158	0.286125	0	100	11	11	1	2	2
141	Chr01	14359885	14382146	67	0.128159	0.108634	0	111	111	111	1	1	1
142	Chr01	14382199	14391911	18	0.122134	0.122134	0	111	111	111	1	1	1
143	Chr01	14392690	14452966	196	0.225918	0.210563	0	100	11	11	1	2	2
144	Chr01	14455211	14461362	42	0.13773	0.13773	0	111	111	111	1	1	1
145	Chr01	14467774	14484127	78	0.088852	0.061004	0	111	111	111	1	1	1
146	Chr01	14493606	14660895	626	0.274175	0.271792	0	100	11	11	1	2	2
147	Chr01	14661799	14720305	289	0.342457	0.352036	0	100	11	11	1	2	2
148	Chr01	14723491	14734177	26	0	0	0	111	111	111	1	1	1
149	Chr01	14736993	14748404	105	0	0	0	111	111	111	1	1	1
150	Chr01	14748466	14893977	896	0	0.001145	0	111	111	111	1	1	1
151	Chr01	14897740	14997985	324	0.003523	0	0.003577	111	111	111	1	1	1
152	Chr01	15002049	15034693	93	0	0	0	111	111	111	1	1	1
153	Chr01	15055591	15096926	106	0	0	0	111	111	111	1	1	1
154	Chr01	15097198	15109199	52	0	0	0	111	111	111	1	1	1
155	Chr01	15109616	15119224	46	0.022607	0.022607	0	111	111	111	1	1	1
156	Chr01	15119652	15129520	28	0	0.038942	0	111	111	111	1	1	1
157	Chr01	15131941	15174589	148	0.041062	0.015009	0.016433	111	111	111	1	1	1
158	Chr01	15177770	15318846	574	0	0	0	111	111	111	1	1	1
159	Chr01	15319660	15369148	333	0	0	0	111	111	111	1	1	1
160	Chr01	15371568	15385673	92	0	0	0	111	111	111	1	1	1
161	Chr01	15386659	15412150	219	0	0	0	111	111	111	1	1	1
162	Chr01	15412383	15473458	461	0.002218	0.002199	0.00449	111	111	111	1	1	1
163	Chr01	15491378	15502287	28	0	0	0	111	111	111	1	1	1
164	Chr01	15506183	15564750	301	0.430859	0.398145	0.007883	100	11	11	1	2	2
165	Chr01	15566783	15694208	584	0.230225	0.19601	0	101	11	111	1	2	3
166	Chr01	15697062	15755424	131	0.200355	0.223364	0	100	11	11	1	2	2
167	Chr01	15767543	15772556	19	0.503824	0.605677	0	100	11	11	1	2	2
168	Chr01	15772703	15784744	58	0.401704	0.447004	0	100	11	11	1	2	2
169	Chr01	15791399	15802069	82	0	0	0	111	111	111	1	1	1
170	Chr01	15802166	15824328	93	0	0.011039	0	111	111	111	1	1	1
171	Chr01	15825036	15841099	149	0	0	0	111	111	111	1	1	1
172	Chr01	15842586	15930092	263	0.003995	0.004092	0	111	111	111	1	1	1
174	Chr01	15957233	15986815	125	0.072722	0.059743	0	111	111	111	1	1	1
175	Chr01	15990799	16043019	108	1.21901	1.231925	0	100	11	11	1	2	2
176	Chr01	16050736	16077772	43	0.023853	0.024565	0	111	111	111	1	1	1
177	Chr01	16112996	16165148	205	0.238945	0.244123	0	100	11	11	1	2	2
178	Chr01	16167537	16214055	90	0.0117	0.0117	0	111	111	111	1	1	1
179	Chr01	16215387	16221261	24	0	0	0	111	111	111	1	1	1
180	Chr01	16223825	16268789	240	0.517831	0.495894	0	100	11	11	1	2	2
181	Chr01	16277050	16287169	11	2.829102	2.829102	0	100	11	11	1	2	2
182	Chr01	16290656	16317512	76	0	0	0	111	111	111	1	1	1
183	Chr01	16328423	16363144	85	0	0	0	111	111	111	1	1	1
184	Chr01	16369310	16494630	151	0.013767	0.013857	0.006974	111	111	111	1	1	1
185	Chr01	16495088	16512713	10	1.398238	2.44003	0	100	11	11	1	2	2
186	Chr01	16513146	16586176	194	0.011695	0.00601	0	111	111	111	1	1	1
187	Chr01	16606999	16641415	94	0.191241	0.203076	0	110	111	11	1	2	3
188	Chr01	16642279	16731288	125	0.793117	0.957738	0	100	11	11	1	2	2
189	Chr01	16743695	16756933	44	0.080056	0.240799	0.087314	110	111	11	1	2	3
190	Chr01	16764335	16775675	14	0.095436	0.347819	0	110	111	11	1	2	3
191	Chr01	16776816	16833213	117	0	0	0	111	111	111	1	1	1
192	Chr01	16833785	16843809	71	0	0	0	111	111	111	1	1	1
193	Chr01	16843959	16960891	233	0	0	0	111	111	111	1	1	1
194	Chr01	16964700	16994673	162	0	0	0	111	111	111	1	1	1
195	Chr01	16995375	17077874	399	0	0.002599	0.002614	111	111	111	1	1	1
196	Chr01	17089968	17170882	264	0	0	0	111	111	111	1	1	1
197	Chr01	17170902	17221706	101	0	0	0	111	111	111	1	1	1
198	Chr01	17240181	17313518	276	0.004531	0	0.004551	111	111	111	1	1	1
199	Chr01	17314127	17327420	90	0	0	0	111	111	111	1	1	1
200	Chr01	17329096	17337192	53	0	0	0	111	111	111	1	1	1
201	Chr01	17337412	17355587	188	0	0	0	111	111	111	1	1	1
202	Chr01	17375450	17397276	217	0	0	0	111	111	111	1	1	1
203	Chr01	17399403	17559826	554	0	0	0	111	111	111	1	1	1
204	Chr01	17584073	17594130	59	0.034527	0	0	111	111	111	1	1	1
205	Chr01	17598076	17610677	148	0.013985	0	0.013985	111	111	111	1	1	1
206	Chr01	17615789	17629564	45	0	0	0	111	111	111	1	1	1
207	Chr01	17631670	17967058	1015	0.006216	0.00405	0.003149	111	111	111	1	1	1
208	Chr01	17968156	18074346	412	0	0	0	111	111	111	1	1	1
209	Chr01	18090201	18155160	300	0	0	0	111	111	111	1	1	1
210	Chr01	18158030	18407196	851	0.005792	0.002929	0	111	111	111	1	1	1
211	Chr01	18426454	18477469	63	0.035722	0	0	111	111	111	1	1	1
212	Chr01	18484017	18611310	222	0.0048	0.004772	0	111	111	111	1	1	1
213	Chr01	18613425	18732515	280	0	0	0	111	111	111	1	1	1
214	Chr01	18732534	18759467	108	0	0	0	111	111	111	1	1	1
215	Chr01	18759525	18776426	35	0	0	0	111	111	111	1	1	1
216	Chr01	18776720	18809066	81	0	0	0	111	111	111	1	1	1
217	Chr01	18812570	18964502	403	0.012081	0.014881	0	111	111	111	1	1	1
218	Chr01	18964859	18976429	52	0	0	0	111	111	111	1	1	1
219	Chr01	18976694	18994988	21	0	0	0	111	111	111	1	1	1
220	Chr01	18998873	19007845	13	0	0	0	111	111	111	1	1	1
221	Chr01	19010019	19082093	202	0.010455	0.010085	0	111	111	111	1	1	1
222	Chr01	19083683	19117688	96	0.022613	0	0.022613	111	111	111	1	1	1
223	Chr01	19122118	19128981	42	0	0	0	111	111	111	1	1	1
224	Chr01	19129360	19140667	33	0	0	0	111	111	111	1	1	1
225	Chr01	19161171	19453885	810	0.026767	0.02238	0.001407	111	111	111	1	1	1
226	Chr01	19458693	19469362	96	0.121369	0.676514	0.341012	110	110	1	1	1	2
227	Chr01	19490094	19584939	440	0.00458	0.006879	0	111	111	111	1	1	1
228	Chr01	19585176	19620038	18	0.885116	0.885116	0	100	11	11	1	2	2
229	Chr01	19620412	19664150	157	0.256775	0.253325	0	100	11	11	1	2	2
230	Chr01	19664874	19727755	295	0.46187	0.475186	0	100	11	11	1	2	2
231	Chr01	19727859	19768097	268	0.341721	0.338367	0.004183	100	11	11	1	2	2
232	Chr01	19768637	19845725	353	0.164007	0.162848	0	111	111	111	1	1	1
233	Chr01	19846321	19864486	161	0.204255	0.211911	0	100	11	11	1	2	2
234	Chr01	19887591	19940376	239	0.436321	0.614201	0	100	11	11	1	2	2
235	Chr01	19945046	20188906	1005	0.479589	0.470227	0	100	11	11	1	2	2
236	Chr01	20188935	20441168	998	0.279374	0.274038	0.001077	100	11	11	1	2	2
237	Chr01	20441427	20484036	173	0.006578	0	0	111	111	111	1	1	1
238	Chr01	20488471	20530544	208	1.166747	1.147138	0	100	11	11	1	2	2
239	Chr01	20531494	20650459	391	0.221867	0.207076	0	100	11	11	1	2	2
240	Chr01	20676975	20741796	304	0.003386	0.003409	0	111	111	111	1	1	1
241	Chr01	20743016	20765628	73	0.483653	0.459741	0	100	11	11	1	2	2
242	Chr01	20769104	20801733	189	0.239737	0.270984	0	100	11	11	1	2	2
243	Chr01	20807453	20839507	149	0	0	0	111	111	111	1	1	1
244	Chr01	20841600	20848125	31	0	0	0	111	111	111	1	1	1
245	Chr01	20849036	20881777	240	0.799071	0.777744	0	100	11	11	1	2	2
246	Chr01	20882678	20933039	281	0.575679	0.574932	0	100	11	11	1	2	2
247	Chr01	20933379	20941905	56	0.096464	0.096464	0	111	111	111	1	1	1
248	Chr01	20946429	20993833	233	0.444514	0.443678	0	100	11	11	1	2	2
249	Chr01	20994413	21029174	119	0.876241	0.892959	0	100	11	11	1	2	2
250	Chr01	21029665	21035135	29	1.451375	1.489402	0	100	11	11	1	2	2
251	Chr01	21036955	21045905	17	0.470909	0.534788	0	100	11	11	1	2	2
252	Chr01	21045934	21099659	184	0.662219	0.698841	0	100	11	11	1	2	2
253	Chr01	21099710	21113248	35	0.56917	0.538332	0	100	11	11	1	2	2
254	Chr01	21114226	21177660	200	0.017367	0.012024	0	111	111	111	1	1	1
255	Chr01	21192523	21250606	260	0.007835	0.007958	0	111	111	111	1	1	1
256	Chr01	21268625	21277455	85	0.33047	0.343184	0	100	11	11	1	2	2
257	Chr01	21277687	21309924	113	2.205237	2.366533	0.010674	100	11	11	1	2	2
258	Chr01	21320731	21328973	18	0	0	0	111	111	111	1	1	1
259	Chr01	21330845	21344565	76	0.780212	0.783816	0	100	11	11	1	2	2
260	Chr01	21344587	21403387	323	0.234617	0.244353	0	100	11	11	1	2	2
262	Chr01	21428585	21526155	356	0.004418	0.372242	0.256032	110	110	1	1	1	2
263	Chr01	21528684	21598453	338	0.179879	0.206463	0.1452	110	111	11	1	2	3
264	Chr01	21609547	21645985	273	0.28517	0	0.286613	101	10	101	1	2	1
265	Chr01	21646424	21680094	349	0.447872	0	0.447872	101	10	101	1	2	1
266	Chr01	21685834	21699205	122	0.142757	0.040411	0	111	111	111	1	1	1
267	Chr01	21699286	21712960	62	0.276334	0.034092	0	101	11	111	1	2	3
268	Chr01	21718909	21746513	125	0.338384	0	0.338384	101	10	101	1	2	1
269	Chr01	21756914	21924604	871	0.018743	0	0.018999	111	111	111	1	1	1
270	Chr01	21925027	21971366	224	0.531142	0	0.495197	101	10	101	1	2	1
271	Chr01	21977836	21988727	47	0.093478	0	0.096034	111	111	111	1	1	1
272	Chr01	22002352	22113764	387	0.026194	0.002852	0.026468	111	111	111	1	1	1
273	Chr01	22120529	22153260	18	0.176607	0	0.219782	111	110	101	1	2	3
274	Chr01	22160566	22233205	105	0.039085	0	0.04131	111	111	111	1	1	1
275	Chr01	22234945	22259048	95	0.021723	0	0.023822	111	111	111	1	1	1
276	Chr01	22265402	22274602	41	0.058509	0.027244	0.029024	111	111	111	1	1	1
277	Chr01	22274934	22283269	80	1.017121	0	1.017121	101	10	101	1	2	1
278	Chr01	22294430	22299964	51	0.223153	0	0.223153	101	10	101	1	2	1
279	Chr01	22300248	22345722	185	0.010872	0	0.010872	111	111	111	1	1	1
280	Chr01	22347346	22354359	43	0	0	0	111	111	111	1	1	1
281	Chr01	22356087	22369144	99	0.342283	0.337783	0	100	11	11	1	2	2
282	Chr01	22370071	22397700	228	0.081643	0.081643	0	111	111	111	1	1	1
283	Chr01	22398830	22581658	782	0.00403	0.003926	0	111	111	111	1	1	1
284	Chr01	22591250	22636583	221	0.261447	0.256382	0	100	11	11	1	2	2
285	Chr01	22637857	22700597	357	0.275864	0.265716	0	100	11	11	1	2	2
286	Chr01	22701496	22713958	85	0.012287	0.024319	0	111	111	111	1	1	1
287	Chr01	22719568	22729040	108	0.121399	0	0.121399	111	111	111	1	1	1
288	Chr01	22729874	22750705	151	0.141825	0.038321	0.141825	111	111	111	1	1	1
289	Chr01	22768194	22780395	56	0.040264	0	0.040264	111	111	111	1	1	1
290	Chr01	22780536	22799609	64	0.350156	0	0.350156	101	10	101	1	2	1
291	Chr01	22801010	22813428	66	0	0	0	111	111	111	1	1	1
292	Chr01	22814069	22822065	52	0	0	0	111	111	111	1	1	1
293	Chr01	22828962	22900148	392	0.005489	0	0.002784	111	111	111	1	1	1
294	Chr01	22910060	22972277	320	0	0.003396	0.003419	111	111	111	1	1	1
295	Chr01	22972514	22983847	36	0	0.352401	0.319771	110	110	1	1	1	2
296	Chr01	22984607	22999477	86	0.049137	0.125863	0.094471	111	111	111	1	1	1
297	Chr01	23002151	23014882	44	0.088146	0	0.090679	111	111	111	1	1	1
298	Chr01	23015699	23031336	117	0	0.008745	0.009127	111	111	111	1	1	1
299	Chr01	23039414	23089368	204	0	0	0	111	111	111	1	1	1
300	Chr01	23091545	23118396	94	0.183115	0.09276	0.052299	111	111	111	1	1	1
301	Chr01	23118757	23132069	45	0.244859	0	0.196703	101	11	111	1	2	3
302	Chr01	23132274	23155924	146	0.385751	0	0.37515	101	10	101	1	2	1
303	Chr01	23156596	23204885	177	0.540785	0.027778	0.391302	101	10	101	1	2	1
304	Chr01	23206101	23327136	597	0.419369	0.014153	0.361857	101	10	101	1	2	1
305	Chr01	23327628	23467203	243	0.06816	0.023049	0.06828	111	111	111	1	1	1
306	Chr01	23470259	23515709	168	0.279116	0.090184	0.162081	101	11	111	1	2	3
307	Chr01	23523817	23541379	57	0.037693	0	0.04002	111	111	111	1	1	1
308	Chr01	23546613	23567169	55	0	0.214908	0.214908	110	110	1	1	1	2
309	Chr01	23580597	23611874	161	0.007106	0.310048	0.310663	110	110	1	1	1	2
310	Chr01	23624825	23646369	88	0.508056	1.600798	0.827553	100	10	1	1	2	3
311	Chr01	23652044	23687721	93	1.039498	1.302937	0.147271	100	11	11	1	2	2
312	Chr01	23698715	23720394	75	0.213696	0.022477	0.183621	101	11	111	1	2	3
313	Chr01	23724658	23789178	300	0.812693	0.00339	0.802462	101	10	101	1	2	1
314	Chr01	23789894	23849329	319	0.01273	0.712213	0.741978	110	110	1	1	1	2
315	Chr01	23853891	23890353	138	0.531416	0.544067	0.023638	100	11	11	1	2	2
316	Chr01	23903247	23924502	90	0.070753	0.064624	0.064014	111	111	111	1	1	1
317	Chr01	23926826	24038473	514	0.258685	0.259487	0.010193	100	11	11	1	2	2
318	Chr01	24057512	24065162	28	0.677583	0.319714	0.340001	100	10	1	1	2	3
319	Chr01	24068039	24118454	324	0.038039	0.339479	0.315625	110	110	1	1	1	2
320	Chr01	24119223	24179746	566	0.003705	0.249266	0.245988	110	110	1	1	1	2
321	Chr01	24180112	24218957	281	0	0.368885	0.370416	110	110	1	1	1	2
322	Chr01	24219109	24279332	415	0.007287	0.268434	0.274449	110	110	1	1	1	2
323	Chr01	24281125	24311210	170	0.03704	0.08496	0.077399	111	111	111	1	1	1
325	Chr01	24323401	24355448	96	0.174878	0.708514	0.567161	110	110	1	1	1	2
326	Chr01	24363269	24377666	67	1.826633	0.030908	1.836459	101	10	101	1	2	1
327	Chr01	24388910	24405209	61	0.150393	0.016544	0.150393	111	111	111	1	1	1
328	Chr01	24412053	24477138	462	1.102224	1.066443	0	100	11	11	1	2	2
329	Chr01	24477401	24642511	333	0.034985	0.036662	0.013248	111	111	111	1	1	1
330	Chr01	24644718	24656848	68	0	0.064783	0	111	111	111	1	1	1
331	Chr01	24672466	24774448	581	0.005284	0.317527	0.304694	110	110	1	1	1	2
332	Chr01	24788032	24848685	210	0.363878	0.192206	0.19865	101	11	111	1	2	3
333	Chr01	24849265	24956016	509	0.004057	0.396131	0.392531	110	110	1	1	1	2
334	Chr01	24964350	24988862	184	0	0	0	111	111	111	1	1	1
335	Chr01	24988982	25011524	123	0	0.267065	0.260083	110	110	1	1	1	2
336	Chr01	25012040	25105734	504	0.007139	0.004661	0.002411	111	111	111	1	1	1
337	Chr01	25106735	25150863	311	0.341532	0.322381	0	100	11	11	1	2	2
338	Chr01	25152539	25183658	117	0.21635	0.226548	0	100	11	11	1	2	2
339	Chr01	25185070	25192809	22	0	0.293643	0.19001	110	111	11	1	2	3
340	Chr01	25193127	25208344	34	0	0.181507	0.181507	111	111	111	1	1	1
341	Chr01	25208840	25226945	160	0.100193	0.366735	0.065309	110	111	11	1	2	3
342	Chr01	25228845	25262604	194	0.014885	0.32697	0.284342	110	110	1	1	1	2
343	Chr01	25263541	25291147	132	0.032475	0.139535	0.144267	111	111	111	1	1	1
344	Chr01	25294977	25321084	98	0.508138	0.438501	0.297368	100	10	1	1	2	3
345	Chr01	25331140	25345820	18	0	1.009676	0.967565	110	110	1	1	1	2
346	Chr01	25346825	25369353	54	0.210101	0.44485	0.050548	100	11	11	1	2	2
347	Chr01	25374046	25386989	52	1.249515	0	1.123643	101	10	101	1	2	1
348	Chr01	25389007	25396336	66	1.64977	0.015571	1.480142	101	10	101	1	2	1
349	Chr01	25419723	25460120	309	0.163714	0.203362	0.003723	110	111	11	1	2	3
350	Chr01	25476605	25513352	209	0.010062	0.32687	0.303546	110	110	1	1	1	2
351	Chr01	25514328	25583947	355	0.011574	0.026206	0.029473	111	111	111	1	1	1
352	Chr01	25585056	25601492	111	0.018706	0.245127	0.280691	110	110	1	1	1	2
353	Chr01	25613895	25678405	505	0.008204	0.33627	0.335798	110	110	1	1	1	2
354	Chr01	25678482	25691562	161	0	0.025485	0.026165	111	111	111	1	1	1
355	Chr01	25691957	25699234	83	0	0	0	111	111	111	1	1	1
356	Chr01	25699305	25705198	10	0.667719	1.673397	0	100	11	11	1	2	2
357	Chr01	25705462	25719674	119	0	0.142889	0.142889	111	111	111	1	1	1
358	Chr01	25726387	25747263	106	0.376512	0.327194	0.143321	100	11	11	1	2	2
359	Chr01	25747955	25760078	116	0	0.347791	0.338583	110	110	1	1	1	2
360	Chr01	25764184	25977306	672	0.340215	0.020855	0.328776	101	10	101	1	2	1
361	Chr01	25979516	26016529	102	0.719241	0.223946	0.215956	100	10	1	1	2	3
362	Chr01	26016582	26058941	124	0.377859	0.108788	0.229302	101	10	101	1	2	1
363	Chr01	26059827	26159280	245	0.0146	0.261155	0.257825	110	110	1	1	1	2
364	Chr01	26159353	26182502	74	0.032244	0.28737	0.163886	110	111	11	1	2	3
365	Chr01	26182565	26201146	105	0	0.746545	1.093602	110	110	1	1	1	2
366	Chr01	26217895	26224314	64	0.264878	0.208708	0.068263	100	11	11	1	2	2
367	Chr01	26225372	26270599	207	0.243273	0.13885	0.071009	101	11	111	1	2	3
368	Chr01	26272765	26332369	141	0.325742	0.347701	0.030549	100	11	11	1	2	2
369	Chr01	26333316	26345840	103	0.097508	0.227279	0.244516	110	110	1	1	1	2
370	Chr01	26353356	26410903	193	0.184646	0.022348	0.173053	111	111	111	1	1	1
371	Chr01	26411289	26432986	37	0.18975	0.344511	0.179105	110	111	11	1	2	3
372	Chr01	26442997	26455927	29	0.073756	0.19602	0.109194	111	111	111	1	1	1
373	Chr01	26456328	26707281	864	0.026319	0.314319	0.276277	110	110	1	1	1	2
374	Chr01	26718615	26810134	271	0.031426	0.057309	0.028788	111	111	111	1	1	1
375	Chr01	26825324	26850686	92	0.322714	0	0	101	11	111	1	2	3
376	Chr01	26850717	26873833	54	0	0.115104	0	111	111	111	1	1	1
377	Chr01	26875071	27002530	319	0.026431	0.64041	0.620991	110	110	1	1	1	2
378	Chr01	27012336	27049097	94	0.270509	0.295865	0	100	11	11	1	2	2
379	Chr01	27049138	27230054	444	0.145475	0.15198	0.002422	111	111	111	1	1	1
380	Chr01	27247119	27642403	808	0.545617	0.033921	0.475029	101	10	101	1	2	1
381	Chr01	27645320	27910286	491	0.596631	0.015411	0.581003	101	10	101	1	2	1
382	Chr01	27927307	28032973	305	0.019945	0.556471	0.545602	110	110	1	1	1	2
383	Chr01	28035626	28517171	1365	0.010073	0.009433	0.009604	111	111	111	1	1	1
384	Chr01	28525118	28556606	60	0.020379	0.045285	0.075077	111	111	111	1	1	1
385	Chr01	28560684	28629203	128	0.009238	0.047583	0.028544	111	111	111	1	1	1
386	Chr01	28639570	28701302	222	0.402785	0.373949	0.005647	100	11	11	1	2	2
387	Chr01	28702995	28713838	53	0.541369	0.507431	0.045558	100	11	11	1	2	2
388	Chr01	28720208	28725507	45	0.517643	0.469968	0	100	11	11	1	2	2
389	Chr01	28729699	28747856	61	0.535499	0.529019	0.040654	100	11	11	1	2	2
390	Chr01	28748611	28817865	222	0.4933	0.114427	0.435662	101	10	101	1	2	1
391	Chr01	28822677	28828670	53	1.032387	1.274781	0	100	11	11	1	2	2
392	Chr01	28828747	28838298	69	0.850179	1.119521	0	100	11	11	1	2	2
393	Chr01	28843382	28867115	58	0.078654	0.122015	0	111	111	111	1	1	1
394	Chr01	28883154	28899332	104	0.353682	0.672704	0.336316	100	10	1	1	2	3
395	Chr01	28905611	28911759	37	2.018925	2.812269	0	100	11	11	1	2	2
396	Chr01	28914585	28948149	244	0.501476	0.189116	0.390375	101	10	101	1	2	1
397	Chr01	28971333	28994811	112	0	0.129758	0.132474	111	111	111	1	1	1
398	Chr01	28998002	29003184	22	2.702693	0	2.702693	101	10	101	1	2	1
399	Chr01	29003389	29079645	209	0.342976	0	0.358783	101	10	101	1	2	1
400	Chr01	29079652	29621772	1312	0.372712	0.017451	0.339901	101	10	101	1	2	1
401	Chr01	29628739	29640135	25	1.009981	0	1.009981	101	10	101	1	2	1
402	Chr01	29643981	29674154	104	0.282332	0.019764	0.283885	101	10	101	1	2	1
403	Chr01	29676282	29681848	14	0	0	0	111	111	111	1	1	1
404	Chr01	29693014	29702909	14	0.074881	0.079439	0	111	111	111	1	1	1
405	Chr01	29710100	29718792	4	0	0	0	111	111	111	1	1	1
406	Chr01	29721088	29848146	253	0.086188	0.115542	0.047439	111	111	111	1	1	1
407	Chr01	29855039	29872988	5	0.523175	0.296681	0	100	11	11	1	2	2
408	Chr01	29874581	29980639	280	0.042987	0.007655	0.048568	111	111	111	1	1	1
409	Chr01	29988046	30022658	199	0.098423	0.005222	0.089555	111	111	111	1	1	1
410	Chr01	30035988	30077976	104	0.198728	0.009744	0.212739	111	110	101	1	2	3
411	Chr01	30083917	30114629	73	0.059184	0	0.05992	111	111	111	1	1	1
412	Chr01	30114897	30259636	201	0	0.019061	0.019061	111	111	111	1	1	1
413	Chr01	30260291	30362545	232	0.005212	0.024256	0.015861	111	111	111	1	1	1
414	Chr01	30363090	30368785	51	0	0.127415	0.127415	111	111	111	1	1	1
415	Chr01	30372631	30384484	32	0	0.032438	0.032438	111	111	111	1	1	1
416	Chr01	30389461	30631384	730	0.001474	0.008669	0.010777	111	111	111	1	1	1
417	Chr01	30644925	30655052	7	0.858792	0	0.858792	101	10	101	1	2	1
418	Chr01	30659760	30713588	146	0.042754	0	0.042754	111	111	111	1	1	1
419	Chr01	30717005	30723975	63	0.391791	0.164021	0.341133	101	10	101	1	2	1
420	Chr01	30727466	30746349	85	0.158693	0.075794	0.162276	111	111	111	1	1	1
421	Chr01	30750535	30849011	505	0.615634	0.010275	0.620413	101	10	101	1	2	1
422	Chr01	30853410	30869002	41	0.973025	0.721503	0.043677	100	11	11	1	2	2
423	Chr01	30873205	30890473	60	0.384019	0.306032	0.341801	100	10	1	1	2	3
424	Chr01	30932461	30978941	175	0.017742	0.14991	0.13712	111	111	111	1	1	1
425	Chr01	30978962	30990016	45	0	0.159769	0.032412	111	111	111	1	1	1
426	Chr01	30990596	31000050	84	0.29832	0.197933	0.165684	101	11	111	1	2	3
427	Chr01	31005026	31011198	44	0	0	0	111	111	111	1	1	1
428	Chr01	31011247	31017856	29	0.118812	0.203314	0	110	111	11	1	2	3
429	Chr01	31027526	31129920	477	0.009211	0.623457	0.605161	110	110	1	1	1	2
430	Chr01	31132926	31161011	160	0	0.206294	0.206294	110	110	1	1	1	2
431	Chr01	31161119	31170848	60	0	0	0	111	111	111	1	1	1
432	Chr01	31172467	31327834	271	0.011389	0.011335	0.011569	111	111	111	1	1	1
433	Chr01	31346616	31354823	54	0.018703	0	0.018703	111	111	111	1	1	1
434	Chr01	31361739	31490543	370	0.002786	0.002794	0	111	111	111	1	1	1
435	Chr01	31496959	31507373	49	0	0	0	111	111	111	1	1	1
436	Chr01	31512027	32255495	2292	0.009308	0.010262	0.009508	111	111	111	1	1	1
437	Chr01	32268947	32275338	51	0.106564	0	0.051109	111	111	111	1	1	1
438	Chr01	32276253	32286891	108	0.093362	0.044464	0.044508	111	111	111	1	1	1
439	Chr01	32288727	32313635	158	0.559279	0.016302	0.533415	101	10	101	1	2	1
440	Chr01	32323319	32339776	33	0.346236	0.065324	0.262028	101	10	101	1	2	1
441	Chr01	32342779	32354861	36	0.269322	0.269322	0	100	11	11	1	2	2
442	Chr01	32363175	32404873	100	0.351088	0.414612	0.092608	100	11	11	1	2	2
443	Chr01	32408617	32415134	50	0	0.184045	0.184045	111	111	111	1	1	1
444	Chr01	32426497	32443855	121	0.194201	0.117796	0.092713	111	111	111	1	1	1
445	Chr01	32451007	32461949	44	0.21068	0.205466	0	100	11	11	1	2	2
446	Chr01	32462206	32468188	49	0.367488	0.316506	0	100	11	11	1	2	2
447	Chr01	32468642	32476310	51	0.206353	0.180982	0.043575	101	11	111	1	2	3
448	Chr01	32478578	32486959	91	0.022234	0.022234	0	111	111	111	1	1	1
449	Chr01	32487840	32532283	141	0.105086	0.111088	0.00933	111	111	111	1	1	1
450	Chr01	32535807	32545624	50	0.084685	0	0	111	111	111	1	1	1
451	Chr01	32547763	32560531	82	0	0.099597	0.099597	111	111	111	1	1	1
452	Chr01	32561180	32580176	114	0.636093	0.733557	0	100	11	11	1	2	2
453	Chr01	32581467	32586664	28	0.494927	0.366658	0.040804	100	11	11	1	2	2
454	Chr01	32597161	32610074	66	0	0.554337	0.572185	110	110	1	1	1	2
455	Chr01	32621286	32650173	134	0	0.074701	0.070781	111	111	111	1	1	1
456	Chr01	32652526	32676632	128	0.007912	0.015835	0.00794	111	111	111	1	1	1
457	Chr01	32677049	32799451	419	0.007364	0	0.004951	111	111	111	1	1	1
458	Chr01	32803184	32833335	163	0	0	0	111	111	111	1	1	1
459	Chr01	32839180	32867242	78	0.012912	0	0.01308	111	111	111	1	1	1
460	Chr01	32867661	32882361	79	0.012744	0.012744	0	111	111	111	1	1	1
461	Chr01	32883356	32891393	20	0.141311	0.052498	0.141311	111	111	111	1	1	1
462	Chr01	32896256	32914365	55	0.019599	0	0.022313	111	111	111	1	1	1
463	Chr01	32915381	32929629	70	0	0.16559	0.16559	111	111	111	1	1	1
464	Chr01	32929894	32935106	27	0	0.394065	0.394065	110	110	1	1	1	2
465	Chr01	32938208	32965747	84	0.085706	0.246245	0.187419	110	111	11	1	2	3
466	Chr01	32966871	32972002	38	0	0.407004	0.407004	110	110	1	1	1	2
467	Chr01	32989389	33003247	35	0.330408	0.278708	0.029957	100	11	11	1	2	2
468	Chr01	33005407	33032241	81	0	1.346377	1.346377	110	110	1	1	1	2
469	Chr01	33044402	33144349	229	0.018832	0.678076	0.663883	110	110	1	1	1	2
470	Chr01	33149977	33168926	159	0	1.017581	1.017581	110	110	1	1	1	2
471	Chr01	33179622	33225825	303	0.046834	0.886799	0.715113	110	110	1	1	1	2
472	Chr01	33230876	33261325	132	0.70508	0.826978	0.093467	100	11	11	1	2	2
473	Chr01	33265673	33286155	149	0.190431	0.551132	0.494082	110	110	1	1	1	2
474	Chr01	33299946	33307100	69	0	0	0	111	111	111	1	1	1
475	Chr01	33316097	33343211	87	0.248793	0	0.228338	101	10	101	1	2	1
476	Chr01	33343815	33350419	35	0	0	0	111	111	111	1	1	1
477	Chr01	33364696	33383547	51	0.020185	0.019819	0	111	111	111	1	1	1
478	Chr01	33390251	33396131	23	0	0	0	111	111	111	1	1	1
479	Chr01	33396446	33407994	104	0.009662	0.09383	0.082414	111	111	111	1	1	1
480	Chr01	33408421	33452259	184	0.007802	0.29002	0.279393	110	110	1	1	1	2
481	Chr01	33456634	33615396	821	0.003792	0.217556	0.215665	110	110	1	1	1	2
482	Chr01	33615475	33641011	104	0.01975	0.76561	0.735505	110	110	1	1	1	2
483	Chr01	33641074	33650019	41	0	0.705849	0.705849	110	110	1	1	1	2
484	Chr01	33652387	33660181	50	0	0.118003	0.118003	111	111	111	1	1	1
485	Chr01	33673637	33692958	125	0.143816	0.229979	0.206413	110	110	1	1	1	2
486	Chr01	33711433	33749506	184	0.028084	0.010996	0.011156	111	111	111	1	1	1
487	Chr01	33760209	33773980	24	1.213896	0.960465	0	100	11	11	1	2	2
488	Chr01	33775585	33793017	72	0	0	0	111	111	111	1	1	1
489	Chr01	33793751	33817342	111	0.046458	0.009144	0.037301	111	111	111	1	1	1
490	Chr01	33818862	33848546	203	0	0	0	111	111	111	1	1	1
491	Chr01	33861203	33875126	107	0.009398	0	0.009398	111	111	111	1	1	1
492	Chr01	33880417	33889685	91	0.197865	0	0.197865	111	111	111	1	1	1
493	Chr01	33891259	33913228	168	0.474882	0.006083	0.448609	101	10	101	1	2	1
494	Chr01	33914363	34018222	471	0.008574	0	0.006483	111	111	111	1	1	1
495	Chr01	34039613	34048724	62	0	0	0	111	111	111	1	1	1
496	Chr01	34059097	34072926	203	0.791818	0	0.791818	101	10	101	1	2	1
497	Chr01	34077991	34104081	57	0.154536	0	0.154536	111	111	111	1	1	1
498	Chr01	34104409	34113038	62	1.586647	0	1.586647	101	10	101	1	2	1
499	Chr01	34116310	34128129	148	0.357778	0	0.357778	101	10	101	1	2	1
500	Chr01	34128707	34142975	159	0	0	0	111	111	111	1	1	1
501	Chr01	34147352	34155961	42	0	0	0	111	111	111	1	1	1
502	Chr01	34156162	34168823	122	0	0	0	111	111	111	1	1	1
503	Chr01	34171991	34178687	40	0	0	0	111	111	111	1	1	1
504	Chr01	34178727	34204664	105	0.019254	0	0.019424	111	111	111	1	1	1
505	Chr01	34204769	34214173	57	0	0	0	111	111	111	1	1	1
506	Chr01	34215618	34224286	85	0	0	0	111	111	111	1	1	1
507	Chr01	34228661	34257395	209	0.004811	0	0.004855	111	111	111	1	1	1
508	Chr01	34258401	34313567	212	0.004775	0.004775	0	111	111	111	1	1	1
510	Chr01	34322731	34343622	110	0.009649	0	0.009649	111	111	111	1	1	1
511	Chr01	34344026	34381802	183	0	0	0	111	111	111	1	1	1
512	Chr01	34383905	34395533	78	0	0	0	111	111	111	1	1	1
513	Chr01	34397575	34430297	67	0.020235	0	0.020235	111	111	111	1	1	1
514	Chr01	34434755	34471117	136	0.089726	0.054495	0.02369	111	111	111	1	1	1
515	Chr01	34480928	34498220	118	0	0	0	111	111	111	1	1	1
516	Chr01	34509076	34517164	50	0	0	0	111	111	111	1	1	1
518	Chr01	34544816	34552785	44	0.110169	0	0.083708	111	111	111	1	1	1
519	Chr01	34563132	34581818	116	0.89729	0	0.89729	101	10	101	1	2	1
520	Chr01	34589192	34596319	4	1.320024	0	1.320024	101	10	101	1	2	1
521	Chr01	34597992	34613878	60	1.266661	0	1.187442	101	10	101	1	2	1
522	Chr01	34614744	34637378	100	1.111941	0	1.111941	101	10	101	1	2	1
523	Chr01	34644527	34664485	87	0.504831	0	0.517755	101	10	101	1	2	1
524	Chr01	34673964	34679048	12	0.630537	0	0.630537	101	10	101	1	2	1
525	Chr01	34684073	34715875	98	0.3015	0.01037	0.286986	101	10	101	1	2	1
526	Chr01	34720058	34728296	39	0.244502	0	0.244502	101	10	101	1	2	1
527	Chr01	34728342	34778432	141	0.382505	0.00722	0.398126	101	10	101	1	2	1
528	Chr01	34790632	34799880	9	0	0	0	111	111	111	1	1	1
529	Chr01	34800790	34825744	95	0.133545	0	0.133545	111	111	111	1	1	1
530	Chr01	34837001	34843276	35	0.091821	0	0.091821	111	111	111	1	1	1
531	Chr01	34845665	34859594	39	0.29152	0	0.29152	101	10	101	1	2	1
532	Chr01	34863847	34877928	49	0.371618	0	0.371618	101	10	101	1	2	1
533	Chr01	34882366	34888876	13	0.180299	0	0.180299	111	111	111	1	1	1
534	Chr01	34898089	34919442	71	0.239207	0	0.239207	101	10	101	1	2	1
535	Chr01	34922752	34928663	52	0.193812	0	0.173927	111	111	111	1	1	1
536	Chr01	34932629	34977460	132	0.209915	0.007963	0.191215	101	11	111	1	2	3
537	Chr01	34981757	34996716	115	0.327221	0	0.327221	101	10	101	1	2	1
538	Chr01	34997278	35034685	243	0.609171	0.020732	0.427826	101	10	101	1	2	1
539	Chr01	35034917	35089870	383	0.378511	0.002734	0.351327	101	10	101	1	2	1
540	Chr01	35091737	35098213	65	0.800042	0.042913	0.601153	101	10	101	1	2	1
541	Chr01	35104300	35124002	108	0.057946	0	0.059657	111	111	111	1	1	1
542	Chr01	35127380	35135751	40	0.220609	0	0.220609	101	10	101	1	2	1
543	Chr01	35136313	35157113	91	0.206288	0	0.209391	101	10	101	1	2	1
544	Chr01	35166029	35176279	18	0.118693	0	0.118693	111	111	111	1	1	1
545	Chr01	35176553	35196985	99	0.097369	0	0.097369	111	111	111	1	1	1
546	Chr01	35221026	35259961	187	1.119717	0	1.11284	101	10	101	1	2	1
547	Chr01	35263753	35281333	131	0.789258	0	0.789258	101	10	101	1	2	1
548	Chr01	35282584	35330646	235	0.030362	0	0.030495	111	111	111	1	1	1
549	Chr01	35331802	35347211	63	0.069764	0.018744	0.039643	111	111	111	1	1	1
550	Chr01	35347448	35464462	566	0.225289	0	0.226238	101	10	101	1	2	1
551	Chr01	35464560	35483822	110	0.153843	0.021551	0.078927	111	111	111	1	1	1
552	Chr01	35491788	35510362	56	0.036444	0	0.036444	111	111	111	1	1	1
553	Chr01	35513569	35536441	134	0.054704	0	0.055136	111	111	111	1	1	1
554	Chr01	35536488	35578082	146	0.337317	0	0.337317	101	10	101	1	2	1
555	Chr01	35578105	35584315	61	1.542053	0	1.542053	101	10	101	1	2	1
556	Chr01	35584778	35619283	123	0.016477	0	0.016477	111	111	111	1	1	1
557	Chr01	35620955	35630351	34	0.09767	0	0.09767	111	111	111	1	1	1
558	Chr01	35631599	35665669	148	0.166495	0	0.166495	111	111	111	1	1	1
559	Chr01	35666267	35672732	45	0.423685	0	0.423685	101	10	101	1	2	1
560	Chr01	35674465	35695638	77	0.377093	0	0.377093	101	10	101	1	2	1
561	Chr01	35695657	35790764	281	0.192516	0	0.189444	111	111	111	1	1	1
562	Chr01	35790948	35820546	130	0.863826	0.007829	0.835606	101	10	101	1	2	1
563	Chr01	35820856	35834773	63	0.385327	0	0.385327	101	10	101	1	2	1
564	Chr01	35834872	35851992	100	0.367546	0	0.367546	101	10	101	1	2	1
565	Chr01	35853598	35886902	170	0.334393	0	0.33679	101	10	101	1	2	1
566	Chr01	35888344	35912903	135	0.031111	0	0.031111	111	111	111	1	1	1
567	Chr01	35915945	35938320	83	0.324311	0	0.324311	101	10	101	1	2	1
568	Chr01	35941931	35950318	69	1.079807	0	1.079807	101	10	101	1	2	1
569	Chr01	35951340	36031837	260	0.437365	0	0.437365	101	10	101	1	2	1
570	Chr01	36034386	36054104	122	0.29438	0	0.29438	101	10	101	1	2	1
571	Chr01	36054643	36068652	57	0.115044	0	0.115044	111	111	111	1	1	1
572	Chr01	36069443	36077895	73	0.392634	0	0.392634	101	10	101	1	2	1
573	Chr01	36084633	36115200	308	0.20793	0	0.20793	101	10	101	1	2	1
574	Chr01	36120435	36166061	282	0.162044	0	0.162044	111	111	111	1	1	1
575	Chr01	36168560	36198392	164	0.192137	0	0.192137	111	111	111	1	1	1
576	Chr01	36198505	36205663	17	0.29105	0	0.29105	101	10	101	1	2	1
577	Chr01	36214919	36266712	122	0.531224	0	0.531224	101	10	101	1	2	1
578	Chr01	36267706	36274843	53	0.637974	0	0.612188	101	10	101	1	2	1
579	Chr01	36275791	36306679	175	0.357061	0	0.362272	101	10	101	1	2	1
580	Chr01	36320819	36327135	39	0.185549	0	0	111	111	111	1	1	1
581	Chr01	36329405	36407259	410	0.46878	0	0.455863	101	10	101	1	2	1
582	Chr01	36423666	36499891	342	0.025006	0.006194	0.019396	111	111	111	1	1	1
583	Chr01	36501595	36514986	82	1.047497	0	1.144129	101	10	101	1	2	1
584	Chr01	36515398	36520527	42	0.354304	0.024605	0.314872	101	10	101	1	2	1
585	Chr01	36522508	36531247	70	0.346366	0	0.325243	101	10	101	1	2	1
586	Chr01	36531272	36558000	144	0.341804	0	0.340626	101	10	101	1	2	1
587	Chr01	36559800	36572678	21	0.100538	0	0.100538	111	111	111	1	1	1
588	Chr01	36573147	36618861	163	0.267704	0	0.281335	101	10	101	1	2	1
589	Chr01	36631126	36646610	111	0.207058	0	0.17864	101	11	111	1	2	3
590	Chr01	36647194	36667912	95	0.811167	0	0.821701	101	10	101	1	2	1
591	Chr01	36674247	36700658	116	0	0	0	111	111	111	1	1	1
592	Chr01	36715731	36726738	31	0	0	0	111	111	111	1	1	1
593	Chr01	36727586	36746330	144	0.115515	0.007361	0.108764	111	111	111	1	1	1
594	Chr01	36746567	36787792	347	0.377314	0.00305	0.356585	101	10	101	1	2	1
595	Chr01	36789291	36798924	63	0.254004	0	0.254004	101	10	101	1	2	1
596	Chr01	36799536	36810821	90	0.070918	0	0.071801	111	111	111	1	1	1
597	Chr01	36810920	36822541	76	0.031845	0	0.016583	111	111	111	1	1	1
598	Chr01	36824399	36831197	32	0.068832	0.040682	0.04253	111	111	111	1	1	1
599	Chr01	36831445	36836591	46	0.220962	0.025257	0.082509	101	11	111	1	2	3
600	Chr01	36839187	36918410	325	0.308098	0.003169	0.296427	101	10	101	1	2	1
601	Chr01	36922005	36961583	171	0.092305	0.011898	0.078761	111	111	111	1	1	1
602	Chr01	36962603	36975664	82	0.264349	0	0.255652	101	10	101	1	2	1
603	Chr01	36985701	37032544	244	0.182852	0	0.181129	111	111	111	1	1	1
604	Chr01	37037078	37044371	25	0.237546	0	0.261965	101	10	101	1	2	1
605	Chr01	37047278	37067217	108	0.101118	0	0.093281	111	111	111	1	1	1
606	Chr01	37067925	37073223	29	0.160265	0	0.168843	111	111	111	1	1	1
607	Chr01	37073768	37103671	197	0.021488	0	0.016334	111	111	111	1	1	1
608	Chr01	37104070	37111351	61	0.089112	0.018812	0.080115	111	111	111	1	1	1
609	Chr01	37111638	37125442	117	0.155305	0.014167	0.053406	111	111	111	1	1	1
610	Chr01	37125527	37136170	45	0.168349	0	0.168349	111	111	111	1	1	1
611	Chr01	37141863	37176897	188	0.409195	0	0.409195	101	10	101	1	2	1
612	Chr01	37178916	37250793	199	0.362046	0	0.348449	101	10	101	1	2	1
613	Chr01	37251223	37256723	28	0.523437	0	0.523437	101	10	101	1	2	1
614	Chr01	37258998	37300805	302	0.392439	0	0.393058	101	10	101	1	2	1
615	Chr01	37300976	37324044	123	0.061779	0	0.063574	111	111	111	1	1	1
616	Chr01	37324569	37342500	123	0.401891	0	0.407126	101	10	101	1	2	1
617	Chr01	37342974	37376097	185	0.338243	0.010993	0.317185	101	10	101	1	2	1
618	Chr01	37378319	37388506	29	0.653055	0	0.653055	101	10	101	1	2	1
619	Chr01	37389030	37423560	193	0.291447	0	0.299485	101	10	101	1	2	1
620	Chr01	37427187	37460926	227	0.357769	0	0.34503	101	10	101	1	2	1
621	Chr01	37473387	37479006	14	0	0	0	111	111	111	1	1	1
622	Chr01	37483013	37500454	40	0.05251	0	0.026568	111	111	111	1	1	1
623	Chr01	37502485	37517978	120	1.343263	0.038425	1.086208	101	10	101	1	2	1
624	Chr01	37524205	37572501	202	0.13304	0	0.129767	111	111	111	1	1	1
625	Chr01	37580906	37586352	38	0.056666	0	0.056666	111	111	111	1	1	1
626	Chr01	37600145	37611454	65	0	0	0	111	111	111	1	1	1
627	Chr01	37611591	37617057	37	0.105133	0	0.110652	111	111	111	1	1	1
628	Chr01	37618729	37822484	630	0.017421	0	0.01752	111	111	111	1	1	1
629	Chr01	37824070	37832775	35	0	0	0	111	111	111	1	1	1
630	Chr01	37834362	37854896	112	0.04733	0	0.04733	111	111	111	1	1	1
631	Chr01	37855780	37876339	119	0.02631	0	0.02631	111	111	111	1	1	1
632	Chr01	37876397	37893169	49	0.075379	0	0.037403	111	111	111	1	1	1
633	Chr01	37893269	37933740	87	0.012258	0	0.012258	111	111	111	1	1	1
634	Chr01	37934047	38072229	495	0.022038	0	0.022187	111	111	111	1	1	1
635	Chr01	38077002	38089537	43	0.051798	0	0.051798	111	111	111	1	1	1
636	Chr01	38092973	38118752	159	0	0	0	111	111	111	1	1	1
637	Chr01	38118874	38128448	50	0.831255	0	0.831255	101	10	101	1	2	1
638	Chr01	38128481	38135879	45	0	0	0	111	111	111	1	1	1
639	Chr01	38148419	38155779	55	0	0	0	111	111	111	1	1	1
640	Chr01	38169204	38186995	156	0	0	0	111	111	111	1	1	1
641	Chr01	38187388	38217310	206	0.004992	0	0.005037	111	111	111	1	1	1
642	Chr01	38218095	38223533	36	0	0	0	111	111	111	1	1	1
643	Chr01	38223556	38256211	210	0.026493	0.005234	0.02843	111	111	111	1	1	1
644	Chr01	38257802	38276399	203	0	0	0	111	111	111	1	1	1
645	Chr01	38277800	38321469	327	0.003207	0.003358	0.003369	111	111	111	1	1	1
646	Chr01	38321902	38337627	102	0	0	0	111	111	111	1	1	1
647	Chr01	38337827	38364585	258	0.003899	0	0.003899	111	111	111	1	1	1
648	Chr01	38365728	38399371	290	0.00348	0	0.003493	111	111	111	1	1	1
649	Chr01	38399593	38419151	166	0.006083	0	0.006229	111	111	111	1	1	1
650	Chr01	38420016	38434057	156	0.246147	0	0.246147	101	10	101	1	2	1
651	Chr01	38434399	38446645	90	0	0	0	111	111	111	1	1	1
652	Chr01	38447075	38476024	221	0.196433	0	0.196433	111	111	111	1	1	1
653	Chr01	38476198	38504304	262	0.047538	0	0.047538	111	111	111	1	1	1
654	Chr01	38506467	38513203	18	0.594288	0	0.248448	101	10	101	1	2	1
655	Chr01	38514066	38535346	85	0.895608	0	0.895608	101	10	101	1	2	1
656	Chr01	38537927	38565932	148	0.020582	0	0.020582	111	111	111	1	1	1
657	Chr01	38568388	38615902	223	0.004552	0	0.004552	111	111	111	1	1	1
658	Chr01	38626386	38633072	23	0.684948	0	0.746705	101	10	101	1	2	1
659	Chr01	38634280	38665324	208	0.338215	0.004882	0.333274	101	10	101	1	2	1
660	Chr01	38668613	38682690	111	0.364988	0.037006	0.38258	101	10	101	1	2	1
661	Chr01	38682992	38689494	85	0.162021	0.156878	0.104357	111	111	111	1	1	1
662	Chr01	38696473	38706440	45	0.279486	0.543515	0.370179	100	10	1	1	2	3
664	Chr01	38718321	38737586	146	0.180639	0.18784	0	111	111	111	1	1	1
665	Chr01	38737996	38744254	41	0	0	0	111	111	111	1	1	1
666	Chr01	38745045	38796301	276	0	0.007328	0.007409	111	111	111	1	1	1
667	Chr01	38798532	38804306	50	0	0.040963	0.040963	111	111	111	1	1	1
668	Chr01	38812195	38830121	131	0.150743	0.127586	0.160855	111	111	111	1	1	1
669	Chr01	38830538	38839770	78	0.543204	0.415732	0	100	11	11	1	2	2
670	Chr01	38849918	38858398	86	0.023624	0.5557	0.512315	110	110	1	1	1	2
671	Chr01	38858893	38903484	294	0.021191	0.288168	0.296163	110	110	1	1	1	2
672	Chr01	38912968	38919736	40	0.659155	0.522774	0	100	11	11	1	2	2
673	Chr01	38923706	38932981	99	0.12557	0.618781	0.530599	110	110	1	1	1	2
674	Chr01	38933274	38943088	88	0.098646	0.169872	0.141843	111	111	111	1	1	1
675	Chr01	38943396	38958069	110	0.1102	0.132207	0.01875	111	111	111	1	1	1
676	Chr01	38968210	38977453	67	0.031296	0	0.031296	111	111	111	1	1	1
677	Chr01	38978173	38991525	104	0.075789	0	0.075789	111	111	111	1	1	1
678	Chr01	38991547	39010342	122	0.401867	0	0.401867	101	10	101	1	2	1
679	Chr01	39012482	39054619	241	0.210913	0	0.210913	101	10	101	1	2	1
680	Chr01	39055199	39071682	79	0.213678	0.01292	0.217291	101	10	101	1	2	1
681	Chr01	39082786	39093683	22	0	0.047487	0.051052	111	111	111	1	1	1
682	Chr01	39103652	39132497	221	0.583565	0	0.577576	101	10	101	1	2	1
683	Chr01	39143707	39159645	97	0.152864	0	0.152864	111	111	111	1	1	1
684	Chr01	39159766	39174320	149	0.183896	0	0.185456	111	111	111	1	1	1
685	Chr01	39176079	39183807	82	0.0675	0	0.0675	111	111	111	1	1	1
686	Chr01	39184267	39192666	45	0.399569	0	0.399569	101	10	101	1	2	1
687	Chr01	39193155	39201909	59	0.121353	0	0.121353	111	111	111	1	1	1
688	Chr01	39207546	39213908	53	0.112098	0	0.089311	111	111	111	1	1	1
689	Chr01	39220464	39227377	29	0	0	0	111	111	111	1	1	1
690	Chr01	39227490	39237331	33	0	0	0	111	111	111	1	1	1
691	Chr01	39243527	39250499	70	0.882293	0.114304	0.415009	101	10	101	1	2	1
692	Chr01	39263489	39296068	160	0.114817	0	0.068453	111	111	111	1	1	1
693	Chr01	39296073	39302909	6	0	0	0	111	111	111	1	1	1
694	Chr01	39306125	39325614	48	0.074088	0	0	111	111	111	1	1	1
695	Chr01	39327540	39373339	274	0.191774	0	0.191774	111	111	111	1	1	1
696	Chr01	39374630	39396659	148	0.045964	0	0.080291	111	111	111	1	1	1
697	Chr01	39397506	39497558	357	0	0	0	111	111	111	1	1	1
698	Chr01	39505582	39511484	18	0.281685	0	0.298664	101	10	101	1	2	1
699	Chr01	39512746	39558510	116	0.452479	0	0.452479	101	10	101	1	2	1
700	Chr01	39563184	39571864	61	0	0	0	111	111	111	1	1	1
701	Chr01	39573985	39625918	239	0.240604	0	0.237191	101	10	101	1	2	1
702	Chr01	39626074	39656904	227	0.356821	0.004535	0.345833	101	10	101	1	2	1
703	Chr01	39657005	39663365	79	0.173802	0	0.17588	111	111	111	1	1	1
704	Chr01	39663588	39703147	226	0.223873	0	0.222314	101	10	101	1	2	1
705	Chr01	39709252	39716913	75	0.056402	0	0.056402	111	111	111	1	1	1
706	Chr01	39717343	39743146	94	0.243422	0	0.232796	101	10	101	1	2	1
707	Chr01	39768747	39783055	108	0	0	0	111	111	111	1	1	1
708	Chr01	39786915	39797055	35	0.286631	0	0.221728	101	10	101	1	2	1
710	Chr01	39815275	39835386	67	0.114234	0	0.162051	111	111	111	1	1	1
711	Chr01	39847424	39859655	99	0.475959	0.010887	0.386955	101	10	101	1	2	1
712	Chr01	39870516	39880415	76	0.014626	0	0.014626	111	111	111	1	1	1
713	Chr01	39884603	39893551	57	0.244264	0	0.226094	101	10	101	1	2	1
714	Chr01	39893776	39910591	146	0.127928	0	0.089042	111	111	111	1	1	1
715	Chr01	39929589	39939431	86	0.280101	0	0.280101	101	10	101	1	2	1
716	Chr01	39940131	39949929	75	0.261612	0	0.261612	101	10	101	1	2	1
717	Chr01	39950375	39961711	76	0.026878	0	0.027714	111	111	111	1	1	1
718	Chr01	39964047	39978752	131	0.55081	0	0.55081	101	10	101	1	2	1
719	Chr01	39987915	40020025	80	0.405453	0	0.405453	101	10	101	1	2	1
720	Chr01	40020395	40028720	42	0	0	0	111	111	111	1	1	1
721	Chr01	40029156	40039210	69	0.029726	0	0.029726	111	111	111	1	1	1
723	Chr01	40052871	40065426	29	0.095009	0	0.095009	111	111	111	1	1	1
724	Chr01	40066510	40104407	101	0.987574	0	1.027133	101	10	101	1	2	1
725	Chr01	40104501	40237388	851	0.011219	0.001233	0.009959	111	111	111	1	1	1
726	Chr01	40237526	40259738	109	0	0	0	111	111	111	1	1	1
727	Chr01	40260006	40265191	39	0.349784	0	0.349784	101	10	101	1	2	1
728	Chr01	40265995	40276201	93	0.033115	0	0.033496	111	111	111	1	1	1
729	Chr01	40282904	40315419	179	0.016916	0	0.017194	111	111	111	1	1	1
730	Chr01	40324947	40363084	264	0.186139	0	0.216639	111	110	101	1	2	3
731	Chr01	40363336	40385839	172	0.151696	0.01941	0.174862	111	111	111	1	1	1
732	Chr01	40386058	40396369	56	0.848143	0	0.848143	101	10	101	1	2	1
733	Chr01	40396539	40404358	19	1.52813	0.234609	0	100	11	11	1	2	2
734	Chr01	40408719	40427606	119	0	0	0	111	111	111	1	1	1
735	Chr01	40442785	40469147	121	0.240026	0	0.240026	101	10	101	1	2	1
736	Chr01	40469468	40478718	68	0.525848	0	0.525848	101	10	101	1	2	1
737	Chr01	40481551	40487206	63	0.016803	0.046323	0.046323	111	111	111	1	1	1
738	Chr01	40507205	40535790	190	0.507914	0	0.507914	101	10	101	1	2	1
739	Chr01	40538782	40545807	24	0	0	0	111	111	111	1	1	1
740	Chr01	40557406	40588970	108	0.009395	0	0.009478	111	111	111	1	1	1
741	Chr01	40589002	40608069	31	0	0	0	111	111	111	1	1	1
742	Chr01	40626447	40722027	497	0.326966	0	0.291313	101	10	101	1	2	1
743	Chr01	40738950	40757495	119	0.273519	0	0.267537	101	10	101	1	2	1
744	Chr01	40759338	40810050	255	0.237037	0	0.238284	101	10	101	1	2	1
745	Chr01	40813246	40824170	37	0	0	0	111	111	111	1	1	1
746	Chr01	40836507	40851230	80	0.324398	0	0.234353	101	10	101	1	2	1
747	Chr01	40852082	40870282	130	0.197818	0	0.201116	111	110	101	1	2	3
748	Chr01	40874368	40881196	35	0.029772	0	0.029772	111	111	111	1	1	1
749	Chr01	40891699	41364728	1572	0.011876	0.002075	0.013459	111	111	111	1	1	1
750	Chr01	41366064	41507202	448	0.354745	0.002366	0.330938	101	10	101	1	2	1
751	Chr01	41509046	41596681	537	0.273308	0.003943	0.261872	101	10	101	1	2	1
752	Chr01	41601568	41653842	285	0.09504	0	0.087338	111	111	111	1	1	1
753	Chr01	41656783	41673366	97	0.180001	0	0.177677	111	111	111	1	1	1
754	Chr01	41676720	41719565	166	0.239681	0	0.273635	101	10	101	1	2	1
755	Chr01	41726191	41772760	301	0	0	0	111	111	111	1	1	1
756	Chr01	41775015	41820024	86	0.036404	0	0.036404	111	111	111	1	1	1
757	Chr01	41820520	41939367	612	0.321658	0.010812	0.293178	101	10	101	1	2	1
758	Chr01	41939561	41954289	78	0.191351	0	0.191351	111	111	111	1	1	1
759	Chr01	41956842	41966735	54	0.102828	0	0.102828	111	111	111	1	1	1
760	Chr01	41969716	41976999	46	0	0	0	111	111	111	1	1	1
761	Chr01	41978402	41994224	79	0.069014	0	0.069804	111	111	111	1	1	1
762	Chr01	42004330	42009534	34	0.032173	0	0	111	111	111	1	1	1
763	Chr01	42012695	42021685	31	0	0	0	111	111	111	1	1	1
764	Chr01	42022681	42075993	240	0.264337	0	0.268081	101	10	101	1	2	1
765	Chr01	42076703	42109170	282	0.242132	0	0.24186	101	10	101	1	2	1
766	Chr01	42115058	42151351	256	0	0	0	111	111	111	1	1	1
767	Chr01	42162313	42191934	258	0.041138	0.003985	0.037314	111	111	111	1	1	1
768	Chr01	42192540	42199921	76	0.084899	0	0.086053	111	111	111	1	1	1
769	Chr01	42201279	42215708	87	0.268937	0.011707	0.285234	101	10	101	1	2	1
770	Chr01	42225307	42239755	120	0.196721	0	0.180908	111	111	111	1	1	1
771	Chr01	42241283	42247958	63	0.409074	0	0.373284	101	10	101	1	2	1
772	Chr01	42256895	42296557	211	0.364596	0	0.369313	101	10	101	1	2	1
773	Chr01	42299316	42338463	246	0.279995	0	0.281388	101	10	101	1	2	1
774	Chr01	42339383	42374037	242	0.44247	0	0.433577	101	10	101	1	2	1
775	Chr01	42374416	42413515	193	0.317729	0.005818	0.324832	101	10	101	1	2	1
776	Chr01	42414024	42438830	214	0.215442	0	0.215442	101	10	101	1	2	1
777	Chr01	42442492	42453255	85	0.360537	0	0	101	11	111	1	2	3
778	Chr01	42453284	42459873	58	0.874834	0	1.045556	101	10	101	1	2	1
779	Chr01	42464353	42628881	1182	0.001807	0.000905	0.000917	111	111	111	1	1	1
780	Chr01	42631559	42639272	27	0	0	0	111	111	111	1	1	1
781	Chr01	42652050	42764290	597	0	0.001729	0	111	111	111	1	1	1
782	Chr01	42767613	42786709	76	0	0	0	111	111	111	1	1	1
783	Chr01	42806300	42811480	38	0	0	0	111	111	111	1	1	1
784	Chr01	42811576	42890512	336	0.006543	0.003417	0.003477	111	111	111	1	1	1
785	Chr01	42891014	42943649	111	0	0	0	111	111	111	1	1	1
787	Chr01	42952459	42994794	98	0	0	0	111	111	111	1	1	1
788	Chr01	42995157	43022403	172	0	0	0	111	111	111	1	1	1
789	Chr01	43039725	43071198	145	0	0	0	111	111	111	1	1	1
790	Chr01	43071553	43097995	191	0	0	0	111	111	111	1	1	1
791	Chr01	43098403	43105776	55	0	0	0	111	111	111	1	1	1
792	Chr01	43108941	43115736	45	0	0	0	111	111	111	1	1	1
793	Chr01	43119076	43126754	54	0	0	0	111	111	111	1	1	1
794	Chr01	43132298	43137502	7	0	0	0	111	111	111	1	1	1
795	Chr01	43139630	43167254	213	0.180942	0	0.228977	111	110	101	1	2	3
796	Chr01	43169735	43217549	362	0.279721	0.012528	0.274309	101	10	101	1	2	1
797	Chr01	43223892	43346769	823	0.552696	0.001279	0.556015	101	10	101	1	2	1
798	Chr01	43346968	43371659	138	0.039	0	0.039332	111	111	111	1	1	1
799	Chr01	43376358	43404919	199	0.156662	0	0.158753	111	111	111	1	1	1
800	Chr01	43405636	43429725	239	0.331033	0	0.332896	101	10	101	1	2	1
801	Chr01	43430082	43437597	25	0.387868	0	0.387868	101	10	101	1	2	1
802	Chr01	43437753	43458353	177	0.081278	0	0.083318	111	111	111	1	1	1
803	Chr01	43469989	43507958	254	0.004085	0.004142	0.004278	111	111	111	1	1	1
804	Chr01	43510563	43582775	262	0.003903	0	0.00395	111	111	111	1	1	1
805	Chr01	43594138	43602115	42	0	0	0	111	111	111	1	1	1
806	Chr01	43603549	43609838	63	0.286991	0	0.213229	101	10	101	1	2	1
807	Chr01	43613020	43629794	33	0.064788	0	0	111	111	111	1	1	1
808	Chr01	43630257	43769950	824	0.171023	0.001247	0.159578	111	111	111	1	1	1
809	Chr01	43789179	43800419	33	0.066931	0.330518	0.159629	110	111	11	1	2	3
810	Chr01	43800666	43808070	43	0.105942	0	0.05809	111	111	111	1	1	1
811	Chr01	43811295	43970586	814	0.004094	0.001373	0.00564	111	111	111	1	1	1
812	Chr01	43972647	43989722	87	0	0	0	111	111	111	1	1	1
813	Chr01	43991728	43999070	3	0.9153	0	0.9153	101	10	101	1	2	1
814	Chr01	43999957	44025178	161	0.234525	0	0.230557	101	10	101	1	2	1
815	Chr01	44025729	44035502	69	0.10646	0	0.108675	111	111	111	1	1	1
816	Chr01	44035805	44060952	90	0.105873	0	0.105873	111	111	111	1	1	1
817	Chr01	44060979	44067440	48	0.046257	0	0.04741	111	111	111	1	1	1
818	Chr01	44070641	44141140	438	0.38942	0.002599	0.350288	101	10	101	1	2	1
819	Chr01	44141947	44185656	296	0.177753	0	0.173193	111	111	111	1	1	1
820	Chr01	44187387	44352360	238	0.051426	0.00438	0.051663	111	111	111	1	1	1
821	Chr01	44353658	44477364	213	0.235557	0	0.187	101	11	111	1	2	3
822	Chr01	44477549	44561676	359	0.210691	0	0.21822	101	10	101	1	2	1
823	Chr01	44561872	44587114	183	0.585831	0	0.585831	101	10	101	1	2	1
824	Chr01	44588352	44631080	379	0.291806	0.005386	0.281781	101	10	101	1	2	1
825	Chr01	44631335	44700679	277	0.397775	0.007364	0.392399	101	10	101	1	2	1
826	Chr01	44706831	44714822	61	0.152606	0	0.128613	111	111	111	1	1	1
827	Chr01	44723556	44732124	44	0.237721	0.054609	0.357081	101	10	101	1	2	1
828	Chr01	44733208	44742885	72	0.048839	0	0	111	111	111	1	1	1
829	Chr01	44742972	44748282	12	0	0	0	111	111	111	1	1	1
831	Chr01	44771670	44902829	249	0.009646	0.00958	0	111	111	111	1	1	1
832	Chr01	44918034	45021598	124	0	0	0	111	111	111	1	1	1
833	Chr01	45041388	45230828	278	0.51372	0	0.508685	101	10	101	1	2	1
834	Chr01	45231628	45245227	77	0.206	0	0.206	101	10	101	1	2	1
835	Chr01	45260464	45293392	184	0.034913	0	0.012916	111	111	111	1	1	1
836	Chr01	45293811	45299237	41	0.053792	0	0.053792	111	111	111	1	1	1
837	Chr01	45321585	45333502	88	0.319427	0	0.314167	101	10	101	1	2	1
838	Chr01	45334349	45341273	89	0.065752	0	0.06661	111	111	111	1	1	1
839	Chr01	45344409	45359520	107	0.019374	0	0.022936	111	111	111	1	1	1
840	Chr01	45368127	45386120	133	0.395386	0.007566	0.383087	101	10	101	1	2	1
841	Chr01	45386362	45396756	51	1.406122	0.573792	0.080042	100	11	11	1	2	2
842	Chr01	45402518	45483279	243	0.554301	0	0.537949	101	10	101	1	2	1
843	Chr01	45486623	45537553	244	0.187763	0.004148	0.181363	111	111	111	1	1	1
844	Chr01	45538090	45658099	315	0.354986	0.004332	0.328618	101	10	101	1	2	1
845	Chr01	45667254	45721865	330	0.419532	0.003073	0.422032	101	10	101	1	2	1
846	Chr01	45722282	45763429	164	0.083122	0	0.097417	111	111	111	1	1	1
847	Chr01	45763478	45769206	46	0.094509	0	0.098762	111	111	111	1	1	1
848	Chr01	45770174	45778906	22	0.223298	0.056013	0	101	11	111	1	2	3
849	Chr01	45779963	45802318	92	0.011429	0	0	111	111	111	1	1	1
850	Chr01	45804901	45841374	321	0.003354	0.004073	0	111	111	111	1	1	1
851	Chr01	45842072	45851556	76	0.086027	0	0.087349	111	111	111	1	1	1
852	Chr01	45852526	45860100	56	1.018501	0	0.980982	101	10	101	1	2	1
853	Chr01	45860224	45925964	210	0.260045	0	0.226727	101	10	101	1	2	1
854	Chr01	45928568	45967725	225	0.014317	0	0.014661	111	111	111	1	1	1
855	Chr01	45969844	46004294	153	0.354756	0	0.357803	101	10	101	1	2	1
856	Chr01	46012021	46031560	32	0.069133	0.034007	0.115334	111	111	111	1	1	1
857	Chr01	46032508	46068752	52	0.350168	0.425347	0.181629	100	11	11	1	2	2
858	Chr01	46079348	46141302	146	0	0.007158	0.007362	111	111	111	1	1	1
859	Chr01	46159088	46165551	26	0.232198	0.039994	0.232198	101	10	101	1	2	1
860	Chr01	46165787	46214612	131	0.190187	0	0.181419	111	111	111	1	1	1
861	Chr01	46214939	46300455	181	0.406367	0.181456	0.243717	101	10	101	1	2	1
862	Chr01	46301449	46372603	163	0.375895	0	0.360706	101	10	101	1	2	1
863	Chr01	46373319	46490170	163	0.883502	0.05194	0.728544	101	10	101	1	2	1
864	Chr01	46502101	46617378	334	0.111334	0.042779	0.10581	111	111	111	1	1	1
865	Chr01	46636580	46763179	396	0.236072	0.025399	0.190133	101	11	111	1	2	3
866	Chr01	46764364	46772117	45	0.071895	0	0.071895	111	111	111	1	1	1
867	Chr01	46773472	46822841	287	0.272405	0.003585	0.26675	101	10	101	1	2	1
868	Chr01	46833105	46843039	53	0.313779	0	0.313779	101	10	101	1	2	1
869	Chr01	46861649	46873572	98	0.981	0.964122	0	100	11	11	1	2	2
870	Chr01	46875864	46960184	254	0	0	0	111	111	111	1	1	1
871	Chr01	46972354	46993002	76	0.024081	0.406678	0.406678	110	110	1	1	1	2
872	Chr01	46995105	47005531	45	0.059384	0.0674	0	111	111	111	1	1	1
873	Chr01	47006401	47215013	368	0.565568	0.565171	0	100	11	11	1	2	2
874	Chr01	47218649	47272475	188	0.016213	0.016307	0	111	111	111	1	1	1
875	Chr01	47272593	47305534	47	0.027497	0.032669	0	111	111	111	1	1	1
876	Chr01	47306089	47440831	439	0.009222	0.009262	0	111	111	111	1	1	1
877	Chr01	47454047	47550034	357	0.014606	0.014478	0	111	111	111	1	1	1
878	Chr01	47550545	47564415	154	0.098083	0.104755	0	111	111	111	1	1	1
879	Chr01	47565511	47594595	94	1.036973	1.0205	0	100	11	11	1	2	2
880	Chr01	47602156	47724319	231	0.00463	0.004883	0	111	111	111	1	1	1
881	Chr01	47736758	47758017	39	0.026024	0.026024	0	111	111	111	1	1	1
882	Chr01	47758041	47764477	10	0	0	0	111	111	111	1	1	1
883	Chr01	47769647	47774977	25	1.788909	1.788909	0	100	11	11	1	2	2
884	Chr01	47776057	47856166	320	0.323286	0.333331	0	100	11	11	1	2	2
885	Chr01	47860266	48045160	402	0.045241	0.036079	0.005553	111	111	111	1	1	1
886	Chr01	48049754	48215034	274	0.439364	0.434125	0.00505	100	11	11	1	2	2
887	Chr01	48215173	48296024	166	0.006122	0.006082	0	111	111	111	1	1	1
889	Chr01	48344427	48355095	37	1.55424	1.552235	0	100	11	11	1	2	2
890	Chr01	48355731	48369442	36	2.059582	2.059582	0	100	11	11	1	2	2
891	Chr01	48371791	48512420	235	0.465971	0.505277	0.006457	100	11	11	1	2	2
892	Chr01	48521815	48535499	31	0.103123	0.148029	0	111	111	111	1	1	1
893	Chr01	48542392	48607831	81	0.706021	0.730252	0.029594	100	11	11	1	2	2
894	Chr01	48624457	48745574	278	0.049299	0.956426	0.896314	110	110	1	1	1	2
896	Chr01	48808075	48896224	255	0.509272	0.538422	0.005018	100	11	11	1	2	2
897	Chr01	48906047	48912836	21	0.108992	0.054871	0	111	111	111	1	1	1
898	Chr01	48913252	49748890	1695	0.033007	0.031304	0.011398	111	111	111	1	1	1
899	Chr01	49759645	49978971	560	0.001957	0.003665	0.005931	111	111	111	1	1	1
900	Chr01	49981094	49987870	64	0	0	0	111	111	111	1	1	1
901	Chr01	49999407	50066940	172	0.307884	0.024625	0.263142	101	10	101	1	2	1
902	Chr01	50073379	50124768	79	0.211714	0	0.190839	101	11	111	1	2	3
903	Chr01	50142922	50187183	239	0.332911	0.004263	0.330793	101	10	101	1	2	1
904	Chr01	50194529	50200420	44	0	0	0	111	111	111	1	1	1
905	Chr01	50200448	50334300	293	0.013056	0.042021	0.037439	111	111	111	1	1	1
906	Chr01	50334705	50522883	487	0.006844	0.006321	0.004571	111	111	111	1	1	1
907	Chr01	50531249	51007867	2013	0.006001	0.011719	0.011435	111	111	111	1	1	1
908	Chr01	51008622	51019453	57	0.384893	0	0.40607	101	10	101	1	2	1
909	Chr01	51034695	51116160	644	0.009895	0.422946	0.414035	110	110	1	1	1	2
910	Chr01	51124022	51167402	361	0.023101	0.007668	0.023296	111	111	111	1	1	1
911	Chr01	51170203	51185715	48	0.294688	0.067078	0.266787	101	10	101	1	2	1
912	Chr01	51202100	51217023	121	0.623074	0.412365	0.014146	100	11	11	1	2	2
913	Chr01	51218078	51234353	65	0.015888	0.129848	0.151722	111	111	111	1	1	1
914	Chr01	51237989	51320630	517	0.009866	0.006002	0.010097	111	111	111	1	1	1
915	Chr01	51326382	51334665	86	0.035832	0.023771	0.011699	111	111	111	1	1	1
916	Chr01	51334947	51371499	178	0.128245	0.147293	0	111	111	111	1	1	1
917	Chr01	51391040	51464369	415	0.024162	0.019924	0.013434	111	111	111	1	1	1
918	Chr01	51466379	51539751	393	0.018324	0.002575	0.021071	111	111	111	1	1	1
919	Chr01	51540077	51545619	64	0.075457	0.065009	0.143083	111	111	111	1	1	1
920	Chr01	51545630	51592171	351	0.003164	0.540026	0.556735	110	110	1	1	1	2
921	Chr01	51592324	51645157	207	0	0.629219	0.628465	110	110	1	1	1	2
922	Chr01	51647107	51687964	151	0.007381	0.108447	0.074893	111	111	111	1	1	1
923	Chr01	51694487	51705006	89	0.235482	0.304048	0.182058	100	11	11	1	2	2
924	Chr01	51705170	51718474	206	0.838852	0.531802	0.305199	100	10	1	1	2	3
925	Chr01	51725109	51736775	102	0.126212	0.021125	0.159321	111	111	111	1	1	1
926	Chr01	51747106	51783585	249	0	0.183478	0.185763	111	111	111	1	1	1
927	Chr01	51785295	51802113	134	0	0.007886	0.0082	111	111	111	1	1	1
928	Chr01	51805460	51857663	402	0.007521	0.020265	0.022851	111	111	111	1	1	1
929	Chr01	51868116	51878825	110	0	0.457685	0.457685	110	110	1	1	1	2
930	Chr01	51879009	51887167	107	0	0.97335	0.97335	110	110	1	1	1	2
931	Chr01	51887491	51928943	227	0.008845	0.154836	0.154836	111	111	111	1	1	1
932	Chr01	51929494	51939851	93	0	0.80205	0.80205	110	110	1	1	1	2
933	Chr01	51942557	51962340	79	1.458678	0.910918	0.046068	100	11	11	1	2	2
934	Chr01	51963546	51998759	119	0	0.383417	0.383417	110	110	1	1	1	2
935	Chr01	51998945	52009694	62	0	0.473074	0.473074	110	110	1	1	1	2
936	Chr01	52009997	52033622	189	0	0.92114	0.92114	110	110	1	1	1	2
937	Chr01	52035234	52045178	88	0	0	0	111	111	111	1	1	1
938	Chr01	52046972	52076242	122	0.032648	0.016278	0	111	111	111	1	1	1
939	Chr01	52076414	52100609	188	0	0.005369	0.006431	111	111	111	1	1	1
940	Chr01	52105814	52249756	756	0	0.005375	0.005448	111	111	111	1	1	1
941	Chr01	52256353	52266125	9	0	0.306726	0.306726	110	110	1	1	1	2
942	Chr01	52271341	52284118	67	0	0.134508	0.166172	111	111	111	1	1	1
943	Chr01	52286359	52342794	217	0.004675	0.040004	0.034819	111	111	111	1	1	1
944	Chr01	52368164	52375696	64	0	0	0	111	111	111	1	1	1
945	Chr01	52378699	52405044	104	0.009723	0.009723	0.019675	111	111	111	1	1	1
946	Chr01	52405544	52426373	124	0	0.465612	0.465612	110	110	1	1	1	2
947	Chr01	52426601	52431774	42	0	0.134256	0.111576	111	111	111	1	1	1
948	Chr01	52431897	52448812	61	0.033903	0.087792	0.034307	111	111	111	1	1	1
949	Chr01	52448814	52467824	23	0	0	0	111	111	111	1	1	1
950	Chr01	52468598	52483279	41	0	0.631851	0.631851	110	110	1	1	1	2
951	Chr01	52483876	52492146	33	0	0.030861	0.030861	111	111	111	1	1	1
952	Chr01	52494780	52507474	43	0.02809	0.515449	0.50466	110	110	1	1	1	2
953	Chr01	52509554	52520767	32	0	0.103764	0.103764	111	111	111	1	1	1
954	Chr01	52521703	52596201	416	0.002427	0.215041	0.212413	110	110	1	1	1	2
955	Chr01	52596327	52604165	63	0	1.239874	1.239874	110	110	1	1	1	2
956	Chr01	52604802	52663133	387	0	0.323953	0.337672	110	110	1	1	1	2
957	Chr01	52686360	52695161	46	0	0.178403	0.181868	111	111	111	1	1	1
958	Chr01	52695967	52708600	31	0	0.896503	1.009277	110	110	1	1	1	2
959	Chr01	52708671	52880162	636	0.003246	0.337903	0.332454	110	110	1	1	1	2
960	Chr01	52892030	52920594	168	0	0.170011	0.171301	111	111	111	1	1	1
961	Chr01	52955024	53006667	239	0.004245	0.02224	0.017909	111	111	111	1	1	1
962	Chr01	53012261	53039231	94	0	0.039783	0.028891	111	111	111	1	1	1
963	Chr01	53048873	53139538	234	0	0.092143	0.083371	111	111	111	1	1	1
964	Chr01	53140157	53156163	161	0.012782	0.18388	0.18807	111	111	111	1	1	1
965	Chr01	53156297	53163241	95	0.03313	0.021781	0.0571	111	111	111	1	1	1
966	Chr01	53172850	53376550	931	0.001114	0.013378	0.011428	111	111	111	1	1	1
967	Chr01	53378890	53384891	23	0	0.719787	0.719787	110	110	1	1	1	2
968	Chr01	53398373	53427376	73	0.014189	0.249016	0.226269	110	110	1	1	1	2
969	Chr01	53429659	53443032	29	0	0.148917	0.148917	111	111	111	1	1	1
970	Chr01	53444245	53465406	80	2.09035	1.895209	0.041716	100	11	11	1	2	2
971	Chr01	53467154	53490331	94	0	0.033828	0.034233	111	111	111	1	1	1
972	Chr01	53492655	53511413	105	0.029795	0.810094	0.784398	110	110	1	1	1	2
973	Chr01	53511822	53522376	29	0.178919	0.329855	0.12517	110	111	11	1	2	3
974	Chr01	53523659	53558348	63	0	0.525698	0.489419	110	110	1	1	1	2
975	Chr01	53560677	53572884	28	0.28143	0.829873	0.355623	100	10	1	1	2	3
976	Chr01	53574347	53658558	198	0	0.373266	0.376572	110	110	1	1	1	2
977	Chr01	53659747	53724247	308	0	0.374167	0.377455	110	110	1	1	1	2
978	Chr01	53732513	53769636	183	0	0.00548	0.00548	111	111	111	1	1	1
979	Chr01	53769992	53776297	50	0	0.043971	0.043971	111	111	111	1	1	1
980	Chr01	53776531	53850355	500	0	0.206862	0.202275	110	110	1	1	1	2
981	Chr01	53851078	53869271	37	0	0	0	111	111	111	1	1	1
982	Chr01	53871546	53891445	124	0	0.025211	0.025211	111	111	111	1	1	1
983	Chr01	53892150	53912342	47	0	0.023554	0.023554	111	111	111	1	1	1
984	Chr01	53914927	53931604	106	0	0.287617	0.290726	110	110	1	1	1	2
985	Chr01	53938860	54008520	289	0.004139	0.341942	0.337577	110	110	1	1	1	2
986	Chr01	54010252	54025039	37	0	0.027408	0.027408	111	111	111	1	1	1
987	Chr01	54027107	54036752	24	0	0.3057	0.114715	110	111	11	1	2	3
988	Chr01	54036800	54223321	685	0	0.563032	0.540227	110	110	1	1	1	2
989	Chr01	54223982	54245790	37	0	0.066011	0.066011	111	111	111	1	1	1
990	Chr01	54248068	54272131	70	0	0	0	111	111	111	1	1	1
991	Chr01	54273189	54418043	555	0	0.009383	0.009674	111	111	111	1	1	1
992	Chr01	54418833	54428529	86	0	0.011993	0.012128	111	111	111	1	1	1
993	Chr01	54429648	54437795	30	0	0.110848	0.110848	111	111	111	1	1	1
994	Chr01	54438080	54457987	107	0.009855	0.177127	0.183855	111	111	111	1	1	1
995	Chr01	54458197	54821263	1632	0.005912	0.235773	0.229239	110	110	1	1	1	2
996	Chr01	54822485	54861958	186	0	0.010871	0.010941	111	111	111	1	1	1
997	Chr01	54872818	54889131	11	0	0	0	111	111	111	1	1	1
998	Chr01	54896653	54924699	89	0	0.388575	0.395749	110	110	1	1	1	2
999	Chr01	54927586	55072610	359	0.002818	0.263685	0.261707	110	110	1	1	1	2
1000	Chr01	55083070	55156212	211	0	0.026511	0.030003	111	111	111	1	1	1
1001	Chr01	55157688	55170643	59	0	0.096143	0.096143	111	111	111	1	1	1
1002	Chr01	55170711	55196552	90	0.012548	0.165281	0.165281	111	111	111	1	1	1
1003	Chr01	55200460	55236160	65	0	0.199817	0.208079	111	110	101	1	2	3
1004	Chr01	55238565	55306553	112	0.010324	0.322577	0.280154	110	110	1	1	1	2
1005	Chr01	55317377	55500028	577	0.007232	0.436143	0.385528	110	110	1	1	1	2
1006	Chr01	55500743	55561851	320	0	0.117769	0.117769	111	111	111	1	1	1
1007	Chr01	55563005	55606553	364	0	0.048146	0.048278	111	111	111	1	1	1
1008	Chr01	55614346	55623082	56	0.038315	1.063617	1.035971	110	110	1	1	1	2
1009	Chr01	55629851	55639176	80	0	0.218718	0.228862	110	110	1	1	1	2
1010	Chr01	55639321	55657838	173	0.017901	0.017607	0.030234	111	111	111	1	1	1
1011	Chr01	55657877	55714812	406	0	0.056739	0.057179	111	111	111	1	1	1
1012	Chr01	55729555	55750939	118	0	0.219081	0.219081	110	110	1	1	1	2
1013	Chr01	55751094	55758356	89	0	1.084674	1.074064	110	110	1	1	1	2
1014	Chr01	55758923	55836013	378	0	0.112736	0.103172	111	111	111	1	1	1
1015	Chr01	55841952	55856906	91	0	0.592075	0.592075	110	110	1	1	1	2
1016	Chr01	55857231	55914702	248	0.011255	0.282073	0.278891	110	110	1	1	1	2
1017	Chr01	55924013	56160357	1194	0.000848	0.329079	0.321848	110	110	1	1	1	2
1018	Chr01	56160510	56236962	268	0	0.169157	0.169157	111	111	111	1	1	1
1019	Chr01	56238190	56272544	230	0	0.349941	0.344622	110	110	1	1	1	2
1020	Chr01	56272764	56507599	889	0.008666	0.186841	0.166972	111	111	111	1	1	1
1021	Chr01	56508878	56603533	211	0.054811	1.112866	0.907141	110	110	1	1	1	2
1022	Chr01	56604206	56766901	500	0.004246	0.229185	0.220418	110	110	1	1	1	2
1023	Chr01	56767350	56811192	179	0	0.335815	0.33017	110	110	1	1	1	2
1024	Chr01	56813023	56834305	115	0	0.026748	0.026748	111	111	111	1	1	1
1025	Chr01	56837923	56872031	103	0.009854	0.683618	0.711372	110	110	1	1	1	2
1026	Chr01	56877809	57075190	680	0.009711	0.227406	0.225138	110	110	1	1	1	2
1027	Chr01	57087268	57151835	234	0	0.027565	0.02787	111	111	111	1	1	1
1028	Chr01	57152635	57203447	195	0.007133	0.425448	0.390052	110	110	1	1	1	2
1029	Chr01	57217799	57270477	179	0	0.246702	0.249139	110	110	1	1	1	2
1030	Chr01	57270792	57324475	198	0	0.421632	0.4055	110	110	1	1	1	2
1031	Chr01	57330421	57412080	317	0	0.170561	0.169671	111	111	111	1	1	1
1032	Chr01	57413077	57428206	68	0	0.097225	0.097225	111	111	111	1	1	1
1033	Chr01	57429730	57476977	245	0	0.004124	0.004124	111	111	111	1	1	1
1034	Chr01	57479845	57493505	92	0	0.011182	0.01131	111	111	111	1	1	1
1035	Chr01	57502982	57517198	91	0	0.647229	0.647229	110	110	1	1	1	2
1036	Chr01	57517945	57725794	847	0	0.008831	0.008991	111	111	111	1	1	1
1037	Chr01	57725919	57818667	520	0.002128	0.391356	0.392923	110	110	1	1	1	2
1038	Chr01	57819559	57974113	729	0.00166	0.00582	0.00891	111	111	111	1	1	1
1039	Chr01	57974598	57990625	50	0	0.299893	0.299893	110	110	1	1	1	2
1040	Chr01	57990870	58037639	253	0	0.291861	0.299778	110	110	1	1	1	2
1041	Chr01	58037938	58045168	66	0	0.050066	0.052652	111	111	111	1	1	1
1042	Chr01	58045912	58055031	58	0	0	0	111	111	111	1	1	1
1043	Chr01	58055970	58065029	66	0	0.390679	0.400718	110	110	1	1	1	2
1044	Chr01	58067082	58129543	437	0	0.232576	0.267071	110	110	1	1	1	2
1045	Chr01	58136626	58251473	570	0.00216	0.525577	0.462021	110	110	1	1	1	2
1046	Chr01	58253118	58303941	177	0	0	0	111	111	111	1	1	1
1047	Chr01	58311146	58348728	113	0	0.012923	0.012923	111	111	111	1	1	1
1048	Chr01	58349291	58375967	66	0	0.033169	0.033169	111	111	111	1	1	1
1049	Chr01	58385922	58612654	562	0.005991	0.014593	0.010503	111	111	111	1	1	1
1050	Chr01	58628571	58638650	35	0	0.61957	0.583867	110	110	1	1	1	2
1051	Chr01	58657819	58717689	144	0	0.018045	0.018718	111	111	111	1	1	1
1052	Chr01	58718429	58794586	142	0	0.465943	0.47112	110	110	1	1	1	2
1053	Chr01	58794975	58801748	39	0.027481	0.05831	0	111	111	111	1	1	1
1054	Chr01	58836530	58841886	45	0.162311	1.387032	1.377138	110	110	1	1	1	2
1055	Chr01	58844167	58971763	519	0.001954	0.150538	0.154325	111	111	111	1	1	1
1056	Chr01	58986282	59054398	209	0	0.86889	0.855442	110	110	1	1	1	2
1057	Chr01	59055766	59061021	14	0	0	0	111	111	111	1	1	1
1058	Chr01	59068515	59082102	106	0.472021	0.452755	0	100	11	11	1	2	2
1059	Chr01	59082537	59093440	71	0.074904	0.106556	0.028588	111	111	111	1	1	1
1060	Chr01	59093823	59101862	47	0	0	0	111	111	111	1	1	1
1061	Chr01	59105901	59177047	474	0.002119	0.702472	0.708818	110	110	1	1	1	2
1062	Chr01	59178227	59191837	60	0	0.902824	0.902824	110	110	1	1	1	2
1063	Chr01	59194265	59199446	37	0	0.027415	0.027415	111	111	111	1	1	1
1064	Chr01	59200308	59327161	657	0.006623	0.285883	0.283744	110	110	1	1	1	2
1065	Chr01	59327203	59343279	80	0.04288	0.675253	0.482682	110	110	1	1	1	2
1066	Chr01	59348578	59527343	622	0.001747	0.467768	0.461945	110	110	1	1	1	2
1067	Chr01	59527862	59537726	26	0	0.434503	0.434503	110	110	1	1	1	2
1068	Chr01	59542931	59556965	58	0	0	0	111	111	111	1	1	1
1069	Chr01	59557452	59574301	71	0.066424	0.043588	0.103501	111	111	111	1	1	1
1070	Chr01	59577225	59650088	159	0	0.013583	0.013583	111	111	111	1	1	1
1071	Chr01	59650951	59799842	410	0.005003	0.642273	0.628529	110	110	1	1	1	2
1072	Chr01	59800472	59846790	138	0.007961	0.070348	0.068136	111	111	111	1	1	1
1073	Chr01	59859925	60033477	394	0.008067	0.536581	0.517877	110	110	1	1	1	2
1074	Chr01	60035159	60180379	339	0	0.374754	0.372592	110	110	1	1	1	2
1075	Chr01	60180728	60212290	108	0	0.04915	0.04915	111	111	111	1	1	1
1076	Chr01	60212580	60229209	106	0	0.019054	0.019054	111	111	111	1	1	1
1077	Chr01	60231065	60278586	159	0	0.828119	0.828119	110	110	1	1	1	2
1078	Chr01	60278756	60288243	45	0	0	0	111	111	111	1	1	1
1079	Chr01	60288625	60398458	343	0	0.174032	0.181759	111	111	111	1	1	1
1080	Chr01	60412220	60545492	418	0	0.113742	0.106707	111	111	111	1	1	1
1081	Chr01	60547986	60639467	374	0.003142	0.198153	0.199433	111	111	111	1	1	1
1082	Chr01	60649011	60721494	291	0	0.183742	0.18889	111	111	111	1	1	1
1083	Chr01	60722354	60730273	29	0	0	0	111	111	111	1	1	1
1084	Chr01	60738746	60769808	150	0	0.150644	0.134648	111	111	111	1	1	1
1085	Chr01	60780620	60790563	52	0.02143	0	0.049756	111	111	111	1	1	1
1086	Chr01	60790924	60832586	174	0.020879	0.544046	0.387104	110	110	1	1	1	2
1087	Chr01	60834054	61220338	1663	0.005503	0.231545	0.21223	110	110	1	1	1	2
1088	Chr01	61220956	61359051	544	0.004241	0.099972	0.092342	111	111	111	1	1	1
1089	Chr01	61359342	61479095	294	0	0.004284	0.004357	111	111	111	1	1	1
1090	Chr01	61479342	61484517	29	0	0	0	111	111	111	1	1	1
1091	Chr01	61489018	61514143	106	0	0.089227	0.077854	111	111	111	1	1	1
1092	Chr01	61514352	61732700	891	0.002503	0.465316	0.465171	110	110	1	1	1	2
1093	Chr01	61734717	62086474	1619	0.00133	0	0.001401	111	111	111	1	1	1
1095	Chr01	62099455	62108421	72	0.107981	0	0	111	111	111	1	1	1
1096	Chr01	62108496	62123558	66	0	0	0	111	111	111	1	1	1
1097	Chr01	62131969	62526649	1647	0.002814	0.001878	0.004294	111	111	111	1	1	1
1098	Chr01	62527551	62652842	436	0.328766	0.002465	0.336096	101	10	101	1	2	1
1099	Chr01	62653411	62671713	118	0.118615	0	0.108965	111	111	111	1	1	1
1100	Chr01	62674219	62764688	273	0.032489	0	0.006334	111	111	111	1	1	1
1101	Chr01	62765011	62856865	420	0.252119	0.005165	0.251232	101	10	101	1	2	1
1102	Chr01	62859100	63189723	930	0.007913	0.001162	0.009651	111	111	111	1	1	1
1103	Chr01	63190241	63408311	534	0.209806	0.002106	0.213803	101	10	101	1	2	1
1104	Chr01	63409259	63428403	142	0.022273	0	0.022273	111	111	111	1	1	1
1105	Chr01	63433242	63582607	620	0.255034	0	0.259972	101	10	101	1	2	1
1106	Chr01	63590000	63606322	66	0.092453	0	0.092453	111	111	111	1	1	1
1107	Chr01	63606576	63614428	63	0.067881	0	0.070345	111	111	111	1	1	1
1108	Chr01	63615670	63731883	543	0.025889	0.001966	0.02837	111	111	111	1	1	1
1109	Chr01	63738704	63813253	376	0.010877	0	0.011033	111	111	111	1	1	1
1110	Chr01	63813719	63820445	58	0	0	0	111	111	111	1	1	1
1111	Chr01	63827725	63867286	183	0.011523	0	0.011805	111	111	111	1	1	1
1112	Chr01	63878651	63937366	234	0.259989	0	0.252481	101	10	101	1	2	1
1113	Chr01	63937549	63959456	77	0.142042	0	0.148894	111	111	111	1	1	1
1114	Chr01	63959895	63966554	22	0	0	0	111	111	111	1	1	1
1115	Chr01	63967917	64003257	196	0.352141	0	0.320477	101	10	101	1	2	1
1116	Chr01	64006242	64011565	31	0.142127	0.047261	0	111	111	111	1	1	1
1117	Chr01	64013795	64091026	404	0.198651	0	0.202938	111	110	101	1	2	3
1118	Chr01	64091128	64123046	79	0.089087	0	0	111	111	111	1	1	1
1119	Chr01	64126944	64165988	243	0.021363	0.004432	0.028841	111	111	111	1	1	1
1120	Chr01	64166676	64215479	189	0.011304	0.005873	0.018503	111	111	111	1	1	1
1121	Chr01	64222798	64241709	64	0.020547	0.017123	0	111	111	111	1	1	1
1122	Chr01	64241742	64255509	45	0.022856	0	0.022856	111	111	111	1	1	1
1123	Chr01	64262763	64285057	101	0.2025	0.01119	0.201881	101	10	101	1	2	1
1124	Chr01	64285528	64355477	262	0.240115	0	0.245046	101	10	101	1	2	1
1125	Chr01	64355815	64365427	19	0.060651	0	0.060651	111	111	111	1	1	1
1126	Chr01	64367984	64389838	56	0.170119	0	0.189582	111	111	111	1	1	1
1127	Chr01	64390264	64424539	196	0.015931	0	0.016375	111	111	111	1	1	1
1128	Chr01	64424961	64458855	103	0.067086	0	0.067752	111	111	111	1	1	1
1129	Chr01	64468559	64516709	246	0.022842	0	0.021867	111	111	111	1	1	1
1130	Chr01	64516772	64567959	136	0.046799	0	0.04938	111	111	111	1	1	1
1131	Chr01	64569110	64576976	40	0.055039	0	0.059018	111	111	111	1	1	1
1132	Chr01	64577927	64608565	167	0.380536	0	0.37317	101	10	101	1	2	1
1133	Chr01	64610108	64693804	346	0.169419	0	0.174134	111	111	111	1	1	1
1134	Chr01	64700978	64865164	854	0.003676	0	0.00265	111	111	111	1	1	1
1135	Chr01	64868686	64975692	240	0.008477	0	0.008512	111	111	111	1	1	1
1136	Chr01	64976691	65072521	403	0.213338	0.002818	0.217634	101	10	101	1	2	1
1137	Chr01	65074448	65177587	363	0.005685	0.002797	0.002854	111	111	111	1	1	1
1138	Chr01	65180999	65227795	119	0	0	0	111	111	111	1	1	1
1139	Chr01	65245839	65273425	128	0	0	0	111	111	111	1	1	1
1140	Chr01	65273470	65416337	315	0.003217	0.003217	0	111	111	111	1	1	1
1141	Chr01	65437003	65507492	212	1.048552	0.004932	0.98699	101	10	101	1	2	1
1142	Chr01	65508648	65594085	247	0.604418	0	0.58615	101	10	101	1	2	1
1143	Chr01	65594118	65795027	739	1.685598	0.006229	1.637612	101	10	101	1	2	1
1144	Chr01	65795239	65848365	106	1.815043	0.010024	1.718752	101	10	101	1	2	1
1145	Chr01	65853215	65894438	110	0.874927	0	0.846453	101	10	101	1	2	1
1146	Chr01	65894471	66012079	241	2.259496	0	2.146067	101	10	101	1	2	1
1147	Chr01	66012222	66034075	94	0.825716	0	0.791259	101	10	101	1	2	1
1148	Chr01	66037584	66062294	87	1.691161	0	1.672627	101	10	101	1	2	1
1149	Chr01	66062791	66099476	351	0.760989	0	0.787195	101	10	101	1	2	1
1150	Chr01	66099824	66310606	1003	1.232074	0	1.246929	101	10	101	1	2	1
1151	Chr01	66312289	66318980	63	0.845696	0	0.845696	101	10	101	1	2	1
1152	Chr01	66325184	66343322	127	1.301439	0	1.828385	101	10	101	1	2	1
1153	Chr01	66343746	66419280	456	0.595553	0	0.770648	101	10	101	1	2	1
1154	Chr01	66419640	66580418	503	1.00819	0.004526	0.917864	101	10	101	1	2	1
1155	Chr01	66584400	66592958	46	1.701385	0.027279	1.7991	101	10	101	1	2	1
1156	Chr01	66592961	66625973	165	1.334468	0.006652	1.338385	101	10	101	1	2	1
1157	Chr01	66637887	66788157	639	1.005224	0.003414	1.027444	101	10	101	1	2	1
1158	Chr01	66800277	66820579	45	0.981588	0.041073	0.488805	101	10	101	1	2	1
1159	Chr01	66827756	66918816	508	1.076542	0.002447	0.924995	101	10	101	1	2	1
1160	Chr01	66918955	66941744	144	0.309882	0	0.309882	101	10	101	1	2	1
1161	Chr01	66941890	67018297	395	1.104926	0.002712	1.09989	101	10	101	1	2	1
1162	Chr01	67024610	67044156	136	1.435512	0.007844	1.396305	101	10	101	1	2	1
1163	Chr01	67044399	67054994	74	1.023948	0	1.023948	101	10	101	1	2	1
1164	Chr01	67056200	67080851	231	1.181581	0	1.190472	101	10	101	1	2	1
1165	Chr01	67082090	67130029	296	0.865489	0.00355	0.853521	101	10	101	1	2	1
1166	Chr01	67137377	67143864	55	0.84398	0	0.84398	101	10	101	1	2	1
1168	Chr01	67153085	67169487	71	1.260733	0	1.207112	101	10	101	1	2	1
1169	Chr01	67170550	67189863	46	0.50106	0	0.50106	101	10	101	1	2	1
1170	Chr01	67191578	67265864	362	1.47949	0.003134	1.41462	101	10	101	1	2	1
1171	Chr01	67277052	67299486	128	0.674874	0	0.674874	101	10	101	1	2	1
1172	Chr01	67299847	67729527	1729	1.264203	0.00889	1.205214	101	10	101	1	2	1
1173	Chr01	67732436	67876805	375	1.888797	1.936141	0.003827	100	11	11	1	2	2
1174	Chr01	67881078	67915725	68	1.014442	1.014442	0	100	11	11	1	2	2
1175	Chr01	67915738	68081733	631	0.791788	0.773588	0.002104	100	11	11	1	2	2
1176	Chr01	68084091	68089107	22	2.618412	2.071952	0	100	11	11	1	2	2
1177	Chr01	68089694	68292536	897	1.540651	1.489597	0	100	11	11	1	2	2
1178	Chr01	68292582	68299665	87	1.397016	1.286563	0	100	11	11	1	2	2
1179	Chr01	68304184	68569301	1119	1.336761	1.261618	0.001457	100	11	11	1	2	2
1180	Chr01	68571143	68615936	279	1.329326	1.078112	0	100	11	11	1	2	2
1181	Chr01	68616213	68726100	354	0.918373	0.799625	0	100	11	11	1	2	2
1182	Chr01	68727018	68736644	46	0.593629	0.244265	0	100	11	11	1	2	2
1183	Chr01	68743491	68862096	436	1.107182	1.028789	0	100	11	11	1	2	2
1184	Chr01	68874037	68881347	44	0	0	0	111	111	111	1	1	1
1185	Chr01	68886754	68935695	166	0.789943	0	0.613705	101	10	101	1	2	1
1186	Chr01	68936158	68967646	57	1.410096	0	1.380548	101	10	101	1	2	1
1187	Chr01	68979956	69086999	492	1.242427	0	1.241096	101	10	101	1	2	1
1188	Chr01	69098627	69249509	710	1.649456	0	1.6381	101	10	101	1	2	1
1189	Chr01	69251451	69517173	1435	0.008359	0.002982	0.001531	111	111	111	1	1	1
1190	Chr01	69517929	69563861	292	0	0	0	111	111	111	1	1	1
1191	Chr01	69564933	70344040	3460	0.001581	0.001226	0.001941	111	111	111	1	1	1
1192	Chr01	70349912	70561957	855	0	0	0	111	111	111	1	1	1
1193	Chr01	70561980	70728829	696	0.011983	0.001476	0.004526	111	111	111	1	1	1
1194	Chr01	70729523	70782880	291	0	0	0	111	111	111	1	1	1
1195	Chr01	70784446	71244394	2057	0.000521	0	0	111	111	111	1	1	1
1196	Chr01	71245272	71421120	799	0.002949	0.007533	0.001508	111	111	111	1	1	1
1197	Chr01	71421974	71651107	1561	0.00212	0	0.00215	111	111	111	1	1	1
1198	Chr01	71653215	71692506	228	0.004454	0	0.00448	111	111	111	1	1	1
1199	Chr01	71698403	71753261	339	0.389835	0	0.387063	101	10	101	1	2	1
1200	Chr01	71755191	71761741	35	0	0	0	111	111	111	1	1	1
1201	Chr01	71763089	71837825	558	0.001813	0	0.001875	111	111	111	1	1	1
1202	Chr01	71845061	71851500	36	0	0	0	111	111	111	1	1	1
1203	Chr01	71852306	71902974	223	0.225761	0	0.225761	101	10	101	1	2	1
1205	Chr01	71924972	72014668	506	0.00863	0	0.004374	111	111	111	1	1	1
1206	Chr01	72021078	72048533	191	0.290905	0	0.290905	101	10	101	1	2	1
1207	Chr01	72050925	72058754	33	0.133324	0	0.101513	111	111	111	1	1	1
1208	Chr01	72069466	72124556	145	0.516685	0	0.537285	101	10	101	1	2	1
1209	Chr01	72127637	72198909	245	0.20744	0.004245	0.2098	101	10	101	1	2	1
1210	Chr01	72199059	72221350	123	0.915432	0.036185	0.992195	101	10	101	1	2	1
1211	Chr01	72222173	72416234	1117	0.790347	0	0.789301	101	10	101	1	2	1
1212	Chr01	72417000	72627698	805	0.433522	0.009278	0.42856	101	10	101	1	2	1
1213	Chr01	72631938	72662800	142	0.043961	0	0.04429	111	111	111	1	1	1
1214	Chr01	72664235	72683892	165	0.390585	0	0.384075	101	10	101	1	2	1
1215	Chr01	72685290	72709294	18	0.316243	0	0.316243	101	10	101	1	2	1
1216	Chr01	72711046	72807272	197	0.225833	0	0.213584	101	10	101	1	2	1
1217	Chr01	72807503	72882330	326	0.462916	0	0.441153	101	10	101	1	2	1
1218	Chr01	72883375	72943143	251	0.178331	0.005037	0.170235	111	111	111	1	1	1
1219	Chr01	72943150	72971638	98	0.16803	0	0.172532	111	111	111	1	1	1
1220	Chr01	72971927	73021740	197	0.41178	0	0.406438	101	10	101	1	2	1
1221	Chr01	73023610	73034195	13	0.086028	0	0.097575	111	111	111	1	1	1
1222	Chr01	73045404	73071929	86	0.387773	0	0.283189	101	10	101	1	2	1
1223	Chr01	73072770	73115723	251	0.003994	0	0	111	111	111	1	1	1
1224	Chr01	73124531	73133215	49	0	0	0	111	111	111	1	1	1
1225	Chr01	73133334	73153641	72	0.323955	0	0.323955	101	10	101	1	2	1
1226	Chr01	73153809	73160852	68	0.528917	0	0.528917	101	10	101	1	2	1
1227	Chr01	73160892	73169783	39	1.006486	0	1.006486	101	10	101	1	2	1
1228	Chr01	73169944	73324628	667	0.193962	0	0.184161	111	111	111	1	1	1
1229	Chr01	73324779	73337342	65	0	0	0	111	111	111	1	1	1
1230	Chr01	73347575	73374814	154	0.738356	0	0.738356	101	10	101	1	2	1
1231	Chr01	73375821	73389990	92	0.146077	0	0.147863	111	111	111	1	1	1
1232	Chr01	73390331	73395438	35	0	0	0	111	111	111	1	1	1
1233	Chr01	73395534	73612638	668	0.172577	0.001592	0.177837	111	111	111	1	1	1
1234	Chr01	73612857	73658170	155	0.22182	0	0.22182	101	10	101	1	2	1
1235	Chr01	73658952	73673257	39	0.456345	0	0.456345	101	10	101	1	2	1
1236	Chr01	73673627	73867055	557	0.008382	0.003905	0.002102	111	111	111	1	1	1
1237	Chr01	73868118	73898017	140	0.016152	0	0.016291	111	111	111	1	1	1
1238	Chr01	73898529	73912485	84	0.794521	0	0.794521	101	10	101	1	2	1
1239	Chr01	73913912	73956707	217	0.327217	0	0.327217	101	10	101	1	2	1
1240	Chr01	73956953	73969204	70	0.029017	0	0.029461	111	111	111	1	1	1
1241	Chr01	73980430	73987816	33	0.030646	0	0.033029	111	111	111	1	1	1
1242	Chr01	73988743	74047833	180	0.207393	0	0.207393	101	10	101	1	2	1
1243	Chr01	74050894	74057118	26	0.087933	0	0.087933	111	111	111	1	1	1
1244	Chr01	74068899	74089787	68	0.258105	0	0.258105	101	10	101	1	2	1
1245	Chr01	74091259	74098729	44	0.782052	0	0.782052	101	10	101	1	2	1
1246	Chr01	74108493	74348220	544	0.193917	0.006237	0.186503	111	111	111	1	1	1
1247	Chr01	74357812	74365129	39	0.290136	0	0.290136	101	10	101	1	2	1
1248	Chr01	74365190	74411702	128	0.267164	0.00839	0.247793	101	10	101	1	2	1
1249	Chr01	74417146	74424686	20	0.19179	0	0.19179	111	111	111	1	1	1
1250	Chr01	74428689	74436067	30	0.258973	0	0.268504	101	10	101	1	2	1
1251	Chr01	74438547	74443625	2	0.580248	0	0	101	11	111	1	2	3
1252	Chr01	74449385	74457096	17	0	0	0	111	111	111	1	1	1
1253	Chr01	74462945	74514762	91	0	0	0	111	111	111	1	1	1
1254	Chr01	74516478	74688743	377	0.011664	0	0.008902	111	111	111	1	1	1
1255	Chr01	74713419	74747210	53	0	0	0	111	111	111	1	1	1
1256	Chr01	74748145	74755760	44	0	0	0	111	111	111	1	1	1
1257	Chr01	74757118	74766335	29	0.272187	0	0.272187	101	10	101	1	2	1
1258	Chr01	74768878	74775587	40	0	0	0	111	111	111	1	1	1
1259	Chr01	74775751	74785662	45	0.173804	0	0.173804	111	111	111	1	1	1
1260	Chr01	74799258	74828730	75	0.311098	0	0.315892	101	10	101	1	2	1
1261	Chr01	74829025	74862602	111	0.474683	0	0.474683	101	10	101	1	2	1
1262	Chr01	74864253	74893322	58	0.635383	0	0.635383	101	10	101	1	2	1
1263	Chr01	74894540	74912412	126	0.617647	0	0.587645	101	10	101	1	2	1
1264	Chr01	74921352	74931248	32	0.184518	0	0.180034	111	111	111	1	1	1
1265	Chr01	74948915	74986391	85	0.160421	0.051725	0.17421	111	111	111	1	1	1
1266	Chr01	75028876	75135824	274	0.111301	0	0.104518	111	111	111	1	1	1
1267	Chr01	75136706	75173353	112	0.226328	0	0.182771	101	11	111	1	2	3
1268	Chr01	75180716	75226996	185	0	0	0	111	111	111	1	1	1
1269	Chr01	75228873	75241520	40	0.025924	0	0.025924	111	111	111	1	1	1
1270	Chr01	75241551	75261855	96	0	0	0	111	111	111	1	1	1
1271	Chr01	75273218	75293053	138	0.014608	0	0.014608	111	111	111	1	1	1
1272	Chr01	75295096	75300949	38	0.925487	0	0.925487	101	10	101	1	2	1
1273	Chr01	75309125	75381746	252	0.02567	0	0.02567	111	111	111	1	1	1
1274	Chr01	75382388	75387764	26	0	0	0	111	111	111	1	1	1
1275	Chr01	75404285	75416681	46	0.443144	0	0.443144	101	10	101	1	2	1
1276	Chr01	75417027	75449343	143	0.354091	0	0.354091	101	10	101	1	2	1
1277	Chr01	75456382	75531158	349	0.358385	0.008964	0.352786	101	10	101	1	2	1
1278	Chr01	75532018	75539678	40	0.301592	0	0.301592	101	10	101	1	2	1
1279	Chr01	75540277	75562452	110	0.101812	0	0.143388	111	111	111	1	1	1
1280	Chr01	75568327	75579268	25	0	0	0	111	111	111	1	1	1
1281	Chr01	75579711	75607669	118	0.559782	0	0.53594	101	10	101	1	2	1
1282	Chr01	75608486	75616064	57	0.576811	0	0.576811	101	10	101	1	2	1
1283	Chr01	75617079	75631892	138	0.356504	0	0.34635	101	10	101	1	2	1
1284	Chr01	75633347	75669147	347	0.449156	0	0.446512	101	10	101	1	2	1
1285	Chr01	75670950	75850607	844	0.515104	0	0.515104	101	10	101	1	2	1
1286	Chr01	75866976	75877343	68	0	0	0	111	111	111	1	1	1
1287	Chr01	75877697	75932345	323	0.729841	0	0.714984	101	10	101	1	2	1
1288	Chr01	75932736	75949308	45	0.119947	0	0.163771	111	111	111	1	1	1
1289	Chr01	75950471	75968884	86	0	0	0	111	111	111	1	1	1
1290	Chr01	75970407	76017000	231	0	0	0	111	111	111	1	1	1
1291	Chr01	76018127	76033224	56	0.659976	0	0.659976	101	10	101	1	2	1
1292	Chr01	76033572	76050411	25	0.132686	0	0.137282	111	111	111	1	1	1
1293	Chr01	76051714	76069430	76	0.334447	0	0.334447	101	10	101	1	2	1
1294	Chr01	76070357	76228354	560	0.025287	0	0.025287	111	111	111	1	1	1
1295	Chr01	76228481	76256243	79	0.066796	0	0.066796	111	111	111	1	1	1
1296	Chr01	76258497	76294440	160	0.008595	0	0.008595	111	111	111	1	1	1
1297	Chr01	76295721	76304463	49	0	0	0	111	111	111	1	1	1
1298	Chr01	76304880	76331109	145	0.022227	0	0.022227	111	111	111	1	1	1
1299	Chr01	76331555	76342819	90	0.456269	0.468377	0	100	11	11	1	2	2
1300	Chr01	76349845	76374697	188	0.022963	0.028558	0	111	111	111	1	1	1
1301	Chr01	76375010	76383535	68	0.128277	0.06925	0.096934	111	111	111	1	1	1
1302	Chr01	76384645	76389974	24	0.556883	0.70593	0	100	11	11	1	2	2
1303	Chr01	76390335	76399003	36	0.967	0.596495	0	100	11	11	1	2	2
1304	Chr01	76406633	76415561	83	0.655147	0.645448	0	100	11	11	1	2	2
1305	Chr01	76417010	76424886	71	0	0	0	111	111	111	1	1	1
1306	Chr01	76426825	76519681	374	0.005543	0.002692	0	111	111	111	1	1	1
1307	Chr01	76521663	76530782	66	0	0	0	111	111	111	1	1	1
1308	Chr01	76532627	76565544	99	0.010217	0.010217	0	111	111	111	1	1	1
1309	Chr01	76568447	76574354	12	0	0.097218	0.097218	111	111	111	1	1	1
1310	Chr01	76584834	76594832	52	0.233077	0.233077	0	100	11	11	1	2	2
1311	Chr01	76601643	76619596	142	0.028941	0.029143	0	111	111	111	1	1	1
1312	Chr01	76619708	76630955	31	0.03664	0.036347	0	111	111	111	1	1	1
1313	Chr01	76642945	76663470	80	0.025598	0.025598	0	111	111	111	1	1	1
1314	Chr01	76664026	76706092	164	0.108355	0.118808	0	111	111	111	1	1	1
1315	Chr01	76706162	76726303	106	0.757872	0.762273	0	100	11	11	1	2	2
1316	Chr01	76732008	76796939	270	0.298879	0.295743	0	100	11	11	1	2	2
1317	Chr01	76797772	76858390	187	0.376846	0.392602	0	100	11	11	1	2	2
1318	Chr01	76858824	76893689	243	0.478669	0.486127	0	100	11	11	1	2	2
1319	Chr01	76897634	76913183	29	0.347773	0.334385	0	100	11	11	1	2	2
1320	Chr01	76918813	76931754	19	0	0	0	111	111	111	1	1	1
1321	Chr01	76932318	76938262	57	0.017912	0.017912	0	111	111	111	1	1	1
1322	Chr01	76938772	76959981	99	0.04606	0.044298	0	111	111	111	1	1	1
1323	Chr01	76964182	76975024	70	0.036102	0.036102	0	111	111	111	1	1	1
1324	Chr01	76984198	77019237	133	0.295896	0.272149	0	100	11	11	1	2	2
1325	Chr01	77030351	77057825	98	0.821525	0.832763	0	100	11	11	1	2	2
1326	Chr01	77071635	77100206	131	0	0	0	111	111	111	1	1	1
1327	Chr01	77111321	77178297	258	0.420008	0.400565	0.003996	100	11	11	1	2	2
1328	Chr01	77181053	77211316	116	0.826258	0.837314	0.011603	100	11	11	1	2	2
1329	Chr01	77211558	77230680	67	0.719372	0.734048	0	100	11	11	1	2	2
1330	Chr01	77238507	77272429	66	0.35034	0.358867	0	100	11	11	1	2	2
1331	Chr01	77276630	77344021	257	0.00393	0.003962	0	111	111	111	1	1	1
1332	Chr01	77367584	77375248	52	0.201246	0.252283	0.020158	100	11	11	1	2	2
1333	Chr01	77375595	77398076	67	0.725197	0.780985	0	100	11	11	1	2	2
1334	Chr01	77404557	77414712	65	0.32899	0.32899	0	100	11	11	1	2	2
1335	Chr01	77422955	77507172	336	0.341729	0.360401	0.010987	100	11	11	1	2	2
1336	Chr01	77507805	77526964	84	0	0	0	111	111	111	1	1	1
1337	Chr01	77527069	77539837	42	0	0	0	111	111	111	1	1	1
1338	Chr01	77541247	77571513	151	0.37381	0.346214	0.009484	100	11	11	1	2	2
1339	Chr01	77573120	77589918	91	0.35229	0.336805	0	100	11	11	1	2	2
1340	Chr01	77590984	77623142	248	0.265732	0.223664	0	100	11	11	1	2	2
1341	Chr01	77626319	77643557	97	0.55575	0.507461	0.012121	100	11	11	1	2	2
1342	Chr01	77653992	77776302	230	0.011561	0.012277	0	111	111	111	1	1	1
1344	Chr01	77795123	77859635	212	0.223905	0.258963	0	100	11	11	1	2	2
1345	Chr01	77872482	77881577	19	0.630929	0.630929	0	100	11	11	1	2	2
1346	Chr01	77881658	77910495	83	0.226543	0.215323	0.014787	100	11	11	1	2	2
1347	Chr01	77910842	77920183	41	0.336753	0.336753	0	100	11	11	1	2	2
1348	Chr01	77920503	77963842	264	0.29358	0.307275	0.012213	100	11	11	1	2	2
1349	Chr01	77967607	77997141	103	0.134448	0.157112	0	111	111	111	1	1	1
1350	Chr01	77997416	78019132	70	0.062441	0.077484	0	111	111	111	1	1	1
1351	Chr01	78019425	78049758	125	0.121882	0.15581	0.008939	111	111	111	1	1	1
1352	Chr01	78058669	78089387	33	0.189984	0.17562	0	111	111	111	1	1	1
1353	Chr01	78102143	78198057	340	0.147587	0.158642	0	111	111	111	1	1	1
1354	Chr01	78201222	78247165	131	0.352705	0.370235	0	100	11	11	1	2	2
1355	Chr01	78247611	78263272	131	0.728048	0.697024	0	100	11	11	1	2	2
1356	Chr01	78264831	78304352	198	0.546724	0.566777	0	100	11	11	1	2	2
1357	Chr01	78304697	78379993	251	0.032882	0.03263	0	111	111	111	1	1	1
1358	Chr01	78388023	78442214	160	1.161684	1.148945	0	100	11	11	1	2	2
1359	Chr01	78443013	78516124	241	0.458429	0.452177	0	100	11	11	1	2	2
1360	Chr01	78516138	78621246	370	0.170766	0.166025	0	111	111	111	1	1	1
1361	Chr01	78633593	78706843	125	0.583136	0.570409	0	100	11	11	1	2	2
1362	Chr01	78710254	78797058	356	0.348729	0.362598	0	100	11	11	1	2	2
1363	Chr01	78798643	78812436	56	0.538832	0.518174	0	100	11	11	1	2	2
1364	Chr01	78812814	79074806	745	0.470216	0.489988	0.005783	100	11	11	1	2	2
1365	Chr01	79078319	79144663	272	0.496223	0.48322	0	100	11	11	1	2	2
1366	Chr01	79148150	79186554	172	0.161485	0.161485	0	111	111	111	1	1	1
1367	Chr01	79187764	79201502	132	0.171955	0.193098	0	111	111	111	1	1	1
1368	Chr01	79208898	79256870	327	0.496126	0.487743	0	100	11	11	1	2	2
1369	Chr01	79257623	79273415	55	0.165502	0.165502	0	111	111	111	1	1	1
1370	Chr01	79280729	79285819	11	0.186004	0.209189	0	110	111	11	1	2	3
1371	Chr01	79289471	79387062	356	0.375904	0.373877	0	100	11	11	1	2	2
1372	Chr01	79398554	79447070	253	0.039625	0.039456	0	111	111	111	1	1	1
1373	Chr01	79448183	79478674	99	0.245386	0.215051	0	100	11	11	1	2	2
1374	Chr01	79483327	79498891	137	0.282532	0.298303	0	100	11	11	1	2	2
1375	Chr01	79505579	79547456	272	0.206581	0.201893	0	100	11	11	1	2	2
1376	Chr01	79549647	79594242	234	0.177622	0.177641	0	111	111	111	1	1	1
1377	Chr01	79613390	79639360	233	0.292413	0.294485	0	100	11	11	1	2	2
1378	Chr01	79640862	79662634	97	0.873747	0.848067	0	100	11	11	1	2	2
1379	Chr01	79663291	79674488	65	0.066076	0.082852	0	111	111	111	1	1	1
1380	Chr01	79689415	79716264	138	0.064388	0.065927	0	111	111	111	1	1	1
1381	Chr01	79716267	79729248	100	0.052329	0.051722	0	111	111	111	1	1	1
1382	Chr01	79741645	79753067	53	0.523866	0.500242	0	100	11	11	1	2	2
1383	Chr01	79753127	79801124	159	0.845448	1.00232	0	100	11	11	1	2	2
1384	Chr01	79801670	79809518	66	1.087907	1.059116	0	100	11	11	1	2	2
1385	Chr01	79810253	79826546	51	0.022446	0.020891	0	111	111	111	1	1	1
1386	Chr01	79827823	79892530	210	0.07196	0.09383	0	111	111	111	1	1	1
1387	Chr01	79893517	79904451	41	0.112953	0.086279	0	111	111	111	1	1	1
1388	Chr01	79905923	79972037	224	0.009273	0.009273	0	111	111	111	1	1	1
1389	Chr01	79973399	80125954	554	0.030513	0.02814	0.00821	111	111	111	1	1	1
1390	Chr01	80126453	80377422	444	0.002464	0.00235	0.002521	111	111	111	1	1	1
1391	Chr01	80400152	80417893	176	0.91193	0.011515	1.033262	101	10	101	1	2	1
1392	Chr01	80418053	80435995	109	0.061547	0	0.061547	111	111	111	1	1	1
1393	Chr01	80436217	80465014	184	0.065082	0	0.065082	111	111	111	1	1	1
1394	Chr01	80475147	80499080	134	1.031326	0	1.093118	101	10	101	1	2	1
1395	Chr01	80499785	80512742	38	0	0	0	111	111	111	1	1	1
1396	Chr01	80512785	80525084	122	0.220953	0	0.228623	101	10	101	1	2	1
1397	Chr01	80533654	80554036	166	0.473531	0	0.459905	101	10	101	1	2	1
1398	Chr01	80554490	80578675	91	0.873257	0	0.873257	101	10	101	1	2	1
1399	Chr01	80578700	80587434	63	0	0	0	111	111	111	1	1	1
1400	Chr01	80589794	80628500	281	0.0279	0	0.028004	111	111	111	1	1	1
1401	Chr01	80641708	80689007	172	0.341281	0	0.332889	101	10	101	1	2	1
1402	Chr01	80693322	80706447	95	0.010593	0	0.010593	111	111	111	1	1	1
1403	Chr01	80719051	80747359	102	0	0	0	111	111	111	1	1	1
1404	Chr01	80750954	80764431	31	1.407483	0	1.466401	101	10	101	1	2	1
1405	Chr01	80764500	80770279	31	0	0	0	111	111	111	1	1	1
1406	Chr01	80770750	80872680	452	0.367976	0	0.367976	101	10	101	1	2	1
1407	Chr01	80879001	80986780	337	0.027902	0.006162	0.022017	111	111	111	1	1	1
1408	Chr01	80988029	80994097	43	0	0	0	111	111	111	1	1	1
1409	Chr01	81005109	81079703	272	0.610714	0	0.633063	101	10	101	1	2	1
1410	Chr01	81087597	81095123	35	0.526039	0	0.526039	101	10	101	1	2	1
1411	Chr01	81098552	81221962	462	0.247712	0.004378	0.245135	101	10	101	1	2	1
1412	Chr01	81228997	81830986	1913	0.401397	0.001729	0.402367	101	10	101	1	2	1
1413	Chr01	81831218	81853982	77	0.490743	0	0.490743	101	10	101	1	2	1
1414	Chr01	81854406	81878800	89	0.209653	0	0.212064	101	10	101	1	2	1
1415	Chr01	81879458	81934137	203	0.382842	0	0.374609	101	10	101	1	2	1
1416	Chr01	81934287	81950656	92	0.247777	0	0.247777	101	10	101	1	2	1
1417	Chr01	81951914	81960489	49	0.368862	0.020948	0.331134	101	10	101	1	2	1
1418	Chr01	81961283	81989554	100	0.015788	0	0.015788	111	111	111	1	1	1
1419	Chr01	81991472	82009687	77	0	0	0	111	111	111	1	1	1
1420	Chr01	82019481	82030719	87	0.43168	0	0.43168	101	10	101	1	2	1
1421	Chr01	82032049	82071823	64	0.315847	0	0.331322	101	10	101	1	2	1
1422	Chr01	82072574	82130306	269	0.442154	0	0.442154	101	10	101	1	2	1
1423	Chr01	82130558	82190379	298	0.324131	0	0.325698	101	10	101	1	2	1
1424	Chr01	82192387	82213743	105	0.009668	0	0.009668	111	111	111	1	1	1
1425	Chr01	82217352	82290859	321	0.00315	0	0.00315	111	111	111	1	1	1
1426	Chr01	82291299	82329926	233	0.004332	0	0.004351	111	111	111	1	1	1
1427	Chr01	82335640	82344799	21	0	0	0	111	111	111	1	1	1
1428	Chr01	82345088	82371143	95	0	0	0	111	111	111	1	1	1
1429	Chr01	82374294	82452505	479	0	0	0	111	111	111	1	1	1
1430	Chr01	82453409	82458781	37	0	0	0	111	111	111	1	1	1
1431	Chr01	82459610	82546750	458	0	0	0	111	111	111	1	1	1
1432	Chr01	82547481	82565795	141	0	0	0	111	111	111	1	1	1
1433	Chr01	82566845	82660180	493	0	0	0	111	111	111	1	1	1
1434	Chr01	82665569	82693757	202	0	0	0	111	111	111	1	1	1
1435	Chr01	82693942	82801637	395	0.002568	0.005119	0	111	111	111	1	1	1
1436	Chr01	82802067	82855924	161	0.012739	0.026468	0.006594	111	111	111	1	1	1
1437	Chr01	82856578	82937945	392	0.003064	0	0	111	111	111	1	1	1
1438	Chr01	82940446	83027406	544	0	0.003805	0.003821	111	111	111	1	1	1
1439	Chr01	83027675	83048871	136	0	0	0	111	111	111	1	1	1
1440	Chr01	83055206	83156852	613	0.003342	0.001738	0.001756	111	111	111	1	1	1
1441	Chr01	83157502	83234259	205	0.015925	0.011158	0.015953	111	111	111	1	1	1
1442	Chr01	83234681	83415054	597	0	0.00171	0	111	111	111	1	1	1
1443	Chr01	83415547	83597641	745	0.017851	0.002868	0.010661	111	111	111	1	1	1
1445	Chr01	83616061	83783898	562	0.007337	0	0.007364	111	111	111	1	1	1
1446	Chr01	83784906	83952844	573	0	0	0	111	111	111	1	1	1
1447	Chr01	83953775	83987102	119	0	0	0	111	111	111	1	1	1
1448	Chr01	83987510	84105030	450	0	0	0	111	111	111	1	1	1
1449	Chr01	84110981	84134349	64	0	0	0	111	111	111	1	1	1
1450	Chr01	84135145	84833105	1993	0.004695	0.003638	0.000526	111	111	111	1	1	1
1451	Chr01	84867656	84924731	27	0.762385	1.080126	0.063372	100	11	11	1	2	2
1452	Chr01	84940547	85060047	115	0.26602	0.277556	0	100	11	11	1	2	2
1453	Chr01	85060362	85139646	240	0.157873	0.191562	0.034557	111	111	111	1	1	1
1454	Chr01	85148996	85161351	87	0.560652	0.361405	0.361374	100	10	1	1	2	3
1455	Chr01	85161427	85201319	91	0.272187	0.075801	0.138631	101	11	111	1	2	3
1456	Chr01	85203933	85225656	62	0.115859	0.12135	0	111	111	111	1	1	1
1457	Chr01	85225673	87362476	157	0.507581	0.685531	0.011347	100	11	11	1	2	2
1458	Chr01	87363357	87428317	86	0.842057	0.715028	0.242054	100	10	1	1	2	3
1459	Chr01	87428498	87441794	30	0.595126	0.921619	0	100	11	11	1	2	2
1460	Chr01	87442439	87457180	24	1.506794	1.336907	0	100	11	11	1	2	2
1461	Chr01	87458154	87463555	13	0.464846	0.788644	0	100	11	11	1	2	2
1462	Chr01	87466033	87491729	19	0.688876	1.416211	0.083692	100	11	11	1	2	2
1463	Chr01	87494389	87605130	468	0	0.007071	0.007138	111	111	111	1	1	1
1464	Chr01	87606351	87632809	106	0.439309	0	0.445521	101	10	101	1	2	1
1465	Chr01	87633578	88129557	1821	0.21553	0.002324	0.212144	101	10	101	1	2	1
1466	Chr01	88129560	88180876	194	0.5213	0.015726	0.412526	101	10	101	1	2	1
1467	Chr01	88182527	88253616	181	0.357977	0	0.360764	101	10	101	1	2	1
1468	Chr01	88254634	88336465	195	0.158262	0	0.163172	111	111	111	1	1	1
1469	Chr01	88340958	88354462	36	0.096093	0.028091	0.045973	111	111	111	1	1	1
1470	Chr01	88354825	88372825	25	0	0	0	111	111	111	1	1	1
1471	Chr01	88373972	88484088	372	0.008597	0	0.002879	111	111	111	1	1	1
1472	Chr01	88484646	88895582	859	0.015076	0.002611	0.013408	111	111	111	1	1	1
1473	Chr01	88898777	88906284	30	0.882311	0.073574	0.461004	101	10	101	1	2	1
1474	Chr01	88913776	88925506	57	0.097083	0.133022	0.020277	111	111	111	1	1	1
1475	Chr01	88932334	88973831	88	0.309268	0.012045	0.299111	101	10	101	1	2	1
1476	Chr01	88978452	89380487	962	0.146325	0.003314	0.14599	111	111	111	1	1	1
1477	Chr01	89380891	89388002	48	0.067256	0	0.067256	111	111	111	1	1	1
1478	Chr01	89390714	89422803	88	0.523788	0	0.523788	101	10	101	1	2	1
1479	Chr01	89423781	89433986	41	0.079547	0	0.079547	111	111	111	1	1	1
1480	Chr01	89434652	89505643	370	0.028168	0	0.028168	111	111	111	1	1	1
1481	Chr01	89507320	89544887	146	0.28475	0	0.28475	101	10	101	1	2	1
1482	Chr01	89545597	89621136	236	0.072069	0.015766	0.06581	111	111	111	1	1	1
1483	Chr01	89621708	90049990	1226	0.447781	0.025565	0.450748	101	10	101	1	2	1
1484	Chr01	90069024	90079597	24	1.187527	1.27488	0.126591	100	11	11	1	2	2
1485	Chr01	90080145	90086416	18	0.22699	0	0.22699	101	10	101	1	2	1
1486	Chr01	90104985	90113098	34	1.186744	1.305846	0	100	11	11	1	2	2
1487	Chr01	90113696	90123020	39	0.168889	0.166297	0.040936	111	111	111	1	1	1
1488	Chr01	90126007	90131112	33	1.677302	1.845238	0	100	11	11	1	2	2
1489	Chr01	90137718	90173701	242	0.004169	0	0.004169	111	111	111	1	1	1
1490	Chr01	90174074	90201141	203	0.800948	0	0.800948	101	10	101	1	2	1
1491	Chr01	90202142	90335266	525	0.009639	0	0.009658	111	111	111	1	1	1
1492	Chr01	90336024	90584907	1378	0.381513	0.002988	0.387775	101	10	101	1	2	1
1493	Chr01	90585568	90601309	128	0	0	0	111	111	111	1	1	1
1494	Chr01	90602154	90649605	218	1.133192	0.009081	0.915213	101	10	101	1	2	1
1495	Chr01	90650548	90668005	97	0.258775	0.011565	0.279456	101	10	101	1	2	1
1496	Chr01	90668282	91443545	3777	0.312888	0.001999	0.303242	101	10	101	1	2	1
1497	Chr01	91444305	91491261	128	0	0	0	111	111	111	1	1	1
1498	Chr01	91491582	91558505	424	0.053979	0	0.053979	111	111	111	1	1	1
1499	Chr01	91559167	91608827	235	0.00928	0	0.00928	111	111	111	1	1	1
1500	Chr01	91610264	91637004	138	0.014676	0	0.014676	111	111	111	1	1	1
1501	Chr01	91637779	91654486	118	0.178978	0	0.186835	111	111	111	1	1	1
1503	Chr01	91666207	91847278	619	0.003295	0.001714	0.005159	111	111	111	1	1	1
1504	Chr01	91847844	91890311	270	0	0	0	111	111	111	1	1	1
1505	Chr01	91896948	92006423	484	0.010461	0.004224	0.004231	111	111	111	1	1	1
1506	Chr01	92010368	92105672	555	0.007735	0.0058	0.001935	111	111	111	1	1	1
1507	Chr01	92109402	92226873	773	0.003003	0.00274	0	111	111	111	1	1	1
1508	Chr01	92229668	92258381	221	0	0.004535	0.004557	111	111	111	1	1	1
1509	Chr01	92258704	92406292	639	0.003205	0	0.001621	111	111	111	1	1	1
1510	Chr01	92406914	92732696	1827	0.001126	0.000552	0.001135	111	111	111	1	1	1
1511	Chr01	92743883	92871233	557	0.235932	0	0.229888	101	10	101	1	2	1
1512	Chr01	92873132	92903502	107	0.039989	0.00971	0.039989	111	111	111	1	1	1
1513	Chr01	92903970	92927117	252	0.628422	0	0.607166	101	10	101	1	2	1
1514	Chr01	92938036	92992192	337	0.136136	0.27932	0.267919	110	110	1	1	1	2
1515	Chr01	92992741	93025916	158	0.012746	0.378498	0.397878	110	110	1	1	1	2
1516	Chr01	93026111	93151340	513	0.145101	0.135052	0.251091	111	110	101	1	2	3
1517	Chr01	93157008	93178803	89	0.379979	0	0.379979	101	10	101	1	2	1
1518	Chr01	93184556	93257586	234	0.176572	0.004375	0.169523	111	111	111	1	1	1
1519	Chr01	93257962	93271040	129	0.143748	0	0.143748	111	111	111	1	1	1
1520	Chr01	93271666	93401511	437	0.002497	0.182432	0.177146	111	111	111	1	1	1
1521	Chr01	93407994	93652035	949	0.01628	0.209702	0.205391	110	110	1	1	1	2
1522	Chr01	93655284	93690964	255	0.267026	0.019971	0.279985	101	10	101	1	2	1
1523	Chr01	93697329	93706068	27	0.678583	0	0.722667	101	10	101	1	2	1
1524	Chr01	93708680	93723256	17	0.393411	0.207345	0.27403	100	10	1	1	2	3
1525	Chr01	93736422	93754062	34	0	0	0	111	111	111	1	1	1
1526	Chr01	93754233	93866520	711	0.004243	0.569752	0.568533	110	110	1	1	1	2
1527	Chr01	93866773	93999689	435	0.011647	0.042114	0.054955	111	111	111	1	1	1
1528	Chr01	94022230	94040906	85	0	0.06258	0.06258	111	111	111	1	1	1
1529	Chr01	94041311	94087548	295	0.003399	0.24936	0.245749	110	110	1	1	1	2
1530	Chr01	94109682	94118884	46	0.246766	0.293361	0	100	11	11	1	2	2
1531	Chr01	94119155	94125314	28	0.122419	0	0.120931	111	111	111	1	1	1
1532	Chr01	94125347	94153659	165	0.18766	0.006454	0.20213	111	110	101	1	2	3
1533	Chr01	94153759	94197002	338	0.021927	0.003839	0.019613	111	111	111	1	1	1
1534	Chr01	94204506	94260745	355	0.002844	0.009045	0.003009	111	111	111	1	1	1
1535	Chr01	94269198	94362716	601	0.001676	0.003345	0	111	111	111	1	1	1
1536	Chr01	94365188	94390330	69	0	0	0	111	111	111	1	1	1
1537	Chr01	94394122	94428619	97	0.081492	0.091608	0	111	111	111	1	1	1
1538	Chr01	94428951	94645713	1222	0	0	0	111	111	111	1	1	1
1539	Chr01	94646084	94692185	173	0	0	0	111	111	111	1	1	1
1540	Chr01	94695843	94836850	553	0.003846	0	0.003846	111	111	111	1	1	1
1541	Chr01	94844041	94906487	324	0.117528	0.003729	0.139959	111	111	111	1	1	1
1542	Chr01	94906773	94946169	120	0.166955	0	0.142013	111	111	111	1	1	1
1543	Chr01	94954264	95013389	361	0.002983	0.003005	0	111	111	111	1	1	1
1544	Chr01	95013803	95054743	221	0.018333	0.023043	0.00455	111	111	111	1	1	1
1545	Chr01	95055064	95077327	56	0.097617	0.097617	0	111	111	111	1	1	1
1546	Chr01	95081647	95097423	59	0.212549	0.322597	0	100	11	11	1	2	2
1547	Chr01	95101567	95123992	87	0.064876	0.08652	0	111	111	111	1	1	1
1548	Chr01	95124375	95348679	706	0.196228	0.196376	0	111	111	111	1	1	1
1549	Chr01	95349428	95356427	24	0.042802	0.042802	0	111	111	111	1	1	1
1550	Chr01	95358036	95438694	284	0.003548	0.0071	0	111	111	111	1	1	1
1551	Chr01	95439021	95503083	128	0.321519	0.304704	0	100	11	11	1	2	2
1552	Chr01	95505184	95522050	81	0.231778	0.231778	0	100	11	11	1	2	2
1553	Chr01	95522063	95576243	142	0.46058	0.46058	0	100	11	11	1	2	2
1554	Chr01	95589680	95655978	129	0.132095	0.133504	0	111	111	111	1	1	1
1555	Chr01	95658514	95729661	62	0.352135	0.308682	0.03683	100	11	11	1	2	2
1556	Chr01	95730336	95772203	126	0.669581	0.683613	0	100	11	11	1	2	2
1557	Chr01	95793268	95803455	29	0.468303	0.721862	0.041341	100	11	11	1	2	2
1558	Chr01	95804241	95978369	437	0.138191	0.151181	0.004976	111	111	111	1	1	1
1559	Chr01	95979886	95991887	40	0	0.025766	0	111	111	111	1	1	1
1560	Chr01	95996532	96103352	191	0.251893	0.288326	0.017342	100	11	11	1	2	2
1561	Chr01	96104862	96131319	37	0.029854	0.058199	0	111	111	111	1	1	1
1562	Chr01	96137165	96439633	534	0.010429	0.0081	0.002091	111	111	111	1	1	1
1563	Chr01	96449737	96904788	1318	0.004138	0.004033	0.000832	111	111	111	1	1	1
1564	Chr01	96906157	96916992	4	0	0	0	111	111	111	1	1	1
1565	Chr01	96924689	97075831	402	0.002526	0	0.002533	111	111	111	1	1	1
1566	Chr01	97097965	97232339	393	0	0	0	111	111	111	1	1	1
1567	Chr01	97235663	97329442	156	0	0	0	111	111	111	1	1	1
1568	Chr01	97338795	97379611	134	0	0	0	111	111	111	1	1	1
1569	Chr01	97392043	97403711	100	0	0	0	111	111	111	1	1	1
1570	Chr01	97407475	97436466	170	0	0	0	111	111	111	1	1	1
1571	Chr01	97436809	97468839	214	0	0	0	111	111	111	1	1	1
1572	Chr01	97469171	97525402	315	0	0	0	111	111	111	1	1	1
1573	Chr01	97530864	97560238	148	0	0	0	111	111	111	1	1	1
1574	Chr01	97561696	97798604	757	0.004191	0.001397	0	111	111	111	1	1	1
1575	Chr01	97802986	97826588	160	0.006596	0	0	111	111	111	1	1	1
1576	Chr01	97826846	97883121	290	0.0036	0.003695	0	111	111	111	1	1	1
1577	Chr01	97883341	97890512	61	0	0.034696	0.01749	111	111	111	1	1	1
1578	Chr01	97893147	97901739	22	0	0	0	111	111	111	1	1	1
1579	Chr01	97904331	98063482	314	0.024852	0.025428	0.003658	111	111	111	1	1	1
1580	Chr01	98064068	98087409	53	0	0	0	111	111	111	1	1	1
1581	Chr01	98090177	98132843	213	0	0.009966	0	111	111	111	1	1	1
1582	Chr01	98133344	98213908	147	0.01686	0.007841	0.017503	111	111	111	1	1	1
1583	Chr01	98214433	98298677	262	0.003945	0	0.003945	111	111	111	1	1	1
1584	Chr01	98299245	98335351	200	0.010518	0	0.010518	111	111	111	1	1	1
1585	Chr01	98335748	98342081	29	0.047981	0	0	111	111	111	1	1	1
1586	Chr01	98342994	98377217	179	0	0	0	111	111	111	1	1	1
1587	Chr01	98378666	98416701	66	0	0	0	111	111	111	1	1	1
1588	Chr01	98423587	98428654	16	0.165897	0	0.165897	111	111	111	1	1	1
1589	Chr01	98432235	98538507	274	0.003706	0	0.003706	111	111	111	1	1	1
1590	Chr01	98538964	98547976	63	0	0	0	111	111	111	1	1	1
1591	Chr01	98550993	98612080	144	0	0	0	111	111	111	1	1	1
1592	Chr01	98612154	98647450	235	0.004554	0	0.004554	111	111	111	1	1	1
1593	Chr01	98647508	98653629	47	0	0	0	111	111	111	1	1	1
1594	Chr01	98656151	98801034	432	0	0.004759	0.004864	111	111	111	1	1	1
1595	Chr01	98824803	98880890	99	0	0	0	111	111	111	1	1	1
1596	Chr01	98890815	98901305	15	0.074334	0.0894	0	111	111	111	1	1	1
1597	Chr01	98902972	98911968	23	0	0.098176	0	111	111	111	1	1	1
1598	Chr01	98919704	99051206	140	0.025257	0.016265	0.008519	111	111	111	1	1	1
1599	Chr01	99059439	99533132	896	0.008782	0.006077	0.003774	111	111	111	1	1	1
1600	Chr01	99533281	99600098	214	0	0	0	111	111	111	1	1	1
1601	Chr01	99600294	99620093	102	0	0	0	111	111	111	1	1	1
1602	Chr01	99620729	99640946	71	0	0	0	111	111	111	1	1	1
1603	Chr01	99641194	100692874	3778	0.000269	0.000804	0.00027	111	111	111	1	1	1
1604	Chr01	100703192	100713019	60	0	0	0	111	111	111	1	1	1
1605	Chr01	100713355	100725958	48	0	0	0	111	111	111	1	1	1
1606	Chr01	100745438	101174811	1340	0.012762	0.002313	0.00968	111	111	111	1	1	1
1607	Chr01	101182645	101234092	179	0	0	0	111	111	111	1	1	1
1608	Chr01	101234865	101470421	766	0.004369	0.004148	0.002936	111	111	111	1	1	1
1609	Chr01	101475389	101504334	85	0	0	0	111	111	111	1	1	1
1610	Chr01	101510014	101679166	931	0	0.001099	0	111	111	111	1	1	1
1611	Chr01	101679213	101712437	84	0	0	0	111	111	111	1	1	1
1612	Chr01	101714995	101750183	155	0	0	0	111	111	111	1	1	1
1613	Chr01	101750390	101761227	8	0	0	0	111	111	111	1	1	1
1614	Chr01	101766642	101792306	157	0	0	0	111	111	111	1	1	1
1615	Chr01	101792704	101821907	243	0	0	0	111	111	111	1	1	1
1616	Chr01	101823381	101960245	854	0.003932	0	0.001399	111	111	111	1	1	1
1617	Chr01	101961836	101988370	180	0.005626	0.005597	0	111	111	111	1	1	1
1618	Chr01	101990983	102003365	109	0	0	0	111	111	111	1	1	1
1619	Chr01	102003809	102038319	155	0.013167	0.013162	0	111	111	111	1	1	1
1620	Chr01	102043448	102048951	51	0	0	0	111	111	111	1	1	1
1621	Chr01	102082650	102179651	469	0	0.004375	0.002206	111	111	111	1	1	1
1622	Chr01	102179810	102259704	569	0.001834	0.001772	0	111	111	111	1	1	1
1623	Chr01	102260010	102315724	251	0.009458	0.008294	0	111	111	111	1	1	1
1624	Chr01	102315812	102364673	226	0.004455	0.004455	0	111	111	111	1	1	1
1625	Chr01	102366381	102462313	252	0.011102	0.015144	0	111	111	111	1	1	1
1626	Chr01	102463462	102477552	37	0.031986	0.027356	0	111	111	111	1	1	1
1627	Chr01	102481048	102501610	130	0	0	0	111	111	111	1	1	1
1628	Chr01	102503540	102647398	579	0.008732	0.008746	0	111	111	111	1	1	1
1629	Chr01	102658367	102805471	411	0.007419	0.007421	0	111	111	111	1	1	1
1630	Chr01	102808814	102828656	17	0	0	0	111	111	111	1	1	1
1631	Chr01	102830419	102912323	245	0.008302	0.008302	0	111	111	111	1	1	1
1632	Chr01	102928141	103024184	376	0	0	0	111	111	111	1	1	1
1633	Chr01	103027297	103061166	64	0	0	0	111	111	111	1	1	1
1634	Chr01	103078078	103172437	419	0.00243	0.004816	0.002433	111	111	111	1	1	1
1635	Chr01	103172710	103562305	1490	0.002084	0.002795	0	111	111	111	1	1	1
1636	Chr01	103562784	103799522	713	0.004418	0.003034	0.00153	111	111	111	1	1	1
1637	Chr01	103799567	103805460	50	0.021131	0.020253	0	111	111	111	1	1	1
1638	Chr01	103805515	103814877	31	0.04027	0	0.04027	111	111	111	1	1	1
1639	Chr01	103819326	105440512	6293	0.008635	0.009247	0.000517	111	111	111	1	1	1
1640	Chr01	105440617	105460865	89	0	0	0	111	111	111	1	1	1
1641	Chr01	105461969	105813465	1257	0.004186	0.003284	0.000842	111	111	111	1	1	1
1642	Chr01	105836908	105850710	65	0	0	0	111	111	111	1	1	1
1643	Chr01	105870166	106005801	222	0.004528	0	0.00457	111	111	111	1	1	1
1644	Chr01	106017912	106111303	246	0.017309	0.018124	0.004474	111	111	111	1	1	1
1645	Chr01	106111598	106116651	47	0.021855	0.022453	0	111	111	111	1	1	1
1646	Chr01	106122399	106127872	6	0	0	0	111	111	111	1	1	1
1647	Chr01	106128732	106151957	119	0	0	0	111	111	111	1	1	1
1648	Chr01	106154687	106371990	636	0.003576	0.006772	0	111	111	111	1	1	1
1649	Chr01	106395058	106448282	123	0.008286	0.008271	0	111	111	111	1	1	1
1650	Chr01	106449860	106487545	280	0.009907	0.007578	0	111	111	111	1	1	1
1651	Chr01	106518645	106535992	33	0	0.033968	0	111	111	111	1	1	1
1652	Chr01	106549542	106599439	233	0	0	0	111	111	111	1	1	1
1653	Chr01	106599849	106612744	46	0.045152	0.045152	0	111	111	111	1	1	1
1654	Chr01	106613794	106627586	43	0.358099	0.358099	0	100	11	11	1	2	2
1655	Chr01	106627705	106647773	151	0.325335	0.345827	0	100	11	11	1	2	2
1656	Chr01	106648172	106770274	504	0.353984	0.351457	0	100	11	11	1	2	2
1657	Chr01	106770645	106810765	164	0.018635	0.018903	0	111	111	111	1	1	1
1658	Chr01	106811309	106975377	654	0.004026	0.006255	0.002093	111	111	111	1	1	1
1659	Chr01	106975613	107028597	336	0.012066	0.01214	0	111	111	111	1	1	1
1660	Chr01	107037212	107047841	62	0	0	0	111	111	111	1	1	1
1661	Chr01	107050439	107072598	119	0.00848	0.00855	0	111	111	111	1	1	1
1662	Chr01	107078809	107091447	54	0.43094	0.419505	0	100	11	11	1	2	2
1663	Chr01	107091588	107129911	230	0.376314	0.423111	0	100	11	11	1	2	2
1664	Chr01	107130907	107215695	433	0.283313	0.249712	0.002648	100	11	11	1	2	2
1665	Chr01	107223293	107240627	96	0.012138	0.012277	0	111	111	111	1	1	1
1666	Chr01	107246067	107583859	1297	0.350881	0.325214	0.000905	100	11	11	1	2	2
1667	Chr01	107583991	107691749	451	0.002233	0.002223	0	111	111	111	1	1	1
1668	Chr01	107692214	107757227	270	0	0.004284	0.004284	111	111	111	1	1	1
1669	Chr01	107770265	107813943	199	0.247787	0.254863	0	100	11	11	1	2	2
1670	Chr01	107825540	108097070	1000	0.00204	0.001006	0	111	111	111	1	1	1
1671	Chr01	108097647	108108007	40	0.025319	0.025319	0	111	111	111	1	1	1
1672	Chr01	108108254	108143059	98	0	0	0	111	111	111	1	1	1
1673	Chr01	108144896	108226750	473	0.006416	0.006371	0	111	111	111	1	1	1
1674	Chr01	108226959	108255819	69	0.402465	0.411291	0	100	11	11	1	2	2
1675	Chr01	108256157	108339672	327	0.217192	0.209426	0	100	11	11	1	2	2
1676	Chr01	108352048	108376333	104	0.00977	0.00977	0	111	111	111	1	1	1
1677	Chr01	108376568	108411851	180	0	0	0	111	111	111	1	1	1
1678	Chr01	108417862	108436462	140	0	0	0	111	111	111	1	1	1
1679	Chr01	108457285	108462783	10	0	0	0	111	111	111	1	1	1
1680	Chr01	108462948	108478367	24	0	0	0	111	111	111	1	1	1
1681	Chr01	108479180	108487113	33	0	0	0	111	111	111	1	1	1
1682	Chr01	108487899	108494716	22	0.086555	0	0.086555	111	111	111	1	1	1
1683	Chr01	108496424	108573438	299	0.024155	0.024158	0	111	111	111	1	1	1
1684	Chr01	108577897	108583640	37	0.118005	0.118005	0	111	111	111	1	1	1
1685	Chr01	108584030	108609043	136	0.14049	0.123942	0	111	111	111	1	1	1
1686	Chr01	108609670	108671185	224	0.033035	0.032729	0	111	111	111	1	1	1
1687	Chr01	108674703	108785630	424	0.005148	0	0.002756	111	111	111	1	1	1
1688	Chr01	108785983	108821026	124	0.272948	0.257516	0	100	11	11	1	2	2
1689	Chr01	108831178	108842122	31	1.133103	1.076657	0	100	11	11	1	2	2
1690	Chr01	108842170	108853965	117	0.396059	0.413757	0.01094	100	11	11	1	2	2
1691	Chr01	108872793	108890201	89	0.19391	0.227452	0	110	111	11	1	2	3
1692	Chr01	108894679	108905621	41	0.085414	0.082603	0	111	111	111	1	1	1
1693	Chr01	108905681	108913936	65	0.595781	1.710842	0.252327	100	10	1	1	2	3
1694	Chr01	108919733	108935956	56	0.330129	0.392729	0.043935	100	11	11	1	2	2
1695	Chr01	108954803	108968150	41	0.256132	0.272463	0	100	11	11	1	2	2
1696	Chr01	108980778	109019468	154	0.917016	0.669409	0.029593	100	11	11	1	2	2
1697	Chr01	109022046	109105972	87	0.359965	0.478514	0	100	11	11	1	2	2
1698	Chr01	109109655	109116787	15	0.337687	0.284117	0	100	11	11	1	2	2
1699	Chr01	109128744	109166768	160	0.148284	0.148284	0	111	111	111	1	1	1
1700	Chr01	109166965	109181174	125	0.059849	0.059328	0	111	111	111	1	1	1
1701	Chr01	109185824	109218880	193	0.059982	0.059689	0	111	111	111	1	1	1
1702	Chr01	109225171	109302291	573	0.016043	0.017812	0.001763	111	111	111	1	1	1
1703	Chr01	109304080	109452767	783	0.016967	0.02286	0	111	111	111	1	1	1
1704	Chr01	109453335	109492996	224	0.005532	0.005532	0	111	111	111	1	1	1
1705	Chr01	109493289	109690456	904	0.010088	0.008487	0.001264	111	111	111	1	1	1
1706	Chr01	109691478	109756379	244	0.004204	0.004119	0	111	111	111	1	1	1
1707	Chr01	109756694	109914028	583	0.005186	0.003586	0	111	111	111	1	1	1
1708	Chr01	109914593	110036033	437	0.002301	0.002297	0	111	111	111	1	1	1
1709	Chr01	110038274	110046987	18	0	0	0	111	111	111	1	1	1
1710	Chr01	110050091	110148912	224	0.00493	0	0.00493	111	111	111	1	1	1
1711	Chr01	110159271	110186530	75	0.914171	0.922926	0	100	11	11	1	2	2
1712	Chr01	110191441	110203993	98	0.867891	0.894883	0.012252	100	11	11	1	2	2
1713	Chr01	110209092	110224173	93	0.079542	0.06891	0	111	111	111	1	1	1
1714	Chr01	110244877	110560609	810	0.313881	0.305896	0.001544	100	11	11	1	2	2
1715	Chr01	110567381	110574485	31	0.265363	0.118823	0	101	11	111	1	2	3
1716	Chr01	110583345	110607797	86	0.086288	0.129834	0	111	111	111	1	1	1
1717	Chr01	110615410	110627864	60	0.023399	0.11669	0	111	111	111	1	1	1
1718	Chr01	110646602	110713781	221	0.031064	0.047928	0.005211	111	111	111	1	1	1
1719	Chr01	110713804	110738246	72	0.191946	0.334784	0.094046	110	111	11	1	2	3
1720	Chr01	110751343	110996320	696	0.038169	0.035421	0	111	111	111	1	1	1
1721	Chr01	110996888	111004698	24	0.043598	0.04555	0	111	111	111	1	1	1
1722	Chr01	111006167	111018552	31	0	0.040168	0	111	111	111	1	1	1
1723	Chr01	111018616	111027360	31	0.05722	0.102459	0	111	111	111	1	1	1
1724	Chr01	111033779	111044190	43	0.07724	0.054955	0	111	111	111	1	1	1
1725	Chr01	111044897	111052767	56	0.055818	0.039049	0	111	111	111	1	1	1
1726	Chr01	111054889	111318917	467	0.035425	0.043139	0.005122	111	111	111	1	1	1
1727	Chr01	111318922	111324282	25	0.15916	1.712997	0	110	111	11	1	2	3
1728	Chr01	111340508	111360847	24	0	0.699554	0	110	111	11	1	2	3
1729	Chr01	111374435	111467756	301	1.137416	1.136197	0	100	11	11	1	2	2
1730	Chr01	111472638	111540239	116	0.149183	0.147115	0	111	111	111	1	1	1
1731	Chr01	111540951	111656306	206	0.076142	0.077	0	111	111	111	1	1	1
1732	Chr01	111656838	111778815	425	0.17797	0.183326	0	111	111	111	1	1	1
1733	Chr01	111779835	112037096	1038	0.666733	0.691566	0	100	11	11	1	2	2
1734	Chr01	112048637	112163395	190	0.432158	0.435909	0	100	11	11	1	2	2
1735	Chr01	112189287	112203114	69	0.094684	0.079471	0	111	111	111	1	1	1
1736	Chr01	112207365	112309970	228	0.049038	0.036705	0.006017	111	111	111	1	1	1
1738	Chr01	112319392	112395554	201	0.197939	0.200814	0	110	111	11	1	2	3
1739	Chr01	112399943	112410323	23	0	0	0	111	111	111	1	1	1
1740	Chr01	112411567	112555714	403	0.184044	0.185671	0	111	111	111	1	1	1
1741	Chr01	112576239	112591144	9	0.406298	0.291552	0	100	11	11	1	2	2
1742	Chr01	112591252	112611399	146	0.080924	0.080924	0	111	111	111	1	1	1
1743	Chr01	112615592	112649937	103	0.221869	0.314322	0	100	11	11	1	2	2
1744	Chr01	112663628	112674389	55	0.334914	0.33612	0	100	11	11	1	2	2
1745	Chr01	112678811	112686703	37	0.055524	0.059063	0	111	111	111	1	1	1
1746	Chr01	112708955	112740625	149	0	0	0	111	111	111	1	1	1
1747	Chr01	112744281	113041617	814	0.405941	0.428457	0.001479	100	11	11	1	2	2
1748	Chr01	113058244	113066505	31	0	0	0	111	111	111	1	1	1
1749	Chr01	113070148	113153695	194	0	0	0	111	111	111	1	1	1
1750	Chr01	113163702	113235433	156	0.006692	0.01343	0	111	111	111	1	1	1
1751	Chr01	113245469	113278078	127	0	0	0	111	111	111	1	1	1
1752	Chr01	113286053	113316645	69	0.380802	0.245116	0	100	11	11	1	2	2
1753	Chr01	113320618	113575511	515	0.018437	0.016417	0	111	111	111	1	1	1
1754	Chr01	113578096	113991797	1542	0.700521	0.687579	0.00405	100	11	11	1	2	2
1755	Chr01	113997321	114003408	16	0.185526	0.549996	0	110	111	11	1	2	3
1756	Chr01	114005831	114034091	51	0.020072	0.020072	0	111	111	111	1	1	1
1757	Chr01	114040641	114050453	26	0.04825	0.17888	0.060996	111	111	111	1	1	1
1758	Chr01	114052848	114150125	112	0.009858	0.018682	0.009957	111	111	111	1	1	1
1759	Chr01	114155092	114189470	128	0.015757	0.015757	0	111	111	111	1	1	1
1760	Chr01	114203821	114233626	418	0.002405	0.004827	0.002407	111	111	111	1	1	1
1761	Chr01	114239448	114443275	672	0	0.003229	0	111	111	111	1	1	1
1762	Chr01	114450125	114470986	91	0.011172	0.011057	0	111	111	111	1	1	1
1763	Chr01	114471472	114545474	319	0	0	0	111	111	111	1	1	1
1764	Chr01	114548342	114574742	105	0	0	0	111	111	111	1	1	1
1765	Chr01	114574816	114588552	95	0	0	0	111	111	111	1	1	1
1766	Chr01	114589577	114663937	302	0	0	0	111	111	111	1	1	1
1767	Chr01	114664481	114753005	299	0.007999	0.007999	0	111	111	111	1	1	1
1768	Chr01	114782614	115109608	1221	0.020185	0.016475	0.00091	111	111	111	1	1	1
1769	Chr01	115110589	115300230	1106	0.012332	0.011156	0.00094	111	111	111	1	1	1
1770	Chr01	115306424	115369578	128	0.373847	0.34743	0.008501	100	11	11	1	2	2
1771	Chr01	115370445	115379136	70	0.438889	0.493144	0	100	11	11	1	2	2
1772	Chr01	115379214	115388964	44	0	0	0	111	111	111	1	1	1
1773	Chr01	115393025	115486967	286	0.898289	0.982295	0.017851	100	11	11	1	2	2
1774	Chr01	115487630	115506178	117	1.229573	1.818198	0.083248	100	11	11	1	2	2
1775	Chr01	115511060	115517510	16	1.318812	1.333503	0	100	11	11	1	2	2
1776	Chr01	115517662	115596510	226	0.344569	0.396502	0.005222	100	11	11	1	2	2
1777	Chr01	115613882	115631135	62	0.261987	0.178285	0	101	11	111	1	2	3
1778	Chr01	115631200	115647833	83	0.094952	0.03175	0.063732	111	111	111	1	1	1
1779	Chr01	115649083	115798873	625	0.222684	0.21771	0.004248	100	11	11	1	2	2
1780	Chr01	115799937	115809061	41	0.542202	0.812716	0	100	11	11	1	2	2
1781	Chr01	115812229	115836035	92	0.017678	0	0	111	111	111	1	1	1
1782	Chr01	115842260	116001368	477	0.006789	0.016178	0.004684	111	111	111	1	1	1
1783	Chr01	116001732	116038868	112	0.009238	0.009214	0	111	111	111	1	1	1
1784	Chr01	116043193	116112701	201	0.00524	0.005353	0	111	111	111	1	1	1
1785	Chr01	116113466	116145093	76	0	0	0	111	111	111	1	1	1
1786	Chr01	116145948	116190846	146	0.007254	0.015126	0.00767	111	111	111	1	1	1
1787	Chr01	116191245	116307100	380	0.011723	0.005945	0.006228	111	111	111	1	1	1
1788	Chr01	116323847	116460509	517	0.001965	0.005911	0.003971	111	111	111	1	1	1
1789	Chr01	116463844	116484548	98	0.010537	0.010442	0	111	111	111	1	1	1
1790	Chr01	116490753	116548592	245	0.01862	0.013005	0.004618	111	111	111	1	1	1
1791	Chr01	116549213	116662296	295	0.010558	0.006963	0	111	111	111	1	1	1
1792	Chr01	116673674	116695277	141	0.01436	0.014471	0	111	111	111	1	1	1
1793	Chr01	116696794	116709429	124	0.008147	0.008364	0	111	111	111	1	1	1
1794	Chr01	116709714	116716347	23	0	0	0	111	111	111	1	1	1
1795	Chr01	116722986	116729691	10	0	0	0	111	111	111	1	1	1
1796	Chr01	116732876	116772796	98	0	0	0	111	111	111	1	1	1
1797	Chr01	116779695	116848099	234	0.050244	0.056124	0.006221	111	111	111	1	1	1
1798	Chr01	116852793	116862007	75	0.041868	0.04329	0	111	111	111	1	1	1
1799	Chr01	116864100	116966115	127	0.503249	0.447602	0	100	11	11	1	2	2
1800	Chr01	116980207	117022431	117	0.325476	0.245544	0	100	11	11	1	2	2
1801	Chr01	117028423	117068235	78	0.117684	0.119637	0	111	111	111	1	1	1
1802	Chr01	117075974	117113847	116	0.446803	0.467838	0	100	11	11	1	2	2
1803	Chr01	117122385	117304185	537	0.00384	0.005853	0	111	111	111	1	1	1
1804	Chr01	117324539	117498898	501	0.004108	0.004348	0	111	111	111	1	1	1
1805	Chr01	117499413	117621695	673	0.009539	0.005001	0	111	111	111	1	1	1
1806	Chr01	117622132	117655880	220	0.093016	0.110524	0	111	111	111	1	1	1
1807	Chr01	117656468	117697569	173	0.145998	0.165554	0	111	111	111	1	1	1
1808	Chr01	117709805	117749297	248	1.13039	1.232271	0	100	11	11	1	2	2
1809	Chr01	117751566	117759698	86	0.074883	0.074883	0	111	111	111	1	1	1
1810	Chr01	117760357	117778841	86	0	0	0	111	111	111	1	1	1
1811	Chr01	117779271	117864594	350	0.176659	0.005743	0.185829	111	111	111	1	1	1
1812	Chr01	117874176	117884859	26	0.126589	0	0.126589	111	111	111	1	1	1
1813	Chr01	117885617	117954783	316	0.022154	0.007349	0.026068	111	111	111	1	1	1
1814	Chr01	117955583	117989053	163	0.099945	0.027672	0.117099	111	111	111	1	1	1
1815	Chr01	117990014	118014054	171	0.042501	0.920749	1.059652	110	110	1	1	1	2
1816	Chr01	118014500	118033650	176	0.787356	0.005722	0.809341	101	10	101	1	2	1
1817	Chr01	118035730	118111160	246	0.027868	0.11261	0.149454	111	111	111	1	1	1
1818	Chr01	118111427	118157036	277	0.799712	0.334721	0.900062	100	10	1	1	2	3
1819	Chr01	118157322	118181837	177	1.757909	0.046928	1.829927	101	10	101	1	2	1
1820	Chr01	118182765	118232142	141	0.392125	0.36632	0.541729	100	10	1	1	2	3
1821	Chr01	118236806	118301231	336	0.037194	0.522973	0.547424	110	110	1	1	1	2
1822	Chr01	118301279	118348486	173	0.320405	0.144678	0.367003	101	10	101	1	2	1
1823	Chr01	118349637	118700466	840	0.52277	0.003789	0.542565	101	10	101	1	2	1
1824	Chr01	118701183	118859664	439	0.00492	1.405185	1.426494	110	110	1	1	1	2
1825	Chr01	118859758	118893745	94	0.073523	0.351798	0.307307	110	110	1	1	1	2
1826	Chr01	118895830	118949837	210	0.14704	0.291026	0.267329	110	110	1	1	1	2
1827	Chr01	118950110	119018123	202	0.545872	0.041378	0.632332	101	10	101	1	2	1
1828	Chr01	119024411	119058866	104	1.269563	1.42436	0.212466	100	10	1	1	2	3
1829	Chr01	119059004	119130897	240	0.01448	0.607131	0.624614	110	110	1	1	1	2
1830	Chr01	119131046	119323745	531	0.265871	0.329174	0.190633	100	11	11	1	2	2
1831	Chr01	119334702	119355357	88	1.726398	0.058534	1.593992	101	10	101	1	2	1
1832	Chr01	119355529	119407816	119	0	0.071326	0.034105	111	111	111	1	1	1
1833	Chr01	119423092	119600719	128	0.179177	0.059524	0.085106	111	111	111	1	1	1
1834	Chr01	119609745	119923890	76	0.300841	0.315943	0.073685	100	11	11	1	2	2
1835	Chr01	119981473	120137156	139	0.097173	0.11818	0.071908	111	111	111	1	1	1
1836	Chr01	120138109	120143159	7	1.868218	0	1.868218	101	10	101	1	2	1
1837	Chr01	120148834	120171388	99	0.29689	0.268909	0	100	11	11	1	2	2
1838	Chr01	120194558	120205732	16	0.073443	0	0.073443	111	111	111	1	1	1
1839	Chr01	120216369	120316485	292	0.072375	0.073728	0.014094	111	111	111	1	1	1
1840	Chr01	120320115	120355147	207	0.072005	0.071664	0.009816	111	111	111	1	1	1
1841	Chr01	120356343	120409263	203	0.015039	0.015042	0.020208	111	111	111	1	1	1
1842	Chr01	120416757	120423524	29	0.071893	0.071893	0	111	111	111	1	1	1
1843	Chr01	120424388	120439020	48	0.529404	0.021272	0.474088	101	10	101	1	2	1
1844	Chr01	120439481	120574943	353	0.469762	0.281364	0.397004	100	10	1	1	2	3
1845	Chr01	120575468	120626065	235	0.039083	0.581729	0.702298	110	110	1	1	1	2
1846	Chr01	120626434	120657553	95	0.432251	0.211232	0.588632	100	10	1	1	2	3
1847	Chr01	120666552	120680825	72	0.089802	0.104089	0	111	111	111	1	1	1
1848	Chr01	120683050	120703513	18	0.498052	0.536582	0	100	11	11	1	2	2
1849	Chr01	120706514	120791646	344	0	0	0	111	111	111	1	1	1
1850	Chr01	120800782	120806082	27	0.397882	0	0.397882	101	10	101	1	2	1
1851	Chr01	120806419	120814452	51	0.802687	0	0.802687	101	10	101	1	2	1
1852	Chr01	120821581	120930078	335	0.149781	0.139466	0.012104	111	111	111	1	1	1
1853	Chr01	120938977	121004822	282	0.112478	0.222027	0.326794	110	110	1	1	1	2
1854	Chr01	121006809	121100526	367	0.395483	0.005479	0.40552	101	10	101	1	2	1
1855	Chr01	121105928	121152955	125	0	0.408842	0.408842	110	110	1	1	1	2
1856	Chr01	121153757	121162035	54	0	0.120512	0.120512	111	111	111	1	1	1
1857	Chr01	121169737	121179781	45	0.022721	0.19184	0.230723	111	110	101	1	2	3
1858	Chr01	121189348	121202994	42	0.323624	0	0.323624	101	10	101	1	2	1
1859	Chr01	121205725	121214015	40	0.803759	0	0.803759	101	10	101	1	2	1
1860	Chr01	121214743	121265433	102	0.987378	0.010634	1.058369	101	10	101	1	2	1
1861	Chr01	121266245	121280244	28	0.037858	0	0.037858	111	111	111	1	1	1
1862	Chr01	121281992	121718758	1072	0.003786	0.010592	0.011669	111	111	111	1	1	1
1863	Chr01	121720131	121725375	26	0	0.128704	0.128704	111	111	111	1	1	1
1864	Chr01	121726748	121738673	39	0	0.082157	0.0509	111	111	111	1	1	1
1865	Chr01	121739639	121783239	167	0.006066	0.256254	0.267909	110	110	1	1	1	2
1866	Chr01	121785326	121802839	26	0	1.294314	1.294314	110	110	1	1	1	2
1867	Chr01	121803265	121826552	27	1.38439	0.336471	1.197945	100	10	1	1	2	3
1868	Chr01	121828605	121834020	6	0.17868	0	0	111	111	111	1	1	1
1869	Chr01	121835172	122018846	450	0.332613	0.35533	0.005172	100	11	11	1	2	2
1870	Chr01	122022519	122069623	170	0.440735	0.03625	0.481799	101	10	101	1	2	1
1871	Chr01	122069728	122108509	180	0.299735	0.217867	0.444827	100	10	1	1	2	3
1872	Chr01	122111560	122219191	465	0.225752	0.22918	0.002485	100	11	11	1	2	2
1873	Chr01	122223812	122253247	151	0.013656	0.056437	0.042211	111	111	111	1	1	1
1874	Chr01	122259107	122285075	176	0	0.208661	0.208661	110	110	1	1	1	2
1875	Chr01	122286359	122381488	346	0.002933	0.192526	0.196277	111	111	111	1	1	1
1876	Chr01	122385847	122411153	60	0	1.370062	1.360022	110	110	1	1	1	2
1877	Chr01	122432071	122514926	498	0.284573	0.002089	0.275974	101	10	101	1	2	1
1878	Chr01	122515804	122525844	46	0.405813	0	0.405813	101	10	101	1	2	1
1879	Chr01	122526189	122536477	79	0.282382	0	0.282382	101	10	101	1	2	1
1880	Chr01	122537263	122544762	26	0	0	0	111	111	111	1	1	1
1881	Chr01	122550040	122596676	257	0.023854	0.015773	0.007847	111	111	111	1	1	1
1882	Chr01	122608320	122613705	18	0.262968	0	0.281463	101	10	101	1	2	1
1883	Chr01	122613776	122625111	45	0.208981	0.047274	0.283869	101	10	101	1	2	1
1884	Chr01	122626226	122638588	80	0.095098	0.203435	0.155544	110	111	11	1	2	3
1885	Chr01	122639757	122655065	81	0.545566	0	0.545566	101	10	101	1	2	1
1886	Chr01	122656499	122670594	126	0.136285	0	0.136285	111	111	111	1	1	1
1887	Chr01	122671661	122818139	775	0.278566	0.004373	0.303516	101	10	101	1	2	1
1888	Chr01	122819216	122845280	63	0.543279	0.01979	0.578624	101	10	101	1	2	1
1889	Chr01	122847008	122888119	177	0.388716	0.361167	0.028051	100	11	11	1	2	2
1890	Chr01	122896419	122964484	237	0.202791	0.004248	0.208278	101	10	101	1	2	1
1891	Chr01	122964689	122974803	22	0.412245	0	0.412245	101	10	101	1	2	1
1892	Chr01	122977045	123155212	759	0.587109	0.031587	0.517551	101	10	101	1	2	1
1893	Chr01	123155356	123163914	73	0.622452	0.042127	0.680955	101	10	101	1	2	1
1894	Chr01	123164398	123178541	95	0.548632	0.524289	0.420896	100	10	1	1	2	3
1895	Chr01	123180429	123190890	56	0.432678	0.451895	0.058785	100	11	11	1	2	2
1896	Chr01	123193341	123201511	43	0.023601	0.466251	0.427914	110	110	1	1	1	2
1897	Chr01	123201741	123230475	134	0.079347	0.163293	0.223576	111	110	101	1	2	3
1898	Chr01	123230524	123238538	45	0.452841	0.259426	0.538171	100	10	1	1	2	3
1899	Chr01	123242908	123365129	578	0.048976	0.458578	0.449058	110	110	1	1	1	2
1900	Chr01	123367170	123378640	99	0.06379	0.723626	0.69155	110	110	1	1	1	2
1901	Chr01	123379081	123389014	99	0.158389	0.020469	0.184573	111	111	111	1	1	1
1902	Chr01	123389318	123425279	103	0.283848	0.051292	0.337914	101	10	101	1	2	1
1903	Chr01	123425716	123433462	41	0.244118	0.371479	0.328872	100	10	1	1	2	3
1904	Chr01	123437870	123491339	205	0.01793	0.226501	0.249926	110	110	1	1	1	2
1905	Chr01	123499107	123525729	77	0.097204	0.12419	0.307764	111	110	101	1	2	3
1906	Chr01	123535709	123574067	142	0	0.014358	0.014358	111	111	111	1	1	1
1907	Chr01	123583947	123612158	112	0.534421	0.230589	0.295175	100	10	1	1	2	3
1908	Chr01	123613274	123680904	265	0.259428	0.258214	0.140822	100	11	11	1	2	2
1909	Chr01	123683425	123694831	22	0.220017	0.074281	0.167127	101	11	111	1	2	3
1911	Chr01	123718206	123793017	252	0.34664	0.314823	0	100	11	11	1	2	2
1912	Chr01	123815443	123871561	123	0.338827	0.348104	0.017949	100	11	11	1	2	2
1913	Chr01	123872360	124076799	461	0.215943	0.224259	0.00575	100	11	11	1	2	2
1914	Chr01	124078033	124105843	41	0.449816	0.487908	0	100	11	11	1	2	2
1915	Chr01	124106149	124121630	53	0.03909	0.039822	0	111	111	111	1	1	1
1916	Chr01	124124244	124162751	102	0.022573	0	0.011386	111	111	111	1	1	1
1917	Chr01	124174971	124215374	255	0.007909	0.00889	0	111	111	111	1	1	1
1918	Chr01	124216823	124235984	104	0.775141	0.800303	0	100	11	11	1	2	2
1919	Chr01	124253174	124315838	258	0.029241	0.024812	0.012389	111	111	111	1	1	1
1920	Chr01	124316110	124328478	36	1.737403	0.440958	0	100	11	11	1	2	2
1921	Chr01	124328746	124381621	167	0.018855	0.018621	0.006338	111	111	111	1	1	1
1922	Chr01	124384499	124450508	189	0.044531	0.051336	0.012687	111	111	111	1	1	1
1923	Chr01	124457979	124471236	67	0.583212	0.703477	0.696391	100	10	1	1	2	3
1924	Chr01	124471506	124492315	17	0.097847	0.428902	0.813198	110	110	1	1	1	2
1925	Chr01	124495463	124527173	100	0.210434	0.018179	0.103195	101	11	111	1	2	3
1926	Chr01	124527247	124690010	729	0.492715	0.009574	0.400758	101	10	101	1	2	1
1927	Chr01	124694640	124707191	68	0.11773	0.016404	0.132247	111	111	111	1	1	1
1928	Chr01	124707198	124716779	82	0.091832	0.014529	0.074848	111	111	111	1	1	1
1929	Chr01	124716844	124757666	242	0.130521	0.354086	0.218734	110	110	1	1	1	2
1930	Chr01	124758154	124869546	434	0.176252	0.200111	0.239789	110	110	1	1	1	2
1931	Chr01	124869713	124960803	463	0.346538	0.388858	0.603004	100	10	1	1	2	3
1932	Chr01	124965130	125225055	1139	0.390106	0.440526	0.019539	100	11	11	1	2	2
1933	Chr01	125226122	125267647	216	0.218283	0.274943	0.030811	100	11	11	1	2	2
1934	Chr01	125267823	125316365	268	0.21014	0.166029	0.309296	101	10	101	1	2	1
1935	Chr01	125317415	125385040	483	0.303099	0.335359	0.164169	100	11	11	1	2	2
1936	Chr01	125386723	125480677	445	0.453362	0.607474	0.525212	100	10	1	1	2	3
1937	Chr01	125481775	125526961	250	0.158875	0.209546	0.230416	110	110	1	1	1	2
1938	Chr01	125527440	125538381	78	0.161267	0.103412	0.086093	111	111	111	1	1	1
1939	Chr01	125538558	125615909	439	0.362058	0.183704	0.279634	101	10	101	1	2	1
1940	Chr01	125616342	125669854	263	0.056346	0.733574	0.727009	110	110	1	1	1	2
1941	Chr01	125670007	125683777	73	0.107929	0.638699	0.764936	110	110	1	1	1	2
1942	Chr01	125710939	125726583	79	0.053951	0.308911	0.287841	110	110	1	1	1	2
1943	Chr01	125727334	125743206	54	0.078653	0.345075	0.413275	110	110	1	1	1	2
1944	Chr01	125757769	125767117	40	0	0	0	111	111	111	1	1	1
1945	Chr01	125773991	125848559	349	0.014969	0.027096	0.033422	111	111	111	1	1	1
1946	Chr01	125848848	125856616	17	0	0	0	111	111	111	1	1	1
1947	Chr01	125872923	125892542	22	0	0.292574	0.190191	110	111	11	1	2	3
1948	Chr01	125892590	125932524	226	0	0.231903	0.221687	110	110	1	1	1	2
1949	Chr01	125938976	125954854	72	0	0.389338	0.397587	110	110	1	1	1	2
1950	Chr01	125955717	125984904	127	0	0.083816	0.085249	111	111	111	1	1	1
1951	Chr01	125989985	126079417	216	0	0.045407	0.046869	111	111	111	1	1	1
1952	Chr01	126102079	126198338	170	0	0.068855	0.068855	111	111	111	1	1	1
1953	Chr01	126202231	126322992	352	0.003207	0.013173	0.009909	111	111	111	1	1	1
1954	Chr01	126325207	126372265	294	0	0.750039	0.750039	110	110	1	1	1	2
1955	Chr01	126372448	126385348	82	0	0.457169	0.457169	110	110	1	1	1	2
1956	Chr01	126390078	126422706	147	0	0.742836	0.651356	110	110	1	1	1	2
1957	Chr01	126424141	126458820	186	0	0.969643	0.969643	110	110	1	1	1	2
1958	Chr01	126459296	126574714	881	0.002286	1.161855	1.15967	110	110	1	1	1	2
1959	Chr01	126574776	126624450	267	0	1.551694	1.534909	110	110	1	1	1	2
1960	Chr01	126630013	126680348	336	0	0.677097	0.680904	110	110	1	1	1	2
1961	Chr01	126680564	126714945	181	0	0.994549	0.994549	110	110	1	1	1	2
1962	Chr01	126716688	126907014	1008	0.9103	0.010748	0.82831	101	10	101	1	2	1
1963	Chr01	126907586	126915384	61	1.51951	0	1.51951	101	10	101	1	2	1
1964	Chr01	126935846	126959071	100	0.159395	0.149907	0.031738	111	111	111	1	1	1
1965	Chr01	126985024	127059493	290	0.035999	0.039967	0.032693	111	111	111	1	1	1
1966	Chr01	127064265	127076155	63	0.267974	0.27152	0.033124	100	11	11	1	2	2
1967	Chr01	127080702	127131012	133	1.024258	0.757045	0.963877	100	10	1	1	2	3
1968	Chr01	127141436	127458630	992	1.261813	0.009843	1.215164	101	10	101	1	2	1
1969	Chr01	127460863	127475864	59	1.323965	0.190889	1.307752	101	10	101	1	2	1
1970	Chr01	127480243	127563127	374	0.575028	0.602728	0	100	11	11	1	2	2
1971	Chr01	127566355	127579026	44	1.827308	1.820623	0	100	11	11	1	2	2
1972	Chr01	127579907	127686991	515	0.855091	0.846647	0.002248	100	11	11	1	2	2
1973	Chr01	127687083	127704638	158	1.113943	1.130922	0	100	11	11	1	2	2
1974	Chr01	127707483	127770322	474	1.248448	1.233596	0.002274	100	11	11	1	2	2
1975	Chr01	127770796	128052397	1225	0.34234	0.355044	0.000974	100	11	11	1	2	2
1976	Chr01	128052652	128082231	189	0.010641	0.010691	0	111	111	111	1	1	1
1977	Chr01	128088324	128104702	51	0.0889	0.085476	0	111	111	111	1	1	1
1978	Chr01	128109684	128165912	86	0.768862	0.768862	0	100	11	11	1	2	2
1979	Chr01	128167113	128221159	337	0.278373	0.271259	0	100	11	11	1	2	2
1980	Chr01	128221940	128227185	59	0.130718	0.130718	0	111	111	111	1	1	1
1981	Chr01	128227915	128324120	433	0.161874	0.159756	0	111	111	111	1	1	1
1982	Chr01	128334568	128341778	36	0	0	0	111	111	111	1	1	1
1983	Chr01	128342793	128375538	226	0.553131	0.563197	0	100	11	11	1	2	2
1984	Chr01	128375956	128454808	460	0.247461	0.248224	0.009497	100	11	11	1	2	2
1985	Chr01	128457883	128469629	98	1.485234	1.166126	0	100	11	11	1	2	2
1986	Chr01	128483455	128500124	122	0.137758	0.137758	0	111	111	111	1	1	1
1987	Chr01	128502771	128510354	43	0.184794	0.184794	0	111	111	111	1	1	1
1988	Chr01	128511182	128544001	212	0.209927	0.219546	0	100	11	11	1	2	2
1989	Chr01	128553178	128561125	56	0	0.01827	0.018714	111	111	111	1	1	1
1990	Chr01	128561770	128593552	195	0.010799	0.012393	0	111	111	111	1	1	1
1991	Chr01	128593873	128639123	124	0	0	0	111	111	111	1	1	1
1992	Chr01	128639556	128672942	147	0.057039	0.061241	0	111	111	111	1	1	1
1993	Chr01	128673261	128696228	109	0	0	0	111	111	111	1	1	1
1994	Chr01	128700299	128830348	416	0.345021	0.325311	0.002825	100	11	11	1	2	2
1995	Chr01	128854897	128860490	18	0	0	0	111	111	111	1	1	1
1996	Chr01	128860951	129057231	555	0.412216	0.406248	0.002241	100	11	11	1	2	2
1997	Chr01	129058050	129177445	383	0.005716	0.006212	0	111	111	111	1	1	1
1998	Chr01	129184280	129190486	35	0.029043	0.029043	0	111	111	111	1	1	1
1999	Chr01	129191112	129206321	109	0.090715	0.111748	0	111	111	111	1	1	1
2001	Chr01	129228184	129525990	761	0.427977	0.445814	0.001788	100	11	11	1	2	2
2002	Chr01	129527587	129685709	477	0.028675	0.026598	0	111	111	111	1	1	1
2003	Chr01	129686547	129754251	207	0.314487	0.317792	0	100	11	11	1	2	2
2004	Chr01	129754598	129798700	188	0.327673	0.327673	0	100	11	11	1	2	2
2005	Chr01	129802653	129808056	32	0.031768	0.031768	0	111	111	111	1	1	1
2006	Chr01	129811498	129885688	279	0.021945	0.021945	0	111	111	111	1	1	1
2007	Chr01	129890514	129897015	43	0.252727	0.230934	0	100	11	11	1	2	2
2008	Chr01	129898247	129919295	30	0.125939	0.125939	0	111	111	111	1	1	1
2009	Chr01	129930656	129942575	11	0.176877	0.12971	0.494818	111	110	101	1	2	3
2010	Chr01	129944395	130278416	995	0.020178	0.362553	0.359231	110	110	1	1	1	2
2011	Chr01	130279753	130285182	24	0.141995	0.959017	0.815379	110	110	1	1	1	2
2012	Chr01	130285973	130343594	113	0.48808	0.366229	0.502634	100	10	1	1	2	3
2013	Chr01	130348497	130370973	61	0.907888	1.202629	0.90271	100	10	1	1	2	3
2014	Chr01	130372866	130414465	150	1.406744	1.464697	0	100	11	11	1	2	2
2015	Chr01	130424813	130511143	324	1.289975	1.313775	0	100	11	11	1	2	2
2016	Chr01	130511223	130561433	227	1.571359	1.527194	0	100	11	11	1	2	2
2017	Chr01	130565048	130599590	116	1.070682	1.059572	0	100	11	11	1	2	2
2018	Chr01	130599777	130610411	32	0.591871	0.548456	0.036702	100	11	11	1	2	2
2019	Chr01	130610707	130628958	112	1.378624	1.292453	0	100	11	11	1	2	2
2020	Chr01	130632574	130638523	12	0.09681	0.104598	0	111	111	111	1	1	1
2021	Chr01	130646772	131078202	1337	0.003878	0.001531	0.000779	111	111	111	1	1	1
2022	Chr01	131079202	131093942	62	0	0	0	111	111	111	1	1	1
2023	Chr01	131096389	131156597	137	0	0	0	111	111	111	1	1	1
2024	Chr01	131165502	131195709	134	0.00774	0	0	111	111	111	1	1	1
2025	Chr01	131196002	131421861	799	0	0	0	111	111	111	1	1	1
2026	Chr01	131423760	131439676	52	0	0	0	111	111	111	1	1	1
2027	Chr01	131450404	131511642	266	0	0.003795	0.003795	111	111	111	1	1	1
2028	Chr01	131512328	131518764	48	0	0	0	111	111	111	1	1	1
2029	Chr01	131522162	131533205	52	0	0	0	111	111	111	1	1	1
2030	Chr01	131533452	131538482	40	0	0	0	111	111	111	1	1	1
2031	Chr01	131541184	131638594	500	0	0	0	111	111	111	1	1	1
2032	Chr01	131643557	131660925	72	0	0	0	111	111	111	1	1	1
2033	Chr01	131661037	131970233	1249	0.002793	0.00191	0.001936	111	111	111	1	1	1
2034	Chr01	131978048	131983954	57	0	0	0	111	111	111	1	1	1
2035	Chr01	131984351	132042689	214	0	0.023846	0.00781	111	111	111	1	1	1
2036	Chr01	132042778	132110114	319	0	0	0	111	111	111	1	1	1
2037	Chr01	132123586	132226912	372	0.006057	0.003005	0	111	111	111	1	1	1
2038	Chr01	132252474	132316158	249	0.025045	0.024932	0	111	111	111	1	1	1
2039	Chr01	132316358	132379376	104	0	0	0	111	111	111	1	1	1
2040	Chr01	132383808	132402010	46	0.022984	0	0	111	111	111	1	1	1
2041	Chr01	132409361	132447881	149	0	0	0	111	111	111	1	1	1
2042	Chr01	132454122	132471654	94	0	0	0	111	111	111	1	1	1
2043	Chr01	132475189	132596045	508	0.002018	0	0	111	111	111	1	1	1
2044	Chr01	132598724	132672308	518	0	0	0	111	111	111	1	1	1
2045	Chr01	132672616	132694267	74	0.013596	0.06061	0.076376	111	111	111	1	1	1
2046	Chr01	132697515	132861114	717	0.007272	0.020252	0.015644	111	111	111	1	1	1
2047	Chr01	132870694	133147060	1463	0.003616	0.17059	0.171619	111	111	111	1	1	1
2048	Chr01	133147855	133319370	677	0	0.049338	0.049493	111	111	111	1	1	1
2049	Chr01	133319759	133325347	15	0	0.160743	0.160743	111	111	111	1	1	1
2050	Chr01	133326889	133392781	301	0	0.205245	0.206117	110	110	1	1	1	2
2051	Chr01	133394426	133421163	145	0	0.585928	0.578672	110	110	1	1	1	2
2052	Chr01	133421548	133599184	894	0.001209	0.503144	0.512579	110	110	1	1	1	2
2053	Chr01	133602497	133648518	99	0	0.222996	0.222996	110	110	1	1	1	2
2054	Chr01	133653487	133661437	21	0	0	0	111	111	111	1	1	1
2055	Chr01	133661636	133671754	40	0	0	0	111	111	111	1	1	1
2056	Chr01	133674566	133856390	430	0	0.01221	0.012269	111	111	111	1	1	1
2057	Chr01	133856487	133884256	123	0	0.017112	0.008759	111	111	111	1	1	1
2058	Chr01	133896457	133947084	241	0.008711	0.00848	0.013242	111	111	111	1	1	1
2059	Chr01	133947304	133964282	90	0	0	0	111	111	111	1	1	1
2060	Chr01	133976200	134027001	225	0	0.009072	0.00912	111	111	111	1	1	1
2061	Chr01	134027372	134114489	452	0.002633	0.004611	0.002637	111	111	111	1	1	1
2062	Chr01	134115290	134124063	26	0	0.040851	0.040851	111	111	111	1	1	1
2063	Chr01	134135163	134147293	102	0	0	0	111	111	111	1	1	1
2064	Chr01	134149029	134185301	151	0	0	0	111	111	111	1	1	1
2065	Chr01	134188006	134199812	66	0	0	0	111	111	111	1	1	1
2066	Chr01	134200930	134208059	35	0.125852	0	0.125852	111	111	111	1	1	1
2067	Chr01	134212785	134239607	14	0.462567	0.530207	0	100	11	11	1	2	2
2068	Chr01	134239994	134276055	184	0.124886	0.141744	0.005894	111	111	111	1	1	1
2069	Chr01	134276773	134283021	26	0.277394	0.277394	0	100	11	11	1	2	2
2070	Chr01	134283519	134293348	33	0.100872	0.100872	0	111	111	111	1	1	1
2071	Chr01	134298246	134336576	161	0.40172	0.4344	0.006404	100	11	11	1	2	2
2072	Chr01	134337315	134350030	36	0.361493	0.322087	0	100	11	11	1	2	2
2073	Chr01	134354063	134370762	88	0	0.059425	0.060089	111	111	111	1	1	1
2074	Chr01	134383392	134389862	48	0	0	0	111	111	111	1	1	1
2075	Chr01	134392234	134408933	101	0	0	0	111	111	111	1	1	1
2076	Chr01	134409011	134417703	89	0	0	0	111	111	111	1	1	1
2077	Chr01	134417858	134442331	215	0	0	0	111	111	111	1	1	1
2078	Chr01	134446420	134468490	188	0	0.005362	0.005362	111	111	111	1	1	1
2079	Chr01	134468566	134476071	45	0	0	0	111	111	111	1	1	1
2080	Chr01	134476894	134498513	158	0	0	0	111	111	111	1	1	1
2081	Chr01	134501120	134506306	72	0	0	0	111	111	111	1	1	1
2082	Chr01	134506488	134526073	180	0	0	0	111	111	111	1	1	1
2083	Chr01	134526366	134535779	36	0	0	0	111	111	111	1	1	1
2084	Chr01	134536718	134568361	306	0	0.006735	0.003383	111	111	111	1	1	1
2085	Chr01	134579987	134594694	109	0	0	0	111	111	111	1	1	1
2086	Chr01	134599248	134659958	325	0.003116	0.30451	0.296365	110	110	1	1	1	2
2087	Chr01	134661429	134743999	569	0	0	0	111	111	111	1	1	1
2088	Chr01	134744119	134752882	63	0.016002	0	0	111	111	111	1	1	1
2089	Chr01	134752974	134786786	185	0	0.011704	0.011704	111	111	111	1	1	1
2090	Chr01	134790586	134800408	74	0	0	0	111	111	111	1	1	1
2091	Chr01	134802456	134814590	65	0	0.021956	0.021956	111	111	111	1	1	1
2092	Chr01	134820726	134844933	109	0	0.716406	0.716406	110	110	1	1	1	2
2093	Chr01	134850381	134857000	39	0	0.446702	0.446702	110	110	1	1	1	2
2094	Chr01	134857035	134910517	262	0.008794	0.403898	0.385892	110	110	1	1	1	2
2095	Chr01	134915746	134941034	121	0	0.127264	0.127363	111	111	111	1	1	1
2096	Chr01	134946083	134958414	96	0	0.603951	0.603951	110	110	1	1	1	2
2097	Chr01	134958836	134984689	54	0.020774	0.072209	0.048208	111	111	111	1	1	1
2098	Chr01	134985309	134990494	19	0.066975	0	0.066975	111	111	111	1	1	1
2099	Chr01	135001835	135022320	66	0	0	0	111	111	111	1	1	1
2100	Chr01	135023603	135033070	56	0	0	0	111	111	111	1	1	1
2101	Chr01	135035687	135041472	25	0	0	0	111	111	111	1	1	1
2102	Chr01	135048099	135080281	184	0.012747	0	0	111	111	111	1	1	1
2103	Chr01	135089574	135108999	81	0	0.04104	0.020712	111	111	111	1	1	1
2104	Chr01	135109574	135216234	456	0.002225	0.011613	0.006989	111	111	111	1	1	1
2105	Chr01	135218450	135241886	188	0.010773	0	0.011454	111	111	111	1	1	1
2106	Chr01	135241992	135248091	24	0	0	0	111	111	111	1	1	1
2107	Chr01	135258903	135266101	29	0.091156	0.082454	0	111	111	111	1	1	1
2108	Chr01	135266984	135299620	128	0.008035	0.007969	0	111	111	111	1	1	1
2109	Chr01	135300777	135333624	149	0	0.009747	0.010077	111	111	111	1	1	1
2110	Chr01	135333686	135488339	364	0.009095	0.014616	0.00731	111	111	111	1	1	1
2111	Chr01	135515234	135523883	11	0	0.114754	0	111	111	111	1	1	1
2112	Chr01	135536433	135557995	83	0	0	0	111	111	111	1	1	1
2113	Chr01	135558443	135681687	476	0.002152	0.002113	0	111	111	111	1	1	1
2114	Chr01	135685251	135760399	462	0	0.002216	0.002237	111	111	111	1	1	1
2115	Chr01	135764845	135792006	182	0	0	0	111	111	111	1	1	1
2116	Chr01	135792440	135854823	392	0	0	0	111	111	111	1	1	1
2117	Chr01	135858677	135881667	55	0	0	0	111	111	111	1	1	1
2118	Chr01	135884252	135890138	31	0	0	0	111	111	111	1	1	1
2119	Chr01	135901700	135907116	18	0	0	0	111	111	111	1	1	1
2120	Chr01	135909002	136004440	340	0	0	0	111	111	111	1	1	1
2121	Chr01	136004812	136014202	80	0	0	0	111	111	111	1	1	1
2122	Chr01	136014874	136026912	78	0	0	0	111	111	111	1	1	1
2123	Chr01	136026988	136034371	69	0.126454	0	0.128122	111	111	111	1	1	1
2124	Chr01	136038818	136051729	76	0.026875	0	0.026875	111	111	111	1	1	1
2125	Chr01	136053152	136062225	24	0.120747	0.056382	0	111	111	111	1	1	1
2126	Chr01	136063782	136089099	85	0.063496	0	0.076457	111	111	111	1	1	1
2127	Chr01	136093650	136147982	315	0.386412	0.003604	0.339989	101	10	101	1	2	1
2128	Chr01	136148287	136168671	126	0.103241	0	0.11397	111	111	111	1	1	1
2129	Chr01	136170511	136254147	261	0.027462	0	0.023522	111	111	111	1	1	1
2130	Chr01	136259249	136265797	18	0.19461	0	0.19461	111	111	111	1	1	1
2131	Chr01	136269637	136320539	209	0.709932	0.014929	0.722247	101	10	101	1	2	1
2132	Chr01	136321351	136326854	38	0.80756	0	0.80756	101	10	101	1	2	1
2133	Chr01	136331770	136356364	113	1.012683	0	1.012683	101	10	101	1	2	1
2134	Chr01	136357269	136364916	33	1.62018	0	1.62018	101	10	101	1	2	1
2135	Chr01	136365705	136389119	59	1.12454	0	1.12454	101	10	101	1	2	1
2136	Chr01	136389425	136406035	37	0.874398	0	0.874398	101	10	101	1	2	1
2137	Chr01	136406902	136413012	33	1.610992	0	1.610992	101	10	101	1	2	1
2138	Chr01	136417433	136457262	173	0.944187	0	0.938102	101	10	101	1	2	1
2139	Chr01	136470357	136483276	66	1.345048	0	1.345048	101	10	101	1	2	1
2140	Chr01	136489904	136504584	123	1.128395	0	1.128395	101	10	101	1	2	1
2141	Chr01	136505078	136522739	165	1.261159	0	1.261159	101	10	101	1	2	1
2142	Chr01	136522849	136698868	906	0.884135	0.001108	0.877621	101	10	101	1	2	1
2143	Chr01	136699947	136708765	42	1.059259	0	1.059259	101	10	101	1	2	1
2144	Chr01	136709683	136908787	729	1.371336	0	1.365532	101	10	101	1	2	1
2145	Chr01	136922578	136947412	34	1.068482	0	0.911493	101	10	101	1	2	1
2146	Chr01	136948457	136983732	99	1.018233	0	0.9925	101	10	101	1	2	1
2147	Chr01	136987060	137091390	267	1.136	0.007706	1.193439	101	10	101	1	2	1
2148	Chr01	137093026	137107577	30	2.508163	0	2.320113	101	10	101	1	2	1
2149	Chr01	137112367	137167928	237	1.106596	0.044976	0.922809	101	10	101	1	2	1
2150	Chr01	137168877	137176319	58	1.107232	0	1.107232	101	10	101	1	2	1
2151	Chr01	137179720	137298740	653	0.900683	0.001538	0.898477	101	10	101	1	2	1
2152	Chr01	137301211	137630253	1675	0.930308	0.002463	0.91372	101	10	101	1	2	1
2153	Chr01	137642003	137656197	63	0.017595	0	0	111	111	111	1	1	1
2154	Chr01	137656644	137683962	173	0	0	0	111	111	111	1	1	1
2155	Chr01	137683998	137713186	161	0	0	0	111	111	111	1	1	1
2156	Chr01	137714318	137822406	795	0.003845	0.001258	0.002561	111	111	111	1	1	1
2157	Chr01	137823163	137856825	279	0	0	0	111	111	111	1	1	1
2158	Chr01	137857140	137953330	608	0	0	0	111	111	111	1	1	1
2159	Chr01	137953797	137985173	197	0	0	0	111	111	111	1	1	1
2160	Chr01	137987363	138018195	157	0	0	0	111	111	111	1	1	1
2161	Chr01	138022466	138064674	236	0	0	0	111	111	111	1	1	1
2162	Chr01	138064777	138074689	74	0	0	0	111	111	111	1	1	1
2163	Chr01	138085510	138253759	866	0	0	0	111	111	111	1	1	1
2164	Chr01	138255160	138433955	946	0.003209	0.006591	0.003299	111	111	111	1	1	1
2165	Chr01	138446511	138623296	641	0.006703	0.005398	0.005398	111	111	111	1	1	1
2166	Chr01	138623497	138637247	39	0.092609	0	0	111	111	111	1	1	1
2167	Chr01	138639444	138661347	89	0.023547	0.041903	0.021106	111	111	111	1	1	1
2168	Chr01	138661490	138669535	59	0	0	0	111	111	111	1	1	1
2169	Chr01	138670013	138735539	655	0	0	0	111	111	111	1	1	1
2170	Chr01	138736051	138826710	341	0.01019	0	0.006836	111	111	111	1	1	1
2171	Chr01	138826889	138903085	432	0.012446	0.005889	0	111	111	111	1	1	1
2172	Chr01	138903856	138931921	176	0	0	0	111	111	111	1	1	1
2173	Chr01	138933132	138943387	15	0	0	0	111	111	111	1	1	1
2174	Chr01	138952180	138958190	10	0	0	0	111	111	111	1	1	1
2175	Chr01	138958276	138964735	21	0	0	0	111	111	111	1	1	1
2176	Chr01	138973514	138984053	12	0	0	0	111	111	111	1	1	1
2177	Chr01	138997420	139046315	165	0	0	0	111	111	111	1	1	1
2178	Chr01	139049667	139062902	77	0	0.013329	0.013329	111	111	111	1	1	1
2179	Chr01	139063447	139102974	248	0	0	0	111	111	111	1	1	1
2180	Chr01	139110711	139116107	15	0	0.242931	0	110	111	11	1	2	3
2181	Chr01	139117115	139408151	1042	0.002126	0.007363	0	111	111	111	1	1	1
2182	Chr01	139408329	139414827	22	0.04699	0.086193	0	111	111	111	1	1	1
2183	Chr01	139415984	139425807	47	0.023442	0	0.023442	111	111	111	1	1	1
2184	Chr01	139437357	139448022	23	0.144621	0	0.144621	111	111	111	1	1	1
2185	Chr01	139449167	139465219	119	0.366995	0	0.344461	101	10	101	1	2	1
2186	Chr01	139465582	139507068	144	0.614395	0.008202	0.640083	101	10	101	1	2	1
2187	Chr01	139508016	139553395	182	0.051008	0	0.051589	111	111	111	1	1	1
2188	Chr01	139556300	139565292	68	0.014825	0	0.015046	111	111	111	1	1	1
2189	Chr01	139566821	139691326	613	0.41056	0	0.412665	101	10	101	1	2	1
2190	Chr01	139693479	139713218	83	0.063772	0	0.064685	111	111	111	1	1	1
2191	Chr01	139713380	139739282	124	0.291185	0.139223	0.150383	101	11	111	1	2	3
2192	Chr01	139739359	139749060	79	0.139751	0	0.139751	111	111	111	1	1	1
2193	Chr01	139750543	139790301	270	0.244185	0.003777	0.244185	101	10	101	1	2	1
2194	Chr01	139792894	139812872	34	1.814198	0	2.018874	101	10	101	1	2	1
2195	Chr01	139816927	139827873	78	0.173586	0	0	111	111	111	1	1	1
2196	Chr01	139829807	139840283	35	0.213962	0	0.186723	101	11	111	1	2	3
2197	Chr01	139840390	140020631	902	0.007905	0.006279	0.005404	111	111	111	1	1	1
2198	Chr01	140022619	140191187	709	0.016747	0.008704	0.010683	111	111	111	1	1	1
2199	Chr01	140191791	140201488	84	0.340445	0	0.296597	101	10	101	1	2	1
2200	Chr01	140201742	140279298	451	0.013665	0	0.01172	111	111	111	1	1	1
2201	Chr01	140280619	140287173	60	0.436354	0	0.436354	101	10	101	1	2	1
2202	Chr01	140289591	140332012	260	0.068302	0	0.068302	111	111	111	1	1	1
2203	Chr01	140332261	140385962	210	0.028497	0.005598	0.018445	111	111	111	1	1	1
2204	Chr01	140399726	140404863	48	0	0.021074	0	111	111	111	1	1	1
2205	Chr01	140405074	140410634	32	0.232531	0	0.159712	101	11	111	1	2	3
2206	Chr01	140418772	140485941	134	0.44739	0.00753	0.44739	101	10	101	1	2	1
2207	Chr01	140485985	140500009	37	0.298118	0	0.119302	101	11	111	1	2	3
2208	Chr01	140500464	140528710	155	0.020571	0	0.024484	111	111	111	1	1	1
2209	Chr01	140530290	140545230	99	0	0	0	111	111	111	1	1	1
2210	Chr01	140546517	140561246	109	0.92059	0.009357	0.87844	101	10	101	1	2	1
2211	Chr01	140564618	140581520	51	0.035207	0	0.035207	111	111	111	1	1	1
2212	Chr01	140581645	140628854	113	1.454975	0.020344	1.421608	101	10	101	1	2	1
2213	Chr01	140630001	140655558	89	0.503895	0.047934	0.512357	101	10	101	1	2	1
2214	Chr01	140656030	140668148	35	0	0	0	111	111	111	1	1	1
2215	Chr01	140695479	140771294	427	0.410514	0.007144	0.394418	101	10	101	1	2	1
2216	Chr01	140772147	140778781	73	0.042027	0	0.042027	111	111	111	1	1	1
2217	Chr01	140790962	140913546	499	0.939242	0	0.93546	101	10	101	1	2	1
2218	Chr01	140915005	141046192	523	0.01953	0	0.017571	111	111	111	1	1	1
2219	Chr01	141046440	141058973	76	0.267371	0	0.267371	101	10	101	1	2	1
2220	Chr01	141061265	141075464	90	0.285748	0	0.285748	101	10	101	1	2	1
2221	Chr01	141078541	141137988	269	0.113018	0.00767	0.113638	111	111	111	1	1	1
2222	Chr01	141141829	141271358	507	0.008689	0	0.008689	111	111	111	1	1	1
2223	Chr01	141271671	141342199	501	0.45174	0.00411	0.450288	101	10	101	1	2	1
2224	Chr01	141367257	141403420	37	1.024673	0.039296	1.151572	101	10	101	1	2	1
2225	Chr01	141414142	141419785	27	2.377838	0	2.377838	101	10	101	1	2	1
2226	Chr01	141423830	141450864	146	1.564951	0.086804	1.398575	101	10	101	1	2	1
2227	Chr01	141450908	141493384	131	1.213961	0.032547	1.234447	101	10	101	1	2	1
2228	Chr01	141493446	141505997	7	0	0	0	111	111	111	1	1	1
2229	Chr01	141513967	141572386	184	1.697249	0.023754	1.74858	101	10	101	1	2	1
2230	Chr01	141589237	141597300	57	1.413304	0.074756	1.087734	101	10	101	1	2	1
2231	Chr01	141597341	141664998	134	1.200531	0.023753	1.092354	101	10	101	1	2	1
2232	Chr01	141673054	141696641	71	0.469659	0.069144	0.524335	101	10	101	1	2	1
2233	Chr01	141698605	141741753	118	0.796252	0.294677	0.884593	100	10	1	1	2	3
2234	Chr01	141752943	141759133	25	0.08984	0	0.08984	111	111	111	1	1	1
2235	Chr01	141765979	141817956	72	0.21568	0	0.21568	101	10	101	1	2	1
2236	Chr01	141833641	141857857	36	0.107762	0.029183	0.147269	111	111	111	1	1	1
2237	Chr01	141858939	141908086	17	0.069699	0	0.074094	111	111	111	1	1	1
2238	Chr01	141913572	141921870	17	0.127499	0	0.127499	111	111	111	1	1	1
2239	Chr01	141922956	141929143	12	0.096084	0.203861	0.105083	110	111	11	1	2	3
2240	Chr01	141931356	141937998	12	0.104205	0	0.104205	111	111	111	1	1	1
2241	Chr01	141944468	141964216	29	0.040652	0	0.040652	111	111	111	1	1	1
2242	Chr01	141995167	142110308	326	0	0	0	111	111	111	1	1	1
2243	Chr01	142110670	142203159	274	0.322558	0.003931	0.320575	101	10	101	1	2	1
2244	Chr01	142213997	142285897	251	0.033316	0.009275	0.023791	111	111	111	1	1	1
2245	Chr01	142297656	142325685	62	0.070673	0	0.073003	111	111	111	1	1	1
2246	Chr01	142326551	142338206	47	0.06969	0.06748	0.06748	111	111	111	1	1	1
2247	Chr01	142339717	142351082	56	0.135757	0.052266	0.159649	111	111	111	1	1	1
2248	Chr01	142351471	142359110	42	0.024772	0	0.024772	111	111	111	1	1	1
2249	Chr01	142360600	142465591	350	0.021249	0	0.021318	111	111	111	1	1	1
2250	Chr01	142465976	142538223	132	0.007824	0	0	111	111	111	1	1	1
2251	Chr01	142545542	142563299	44	0.022999	0	0.022999	111	111	111	1	1	1
2252	Chr01	142563757	142590378	111	0	0	0	111	111	111	1	1	1
2253	Chr01	142591372	142670116	171	0	0.012504	0.012504	111	111	111	1	1	1
2254	Chr01	142671949	142678685	42	0	0	0	111	111	111	1	1	1
2255	Chr01	142689658	142734419	215	0.195638	0.004878	0.196702	111	111	111	1	1	1
2256	Chr01	142735330	142824695	211	0.053786	0	0.048259	111	111	111	1	1	1
2257	Chr01	142829403	142898678	236	0.316699	0	0.318544	101	10	101	1	2	1
2258	Chr01	142906971	142940506	165	0.006613	0	0.010665	111	111	111	1	1	1
2259	Chr01	142944214	143392974	903	0.026067	0.002557	0.02772	111	111	111	1	1	1
2260	Chr01	143397240	143442586	51	0	0.02276	0.02276	111	111	111	1	1	1
2261	Chr01	143444215	143696902	370	0.022432	0	0.019618	111	111	111	1	1	1
2262	Chr01	143699529	143721308	35	0	0	0	111	111	111	1	1	1
2263	Chr01	143730508	143792275	161	0.359953	0	0.353034	101	10	101	1	2	1
2264	Chr01	143792869	143859632	141	0.355362	0.007711	0.357194	101	10	101	1	2	1
2265	Chr01	143862577	143982453	337	0.358877	0	0.358877	101	10	101	1	2	1
2266	Chr01	143985549	144082856	370	0.404758	0.015842	0.451184	101	10	101	1	2	1
2267	Chr01	144083734	144091283	35	0.289521	0	0.289521	101	10	101	1	2	1
2268	Chr01	144091605	144389656	829	0.246652	0.002627	0.245492	101	10	101	1	2	1
2269	Chr01	144390131	144575730	516	0.234433	0	0.230691	101	10	101	1	2	1
2270	Chr01	144579043	144615763	165	0.100163	0	0.100163	111	111	111	1	1	1
2271	Chr01	144627401	144730553	396	0.211191	0	0.213365	101	10	101	1	2	1
2272	Chr01	144731689	144740417	31	0.795248	0	0.795248	101	10	101	1	2	1
2273	Chr01	144740679	144847073	383	0.394737	0.002673	0.395517	101	10	101	1	2	1
2274	Chr01	144848100	144875750	95	0.983226	0.133587	0.483506	101	10	101	1	2	1
2275	Chr01	144875889	145061716	690	0.28269	0.001488	0.278159	101	10	101	1	2	1
2276	Chr01	145061978	145082931	80	0.62729	0	0.59678	101	10	101	1	2	1
2277	Chr01	145083115	145090668	45	0.13372	0	0.13372	111	111	111	1	1	1
2278	Chr01	145091389	145103965	71	0.276285	0	0.236736	101	10	101	1	2	1
2279	Chr01	145104151	145168607	252	0.193663	0	0.192784	111	111	111	1	1	1
2280	Chr01	145171425	145191525	45	0.299669	0	0.299669	101	10	101	1	2	1
2281	Chr01	145193480	145209111	89	0.235068	0	0.238838	101	10	101	1	2	1
2282	Chr01	145209111	145233829	33	0.214772	0	0.167919	101	11	111	1	2	3
2283	Chr01	145239624	145258280	95	0.033244	0	0.034248	111	111	111	1	1	1
2284	Chr01	145258624	145457430	425	0.049342	0.002668	0.050339	111	111	111	1	1	1
2286	Chr01	145468141	145473248	36	0.086634	0.028539	0.086634	111	111	111	1	1	1
2287	Chr01	145483637	145496984	59	1.023384	0.039031	0.824831	101	10	101	1	2	1
2288	Chr01	145508590	145523651	150	0.140801	0	0.141777	111	111	111	1	1	1
2289	Chr01	145530302	145539545	22	1.671874	0	1.671874	101	10	101	1	2	1
2290	Chr01	145541014	145594088	226	0.232377	0.013745	0.244056	101	10	101	1	2	1
2291	Chr01	145598773	145620116	87	0.300271	0	0.300271	101	10	101	1	2	1
2292	Chr01	145620897	145638254	76	0.083387	0	0.045865	111	111	111	1	1	1
2293	Chr01	145639500	145660204	124	0.041687	0	0.041687	111	111	111	1	1	1
2294	Chr01	145665308	145687786	178	0.213906	0	0.210772	101	10	101	1	2	1
2295	Chr01	145688506	145786042	416	0.51246	0	0.51246	101	10	101	1	2	1
2296	Chr01	145797394	145839164	156	0.040396	0.013303	0.027132	111	111	111	1	1	1
2297	Chr01	145839316	145889076	144	0.059561	0	0.059561	111	111	111	1	1	1
2298	Chr01	145889821	145914771	58	0.035386	0	0.035386	111	111	111	1	1	1
2299	Chr01	145925731	145948226	159	0.089571	0	0.089571	111	111	111	1	1	1
2300	Chr01	145950503	145957176	33	0.068729	0	0.085866	111	111	111	1	1	1
2301	Chr01	145967108	145993996	244	0.156113	0	0.156923	111	111	111	1	1	1
2302	Chr01	145998908	146028582	187	0.049764	0	0.049764	111	111	111	1	1	1
2303	Chr01	146030839	146046012	49	0.038972	0	0.038972	111	111	111	1	1	1
2304	Chr01	146056351	146163334	257	0.004279	0.004336	0	111	111	111	1	1	1
2305	Chr01	146163485	146195130	44	0	0	0	111	111	111	1	1	1
2306	Chr01	146207472	146271269	169	0.920097	0	0.899615	101	10	101	1	2	1
2307	Chr01	146283061	146294033	35	0.709887	0	0.709887	101	10	101	1	2	1
2308	Chr01	146295469	146421404	489	0.246705	0	0.245014	101	10	101	1	2	1
2309	Chr01	146428325	146535951	339	0.251185	0	0.254583	101	10	101	1	2	1
2310	Chr01	146543739	146553705	34	0.341999	0	0.353419	101	10	101	1	2	1
2311	Chr01	146553878	146561392	17	0.206401	0	0.144497	101	11	111	1	2	3
2312	Chr01	146563196	146578268	80	0.130018	0	0.130018	111	111	111	1	1	1
2313	Chr01	146578381	146664480	210	0.256201	0.0106	0.218481	101	10	101	1	2	1
2314	Chr01	146665507	146673671	43	0.187568	1.00045	0.541416	110	110	1	1	1	2
2315	Chr01	146681655	146687062	36	0.349655	0.143669	0	101	11	111	1	2	3
2316	Chr01	146688430	146708106	49	0.299629	0	0.270585	101	10	101	1	2	1
2317	Chr01	146715247	146733084	150	0.134741	0	0.127064	111	111	111	1	1	1
2318	Chr01	146733953	146840218	460	0.545829	0.006633	0.547232	101	10	101	1	2	1
2319	Chr01	146848198	146911254	214	0.008528	0	0.008528	111	111	111	1	1	1
2320	Chr01	146922918	147131686	756	0.200951	0	0.200951	101	10	101	1	2	1
2321	Chr01	147142418	147175673	183	0.477821	0	0.477821	101	10	101	1	2	1
2322	Chr01	147175806	147198909	90	0.258039	0	0.246003	101	10	101	1	2	1
2323	Chr01	147200983	147260561	166	0.232496	0.012331	0.232496	101	10	101	1	2	1
2324	Chr01	147262845	147351732	497	0.334044	0.011468	0.325904	101	10	101	1	2	1
2325	Chr01	147368905	147374034	34	0.093888	0	0.040851	111	111	111	1	1	1
2326	Chr01	147382284	147517876	655	0.006353	0	0.006394	111	111	111	1	1	1
2327	Chr01	147521268	147547215	132	0.023303	0.00761	0.031222	111	111	111	1	1	1
2328	Chr01	147548522	147651941	367	0.002766	0	0.002766	111	111	111	1	1	1
2329	Chr01	147652020	147732911	480	0.006293	0	0.006319	111	111	111	1	1	1
2330	Chr01	147732932	147766181	188	0.228022	0.033269	0.070305	101	11	111	1	2	3
2331	Chr01	147766234	147908735	481	0.0089	0	0.008939	111	111	111	1	1	1
2332	Chr01	147916853	148353118	1611	0.004574	0.00128	0.005295	111	111	111	1	1	1
2333	Chr01	148353373	148373448	161	0.008171	0.00631	0	111	111	111	1	1	1
2334	Chr01	148373839	148696748	770	0.004592	0.004201	0.006152	111	111	111	1	1	1
2335	Chr01	148697632	148736315	169	0.082746	0	0.083304	111	111	111	1	1	1
2336	Chr01	148737260	148775238	176	0.049682	0	0.053483	111	111	111	1	1	1
2337	Chr01	148775828	148842220	352	0.029177	0	0.029177	111	111	111	1	1	1
2338	Chr01	148842428	148864495	68	0	0	0	111	111	111	1	1	1
2339	Chr01	148864568	148910067	253	0.421243	0	0.421243	101	10	101	1	2	1
2340	Chr01	148910904	148918884	17	0	0	0	111	111	111	1	1	1
2341	Chr01	148919341	148952772	148	0.027428	0	0.027428	111	111	111	1	1	1
2342	Chr01	148953552	148973961	66	0.54198	0	0.54198	101	10	101	1	2	1
2343	Chr01	148980506	148996465	69	0.725984	0	0.724898	101	10	101	1	2	1
2344	Chr01	149008341	149071549	364	0.191806	0	0.191806	111	111	111	1	1	1
2345	Chr01	149075556	149177663	202	0.055993	0.00501	0.055993	111	111	111	1	1	1
2346	Chr01	149178054	149220531	105	0.828361	0	0.844127	101	10	101	1	2	1
2347	Chr01	149232787	149284071	72	0.125829	0.013979	0.108912	111	111	111	1	1	1
2348	Chr01	149284476	149297340	20	0.433159	0	0.476388	101	10	101	1	2	1
2349	Chr01	149298765	149305496	64	0.032292	0	0.032722	111	111	111	1	1	1
2350	Chr01	149305598	149352386	69	0.161097	0	0	111	111	111	1	1	1
2351	Chr01	149352708	150347038	2312	0.01855	0.005131	0.017604	111	111	111	1	1	1
2352	Chr01	150348201	150353416	63	0.032675	0	0.032675	111	111	111	1	1	1
2353	Chr01	150354753	150366786	69	0.447284	0	0.447284	101	10	101	1	2	1
2354	Chr01	150378606	150446949	447	0.47775	0.016107	0.410658	101	10	101	1	2	1
2355	Chr01	150447150	150519612	228	0.168938	0.012642	0.173196	111	111	111	1	1	1
2356	Chr01	150520518	150526626	23	0.241304	0	0.241304	101	10	101	1	2	1
2357	Chr01	150530921	150594345	496	0.045995	0.006066	0.043854	111	111	111	1	1	1
2358	Chr01	150594894	150603940	48	0.02199	0	0.02199	111	111	111	1	1	1
2359	Chr01	150607186	150616829	54	0.058286	0	0.058286	111	111	111	1	1	1
2360	Chr01	150618366	150639027	155	0.322524	0	0.325406	101	10	101	1	2	1
2361	Chr01	150666305	150684117	119	0.06144	0	0.06144	111	111	111	1	1	1
2362	Chr01	150686016	150694695	74	0.042211	0	0.042211	111	111	111	1	1	1
2363	Chr01	150697194	150750048	263	0.007721	0	0.007748	111	111	111	1	1	1
2364	Chr01	150750578	150872882	735	0.028102	0.001369	0.02998	111	111	111	1	1	1
2365	Chr01	150874147	150888083	58	0.053215	0	0.053215	111	111	111	1	1	1
2366	Chr01	150892536	150897909	2	0	0	0	111	111	111	1	1	1
2367	Chr01	150906721	150966350	287	0.010549	0	0.003697	111	111	111	1	1	1
2368	Chr01	150966860	150977251	65	0.11701	0	0.11701	111	111	111	1	1	1
2369	Chr01	150978379	150996549	37	0.058438	0	0.058438	111	111	111	1	1	1
2370	Chr01	150996560	151058618	235	0.203148	0.037893	0.231615	101	10	101	1	2	1
2371	Chr01	151068252	151073971	25	0.193811	0	0.193811	111	111	111	1	1	1
2372	Chr01	151075859	151128135	295	0.053619	0	0.053619	111	111	111	1	1	1
2373	Chr01	151128930	151171620	119	0.110893	0.041037	0.075594	111	111	111	1	1	1
2374	Chr01	151183117	151438550	958	0.21723	0.001156	0.213622	101	10	101	1	2	1
2375	Chr01	151440644	151468075	202	0.082374	0	0.082374	111	111	111	1	1	1
2376	Chr01	151469117	151477160	80	0.22846	0.099814	0.130228	101	11	111	1	2	3
2377	Chr01	151477310	151539395	356	0.539073	0.015339	0.473265	101	10	101	1	2	1
2378	Chr01	151539531	151559280	78	0.561656	0	0.077917	101	11	111	1	2	3
2379	Chr01	151559869	151568883	63	0.223627	0	0.223627	101	10	101	1	2	1
2380	Chr01	151569476	151612701	298	0.705577	0	0.694668	101	10	101	1	2	1
2381	Chr01	151612846	151620999	97	1.021893	0	1.01685	101	10	101	1	2	1
2382	Chr01	151621881	151647295	349	0.00324	0.006193	0.010473	111	111	111	1	1	1
2383	Chr01	151648099	151667580	197	0	0	0	111	111	111	1	1	1
2384	Chr01	151670458	151680903	169	0	0	0	111	111	111	1	1	1
2385	Chr01	151681233	151687447	55	0	0	0	111	111	111	1	1	1
2386	Chr01	151693441	151709282	84	0.042582	0.012591	0.021045	111	111	111	1	1	1
2387	Chr01	151714429	151720157	54	0.142236	0.018901	0.114535	111	111	111	1	1	1
2388	Chr01	151720802	151731813	74	0.045463	0	0.049166	111	111	111	1	1	1
2389	Chr01	151745287	151775650	39	0.362646	0	0.379612	101	10	101	1	2	1
2390	Chr01	151781191	151798043	103	0.030047	0	0.030347	111	111	111	1	1	1
2391	Chr01	151803936	152022864	749	0.35707	0.003355	0.389406	101	10	101	1	2	1
2392	Chr01	152034241	152068531	16	0.321628	0.683725	1.267915	100	10	1	1	2	3
2393	Chr01	152073224	152078961	20	1.152007	0	1.039827	101	10	101	1	2	1
2394	Chr01	152080447	152086224	67	1.3142	0	1.349118	101	10	101	1	2	1
2395	Chr01	152086291	152097113	68	0	0	0	111	111	111	1	1	1
2396	Chr01	152106500	152148250	293	0.038885	0	0.040717	111	111	111	1	1	1
2397	Chr01	152151400	152162922	88	0.152925	0.181716	0.181716	111	111	111	1	1	1
2398	Chr01	152168295	152173831	66	0.189614	0.01667	0.231961	111	110	101	1	2	3
2399	Chr01	152173868	152188324	149	0.106851	0	0.106851	111	111	111	1	1	1
2400	Chr01	152188501	152203787	128	0.148175	0	0.148175	111	111	111	1	1	1
2401	Chr01	152204068	152210834	60	0.1313	0	0.134669	111	111	111	1	1	1
2402	Chr01	152213799	152222188	44	0.131372	0	0.131372	111	111	111	1	1	1
2403	Chr01	152222448	152235384	115	0.026475	0	0.026475	111	111	111	1	1	1
2404	Chr01	152236311	152348673	777	0.003874	0	0.003895	111	111	111	1	1	1
2405	Chr01	152348729	152375424	292	0	0	0	111	111	111	1	1	1
2406	Chr01	152376112	152394608	120	0	0	0	111	111	111	1	1	1
2407	Chr01	152398111	152442618	335	0.006567	0	0.006567	111	111	111	1	1	1
2408	Chr01	152442962	152449203	64	0	0	0	111	111	111	1	1	1
2409	Chr01	152449428	152506485	348	0.008676	0	0.008676	111	111	111	1	1	1
2410	Chr01	152509035	152519067	96	0.010685	0	0.010808	111	111	111	1	1	1
2411	Chr01	152519491	152529680	95	0	0	0	111	111	111	1	1	1
2412	Chr01	152534017	152541218	84	0.161021	0	0.161021	111	111	111	1	1	1
2413	Chr01	152541710	152552574	57	0.018351	0	0.018351	111	111	111	1	1	1
2414	Chr01	152557208	152565588	39	0.080544	0	0.080544	111	111	111	1	1	1
2415	Chr01	152565967	152573299	20	1.146666	0.143394	0.528915	101	10	101	1	2	1
2416	Chr01	152575980	152582792	45	0.244135	0	0.215639	101	10	101	1	2	1
2417	Chr01	152584914	152590252	47	0.021524	0	0.021524	111	111	111	1	1	1
2418	Chr01	152590663	152610524	78	0.013011	0	0.013011	111	111	111	1	1	1
2419	Chr01	152610868	152619494	65	0.065554	0	0.049767	111	111	111	1	1	1
2420	Chr01	152619715	152665446	210	0.009894	0	0.004958	111	111	111	1	1	1
2421	Chr01	152666453	152677466	91	0	0	0	111	111	111	1	1	1
2422	Chr01	152678979	152685231	43	0	0	0	111	111	111	1	1	1
2423	Chr01	152685374	152700847	139	0.011653	0.013072	0.013072	111	111	111	1	1	1
2424	Chr01	152701547	152793773	542	0.003886	0	0.002073	111	111	111	1	1	1
2425	Chr01	152794189	152801404	41	0	0	0	111	111	111	1	1	1
2426	Chr01	152802013	152827125	111	0	0	0	111	111	111	1	1	1
2427	Chr01	152827301	152837478	82	0.012365	0	0.012365	111	111	111	1	1	1
2428	Chr01	152837484	152849024	64	0	0	0	111	111	111	1	1	1
2429	Chr01	152849321	152867916	116	0.008738	0	0.008815	111	111	111	1	1	1
2430	Chr01	152894552	152926068	128	0.493994	0	0.493994	101	10	101	1	2	1
2431	Chr01	152926224	153013643	177	0.388226	0	0.390823	101	10	101	1	2	1
2432	Chr01	153014501	153040811	121	0.068962	0.008939	0.068962	111	111	111	1	1	1
2433	Chr01	153051211	153073813	144	0.431312	0	0.431312	101	10	101	1	2	1
2434	Chr01	153084829	153102126	98	0.240713	0.021672	0.238812	101	10	101	1	2	1
2435	Chr01	153113927	153196091	409	0.133684	0	0.13547	111	111	111	1	1	1
2436	Chr01	153196524	153240910	192	0.085181	0.006632	0.085752	111	111	111	1	1	1
2437	Chr01	153241359	153257350	94	0.091971	0	0.093134	111	111	111	1	1	1
2438	Chr01	153268364	153297657	87	0.035555	0	0.024692	111	111	111	1	1	1
2441	Chr01	153325279	153343336	62	0.321608	0.017016	0.240553	101	10	101	1	2	1
2442	Chr01	153354315	153370849	97	0.879231	0.011133	0.811711	101	10	101	1	2	1
2443	Chr01	153371348	153385051	53	0.223609	0	0.245168	101	10	101	1	2	1
2444	Chr01	153395699	153405538	90	0	0	0	111	111	111	1	1	1
2445	Chr01	153416147	153427324	39	0.053952	0	0.053952	111	111	111	1	1	1
2446	Chr01	153428028	153456378	75	0.028451	0.031631	0.01569	111	111	111	1	1	1
2447	Chr01	153456648	153471154	30	0.083886	0	0.083886	111	111	111	1	1	1
2448	Chr01	153473692	153485751	86	0	0	0	111	111	111	1	1	1
2449	Chr01	153486952	153636911	694	0.003006	0.010635	0.001524	111	111	111	1	1	1
2450	Chr01	153637401	153654143	106	0	0	0	111	111	111	1	1	1
2451	Chr01	153657050	153671976	109	0.138765	0	0.138765	111	111	111	1	1	1
2452	Chr01	153676633	153690414	142	0.281832	0	0.281832	101	10	101	1	2	1
2453	Chr01	153695941	153701995	44	0	0	0	111	111	111	1	1	1
2454	Chr01	153702192	153770838	524	0.009631	0	0.009631	111	111	111	1	1	1
2455	Chr01	153771872	153907474	847	0.004862	0	0.004106	111	111	111	1	1	1
2456	Chr01	153913464	153938227	157	0.006418	0	0.006418	111	111	111	1	1	1
2457	Chr01	153944640	153981368	198	0.921118	0	0.921118	101	10	101	1	2	1
2458	Chr01	153984029	154000452	83	0.319784	0	0.319784	101	10	101	1	2	1
2459	Chr01	154001631	154015496	37	0.028285	0.027706	0	111	111	111	1	1	1
2460	Chr01	154015693	154040408	163	0.098147	0	0.098147	111	111	111	1	1	1
2461	Chr01	154045249	154110816	428	0.639549	0.002383	0.628533	101	10	101	1	2	1
2462	Chr01	154115730	154134371	63	0.096461	0	0.096461	111	111	111	1	1	1
2463	Chr01	154134640	154150649	125	0.889836	0	0.889836	101	10	101	1	2	1
2464	Chr01	154151467	154212214	363	0.014302	0.002774	0.014347	111	111	111	1	1	1
2465	Chr01	154212297	154235438	168	0	0	0	111	111	111	1	1	1
2466	Chr01	154237165	154280769	416	0	0	0	111	111	111	1	1	1
2467	Chr01	154282543	154301364	189	0	0	0	111	111	111	1	1	1
2468	Chr01	154301444	154356953	365	0	0	0	111	111	111	1	1	1
2469	Chr01	154359940	154440996	425	0.004727	0.002374	0	111	111	111	1	1	1
2470	Chr01	154441472	154475420	139	0	0	0	111	111	111	1	1	1
2471	Chr01	154478019	154516246	169	0	0	0	111	111	111	1	1	1
2472	Chr01	154518737	154542531	90	0	0	0	111	111	111	1	1	1
2473	Chr01	154544319	154562004	134	0	0	0	111	111	111	1	1	1
2474	Chr01	154562543	154660430	493	0.00203	0.004083	0.00204	111	111	111	1	1	1
2475	Chr01	154675217	154693328	125	0	0.008034	0.008101	111	111	111	1	1	1
2476	Chr01	154693843	154733971	181	0.005607	0.011177	0	111	111	111	1	1	1
2477	Chr01	154756643	154776037	126	0	0	0	111	111	111	1	1	1
2478	Chr01	154778850	154818099	254	0	0	0	111	111	111	1	1	1
2479	Chr01	154819269	154826635	70	0	0	0	111	111	111	1	1	1
2480	Chr01	154827040	154860752	183	0	0	0	111	111	111	1	1	1
2481	Chr01	154873085	154891555	124	0.008097	0	0.008097	111	111	111	1	1	1
2482	Chr01	154891888	154934543	356	0	0	0	111	111	111	1	1	1
2483	Chr01	154960874	155007719	341	0	0	0	111	111	111	1	1	1
2484	Chr01	155007890	155193465	911	0.015778	0.017029	0.001127	111	111	111	1	1	1
2485	Chr01	155195398	155220154	67	0	0	0	111	111	111	1	1	1
2486	Chr01	155220519	155478919	961	0.001083	0.001086	0.001091	111	111	111	1	1	1
2487	Chr01	155480338	155486117	43	0	0	0	111	111	111	1	1	1
2488	Chr01	155486172	155512921	162	0	0	0	111	111	111	1	1	1
2489	Chr01	155514415	155608922	228	0.023303	0.015433	0.017417	111	111	111	1	1	1
2490	Chr01	155610216	155738855	324	0	0.003456	0.003494	111	111	111	1	1	1
2491	Chr01	155742065	156993591	4718	0.001781	0.000878	0.000909	111	111	111	1	1	1
2492	Chr01	156995099	157003208	50	0.025728	0.105794	0.118289	111	111	111	1	1	1
2493	Chr01	157003328	157445738	1586	0.001325	0.00151	0.001513	111	111	111	1	1	1
2494	Chr01	157457835	157570726	551	0.694327	0.605616	0.00231	100	11	11	1	2	2
2495	Chr01	157570926	157623959	276	0.601118	0.578297	0	100	11	11	1	2	2
2496	Chr01	157624453	157727141	515	1.181747	1.13903	0.002292	100	11	11	1	2	2
2497	Chr01	157739182	157746446	17	1.136058	0.986415	0	100	11	11	1	2	2
2498	Chr01	157746816	158012547	502	1.383787	1.360093	0	100	11	11	1	2	2
2499	Chr01	158016086	158070563	248	0.9295	0.849167	0	100	11	11	1	2	2
2500	Chr01	158078237	158161853	515	1.404105	1.333218	0	100	11	11	1	2	2
2501	Chr01	158162144	158202346	68	0.463831	0.477768	0	100	11	11	1	2	2
2502	Chr01	158204976	158223750	21	0.764426	0.629874	0	100	11	11	1	2	2
2503	Chr01	158234245	158340388	575	1.141386	1.113747	0	100	11	11	1	2	2
2504	Chr01	158342787	158356729	24	0.828645	0.90546	0	100	11	11	1	2	2
2505	Chr01	158357028	158533142	404	0.874999	0.911429	0.003175	100	11	11	1	2	2
2506	Chr01	158533602	158552105	96	1.509323	1.513867	0	100	11	11	1	2	2
2507	Chr01	158552744	158622277	267	0.777053	0.78072	0	100	11	11	1	2	2
2508	Chr01	158622688	158689516	339	1.123428	1.1465	0	100	11	11	1	2	2
2509	Chr01	158689966	158702876	90	0.837881	0.925164	0	100	11	11	1	2	2
2510	Chr01	158703183	158775031	348	0.953623	0.970779	0	100	11	11	1	2	2
2511	Chr01	158785384	158795680	54	0	0.385076	0.621112	110	110	1	1	1	2
2512	Chr01	158797583	158906095	541	0	1.070333	1.141472	110	110	1	1	1	2
2513	Chr01	158907447	158928664	87	0	1.373744	1.916549	110	110	1	1	1	2
2514	Chr01	158928763	158935233	58	0	0.749524	0.785091	110	110	1	1	1	2
2515	Chr01	158935371	158977978	212	0	1.24462	1.24462	110	110	1	1	1	2
2516	Chr01	158980324	158991220	63	0	1.761872	1.761872	110	110	1	1	1	2
2517	Chr01	158993302	159007149	54	0	1.484279	1.484279	110	110	1	1	1	2
2518	Chr01	159009925	159017270	32	0	1.606185	1.606185	110	110	1	1	1	2
2519	Chr01	159019159	159030792	52	0	1.302875	1.302875	110	110	1	1	1	2
2520	Chr01	159052957	159087929	107	0	2.207211	2.207211	110	110	1	1	1	2
2521	Chr01	159102723	159132417	86	0	1.309084	2.03724	110	110	1	1	1	2
2522	Chr01	159133570	159158987	73	0	1.287274	1.287274	110	110	1	1	1	2
2523	Chr01	159159339	159280237	338	0	1.544164	1.543955	110	110	1	1	1	2
2524	Chr01	159280751	159287777	47	0	0.803652	0.803652	110	110	1	1	1	2
2525	Chr01	159288915	159331392	180	0	1.934271	1.938252	110	110	1	1	1	2
2526	Chr01	159333634	159340637	31	0	0.760426	0.760426	110	110	1	1	1	2
2527	Chr01	159343952	159412183	391	0	1.086808	1.06987	110	110	1	1	1	2
2528	Chr01	159413651	159552578	507	0	1.231991	1.241615	110	110	1	1	1	2
2529	Chr01	159554579	159560436	21	0	2.370143	2.370143	110	110	1	1	1	2
2530	Chr01	159560799	159567053	40	0	1.668771	1.668771	110	110	1	1	1	2
2531	Chr01	159567355	159665987	559	0.001795	1.53853	1.543509	110	110	1	1	1	2
2532	Chr01	159669450	159678229	70	0	0.795002	0.795002	110	110	1	1	1	2
2533	Chr01	159680561	159728414	202	0.005044	0.681984	0.696199	110	110	1	1	1	2
2534	Chr01	159728924	159739237	30	0	0.837132	0.913914	110	110	1	1	1	2
2535	Chr01	159746405	159781208	141	0	1.084811	1.084811	110	110	1	1	1	2
2536	Chr01	159781302	159787177	45	0.022565	2.091151	2.03431	110	110	1	1	1	2
2537	Chr01	159788821	159839302	101	0	1.882138	1.882138	110	110	1	1	1	2
2538	Chr01	159839872	159866748	103	0	1.368071	1.256497	110	110	1	1	1	2
2539	Chr01	159876807	159901096	234	0	1.028469	1.028469	110	110	1	1	1	2
2540	Chr01	159901315	159907131	44	0	0.707518	0.707518	110	110	1	1	1	2
2541	Chr01	159907277	159949751	248	0.005849	1.465466	1.457174	110	110	1	1	1	2
2542	Chr01	159950523	159971201	102	0.025838	1.275616	1.221175	110	110	1	1	1	2
2543	Chr01	159971634	159983494	115	0	0.872303	0.872303	110	110	1	1	1	2
2544	Chr01	159983557	159994400	38	0	0	0	111	111	111	1	1	1
2545	Chr01	159995214	160006791	71	0	1.140038	1.140038	110	110	1	1	1	2
2546	Chr01	160006935	160057984	421	0	0.660218	0.660218	110	110	1	1	1	2
2547	Chr01	160063664	160085175	221	0	0.610318	0.610318	110	110	1	1	1	2
2548	Chr01	160085545	160091353	75	0	0.811021	0.811021	110	110	1	1	1	2
2549	Chr01	160091430	160113350	127	0	1.992317	1.992317	110	110	1	1	1	2
2550	Chr01	160113680	160216405	573	0.003679	0.950863	0.980554	110	110	1	1	1	2
2551	Chr01	160216803	160256451	334	0.003026	0.831568	0.817013	110	110	1	1	1	2
2552	Chr01	160260596	160275400	72	0	1.270684	1.270684	110	110	1	1	1	2
2553	Chr01	160276234	160392464	1061	0.000946	1.138156	1.1385	110	110	1	1	1	2
2554	Chr01	160400042	160406446	47	0	1.608338	1.608338	110	110	1	1	1	2
2555	Chr01	160407967	160494166	464	0.004336	0.924113	0.944738	110	110	1	1	1	2
2556	Chr01	160494523	160504448	97	0	1.787609	1.691313	110	110	1	1	1	2
2557	Chr01	160505588	160785177	1031	0.003048	1.795164	1.855977	110	110	1	1	1	2
2558	Chr01	160797406	160813416	66	0	1.811093	1.88802	110	110	1	1	1	2
2559	Chr01	160816804	160873937	150	0	1.473771	1.240961	110	110	1	1	1	2
2560	Chr01	160874156	160881253	43	0	0.958409	0.958409	110	110	1	1	1	2
2561	Chr01	160883503	160907665	81	0.516801	1.476412	1.457661	100	10	1	1	2	3
2562	Chr01	160908234	160921895	60	0.166632	1.741872	1.657574	110	110	1	1	1	2
2563	Chr01	160922120	160927336	32	0.139238	1.596081	1.620586	110	110	1	1	1	2
2565	Chr01	160956718	160972229	44	0.764619	0.663377	1.295164	100	10	1	1	2	3
2566	Chr01	160981783	161197235	647	0.006297	1.501405	1.494676	110	110	1	1	1	2
2567	Chr01	161198144	161227396	103	0	2.044646	2.052783	110	110	1	1	1	2
2568	Chr01	161227618	161236903	83	0.024756	1.683316	1.643839	110	110	1	1	1	2
2569	Chr01	161237099	161262486	166	0	1.375624	1.375624	110	110	1	1	1	2
2570	Chr01	161263289	161268449	6	0	1.460158	1.460158	110	110	1	1	1	2
2571	Chr01	161274296	161393175	842	0.006463	1.27285	1.244923	110	110	1	1	1	2
2572	Chr01	161404836	161531406	712	0.02086	1.544592	1.600676	110	110	1	1	1	2
2573	Chr01	161532674	161545022	80	0	0.462016	0.462016	110	110	1	1	1	2
2574	Chr01	161551624	161611738	384	0.007126	1.071859	0.979381	110	110	1	1	1	2
2575	Chr01	161621564	161627420	29	0	0.587133	0.587133	110	110	1	1	1	2
2576	Chr01	161628173	161642999	89	0.011373	2.279739	2.373271	110	110	1	1	1	2
2577	Chr01	161643152	161653575	36	0	2.412653	2.412653	110	110	1	1	1	2
2578	Chr01	161653606	161708184	305	0.439291	1.344484	0.980362	100	10	1	1	2	3
2579	Chr01	161708355	161727930	154	0.506531	1.007126	1.111245	100	10	1	1	2	3
2580	Chr01	161730586	161736847	50	1.07036	0.938166	1.212963	100	10	1	1	2	3
2581	Chr01	161736984	161758625	94	0.055973	1.908739	1.887762	110	110	1	1	1	2
2582	Chr01	161759383	161790596	234	0.422005	1.176682	0.989757	100	10	1	1	2	3
2583	Chr01	161790838	161855925	274	0.059885	1.631993	1.639261	110	110	1	1	1	2
2584	Chr01	161860696	161870340	57	0.017972	1.307893	1.249689	110	110	1	1	1	2
2585	Chr01	161876409	161882728	19	1.573303	0.254475	0.609305	100	10	1	1	2	3
2586	Chr01	161902073	161916393	110	0	1.344134	1.313	110	110	1	1	1	2
2587	Chr01	161916402	161939266	149	0.099786	0.446921	0.438695	110	110	1	1	1	2
2589	Chr01	161950338	161962325	39	0.082668	0	0	111	111	111	1	1	1
2590	Chr01	161962677	161981603	96	0.02131	0.61667	0.616232	110	110	1	1	1	2
2591	Chr01	161981712	162007707	27	0.172569	1.730403	1.647406	110	110	1	1	1	2
2592	Chr01	162009545	162093230	339	0.045772	1.512033	1.506888	110	110	1	1	1	2
2593	Chr01	162093367	162100702	43	0	2.096217	2.096217	110	110	1	1	1	2
2594	Chr01	162101227	162257932	547	0.254314	1.697862	1.860166	100	10	1	1	2	3
2595	Chr01	162265039	162652095	818	0.332305	1.617408	1.575656	100	10	1	1	2	3
2596	Chr01	162657865	162664198	22	0	1.285732	1.285732	110	110	1	1	1	2
2597	Chr01	162673287	162693976	57	0.017985	1.981536	1.981536	110	110	1	1	1	2
2598	Chr01	162697518	162792174	162	0.618541	0.937623	0.996956	100	10	1	1	2	3
2599	Chr01	162793359	162806600	14	0.194766	0.987826	0.710549	110	110	1	1	1	2
2600	Chr01	162808337	162859557	164	0.448387	1.521441	1.353992	100	10	1	1	2	3
2601	Chr01	162872699	162880717	69	1.019915	0.683106	1.224632	100	10	1	1	2	3
2602	Chr01	162880725	162893177	61	0.257274	0.592566	0.926563	100	10	1	1	2	3
2603	Chr01	162893794	162913278	85	0.73295	0.605453	0.842247	100	10	1	1	2	3
2604	Chr01	162914287	163021022	363	0.387756	1.227049	1.227457	100	10	1	1	2	3
2605	Chr01	163024981	163052397	156	0.006474	1.192305	1.173547	110	110	1	1	1	2
2606	Chr01	163054043	163083121	154	0.56961	1.641614	1.430422	100	10	1	1	2	3
2607	Chr01	163098294	163158201	141	0	1.193179	1.193179	110	110	1	1	1	2
2608	Chr01	163161986	163182262	106	0	1.649462	1.649462	110	110	1	1	1	2
2609	Chr01	163188784	163203676	55	0	1.403726	1.403726	110	110	1	1	1	2
2610	Chr01	163209111	163231895	80	0	1.08444	1.08444	110	110	1	1	1	2
2611	Chr01	163232646	163289591	126	0.017859	2.147233	2.111647	110	110	1	1	1	2
2612	Chr01	163299466	163319346	21	1.166177	0.292055	1.506482	100	10	1	1	2	3
2613	Chr01	163319647	163356052	55	0.437707	0.520365	0.527885	100	10	1	1	2	3
2614	Chr01	163356892	163376259	40	0.025392	0.866132	0.809603	110	110	1	1	1	2
2615	Chr01	163385650	163417115	69	0.045638	0.651158	0.534963	110	110	1	1	1	2
2616	Chr01	163425295	163476242	192	0.36964	0.82987	0.814906	100	10	1	1	2	3
2617	Chr01	163494454	163550696	144	0.138384	1.93006	2.053605	110	110	1	1	1	2
2619	Chr01	163581937	163604038	105	0.02917	2.010735	2.108206	110	110	1	1	1	2
2622	Chr01	163625621	163633046	24	0	1.56379	0	110	111	11	1	2	3
2623	Chr01	163635866	163669790	53	0	1.806755	1.806755	110	110	1	1	1	2
2624	Chr01	163670120	163705161	96	0.01081	1.231172	1.162777	110	110	1	1	1	2
2625	Chr01	163728540	163798710	311	0.039979	0.989557	0.979631	110	110	1	1	1	2
2626	Chr01	163813616	163827871	71	0.269019	0.583794	0.496073	100	10	1	1	2	3
2627	Chr01	163828569	163856432	39	0.719801	0.699792	0.585225	100	10	1	1	2	3
2628	Chr01	163857428	163862878	31	0.157203	2.539939	1.49108	110	110	1	1	1	2
2629	Chr01	163870304	163945102	329	0.006867	1.294889	1.285119	110	110	1	1	1	2
2630	Chr01	163946263	163977659	117	0	0.639714	0.649195	110	110	1	1	1	2
2631	Chr01	163977845	164001075	149	0	1.726449	1.726449	110	110	1	1	1	2
2632	Chr01	164001906	164088373	358	0.016153	1.090313	1.174378	110	110	1	1	1	2
2633	Chr01	164088832	164130225	180	0.710444	0.802515	1.198875	100	10	1	1	2	3
2634	Chr01	164130939	164769222	1626	0.01197	1.12937	1.103471	110	110	1	1	1	2
2635	Chr01	164770557	164844648	301	0.016971	0.016794	0	111	111	111	1	1	1
2636	Chr01	164859575	164941984	277	0.395087	0.413159	0	100	11	11	1	2	2
2637	Chr01	164953464	165015531	251	0.017016	0.018256	0	111	111	111	1	1	1
2638	Chr01	165016028	165026109	114	0.094761	0.094761	0	111	111	111	1	1	1
2639	Chr01	165026705	165054230	203	0.274002	0.284086	0	100	11	11	1	2	2
2640	Chr01	165057128	165110268	289	0.028234	0.028234	0	111	111	111	1	1	1
2641	Chr01	165112146	165137057	188	0.104285	0.145651	0	111	111	111	1	1	1
2642	Chr01	165137393	165145139	33	0.388476	0.612092	0	100	11	11	1	2	2
2643	Chr01	165150158	165174329	126	0	0	0	111	111	111	1	1	1
2644	Chr01	165174789	165247515	298	0	0	0	111	111	111	1	1	1
2645	Chr01	165249982	165289580	77	0	0	0	111	111	111	1	1	1
2646	Chr01	165291075	165437183	764	0.003218	0	0.001627	111	111	111	1	1	1
2647	Chr01	165437383	165446281	59	0	0	0	111	111	111	1	1	1
2648	Chr01	165447110	165509557	437	0	0	0	111	111	111	1	1	1
2649	Chr01	165509687	165688082	837	0.00374	0	0	111	111	111	1	1	1
2650	Chr01	165689277	165754758	286	0.011251	0.00786	0	111	111	111	1	1	1
2651	Chr01	165755812	165788925	112	0	0	0	111	111	111	1	1	1
2652	Chr01	165800903	165843315	217	0	0.004909	0	111	111	111	1	1	1
2653	Chr01	165846735	165863281	118	0	0	0	111	111	111	1	1	1
2654	Chr01	165865572	165941493	298	0	0	0	111	111	111	1	1	1
2655	Chr01	165944111	165949301	32	0	0	0	111	111	111	1	1	1
2656	Chr01	165953743	166054950	418	0	0.002586	0	111	111	111	1	1	1
2657	Chr01	166055981	166068222	35	0	0	0	111	111	111	1	1	1
2658	Chr01	166068510	166100467	99	0	0	0	111	111	111	1	1	1
2659	Chr01	166100787	166277135	833	0.001233	0	0	111	111	111	1	1	1
2660	Chr01	166282847	166571140	1008	0.002178	0.002217	0	111	111	111	1	1	1
2661	Chr01	166571715	166593395	90	0.038031	0.022038	0	111	111	111	1	1	1
2662	Chr01	166594477	166622978	192	0	0	0	111	111	111	1	1	1
2663	Chr01	166623110	166652048	245	0	0	0	111	111	111	1	1	1
2664	Chr01	166658366	166684489	120	0	0	0	111	111	111	1	1	1
2665	Chr01	166691725	166743872	259	0	0	0	111	111	111	1	1	1
2666	Chr01	166744012	166879388	608	0	0.005184	0.003472	111	111	111	1	1	1
2667	Chr01	166886251	166915091	84	0	0	0	111	111	111	1	1	1
2668	Chr01	166916959	166929626	67	0	0	0	111	111	111	1	1	1
2669	Chr01	166932510	166974354	239	0	0	0	111	111	111	1	1	1
2670	Chr01	166979861	166985596	26	0	0	0	111	111	111	1	1	1
2671	Chr01	166986017	167110485	412	0	0	0	111	111	111	1	1	1
2672	Chr01	167121859	167151854	109	0	0	0	111	111	111	1	1	1
2673	Chr01	167153219	167158638	30	0	0	0	111	111	111	1	1	1
2674	Chr01	167163815	167280940	305	0	0	0	111	111	111	1	1	1
2675	Chr01	167281296	167341672	149	0	0.007352	0	111	111	111	1	1	1
2676	Chr01	167341823	167411520	385	0.005286	0.002644	0.00265	111	111	111	1	1	1
2677	Chr01	167413331	167514093	254	0	0.004136	0	111	111	111	1	1	1
2678	Chr01	167514468	167600431	454	0	0.002452	0.002452	111	111	111	1	1	1
2679	Chr01	167600801	167607211	46	0	0	0	111	111	111	1	1	1
2680	Chr01	167607521	167636680	218	0	0.004707	0	111	111	111	1	1	1
2681	Chr01	167637301	167672357	234	0	0	0	111	111	111	1	1	1
2682	Chr01	167690203	167805514	480	0.004209	0.002094	0.006336	111	111	111	1	1	1
2683	Chr01	167805978	167870199	283	0	0	0	111	111	111	1	1	1
2684	Chr01	167871017	167974088	601	0	0	0	111	111	111	1	1	1
2685	Chr01	167974700	168010187	89	0	0	0	111	111	111	1	1	1
2686	Chr01	168019757	168073685	170	0	0	0	111	111	111	1	1	1
2687	Chr01	168073846	168085166	34	0	0	0	111	111	111	1	1	1
2688	Chr01	168095512	168131685	236	0	0	0	111	111	111	1	1	1
2689	Chr01	168132128	168159933	99	0	0	0	111	111	111	1	1	1
2690	Chr01	168160156	168238352	313	0	0	0	111	111	111	1	1	1
2691	Chr01	168238687	168304936	109	0	0	0	111	111	111	1	1	1
2692	Chr01	168318476	168470510	212	0	0	0	111	111	111	1	1	1
2693	Chr01	168487141	168518445	143	0	0	0	111	111	111	1	1	1
2694	Chr01	168518953	168547252	129	0	0	0	111	111	111	1	1	1
2695	Chr01	168547676	168640076	448	0.0045	0.002493	0	111	111	111	1	1	1
2696	Chr01	168646012	168682261	112	0	0	0	111	111	111	1	1	1
2697	Chr01	168685017	168704044	116	0	0	0	111	111	111	1	1	1
2698	Chr01	168706578	168723490	65	0	0	0	111	111	111	1	1	1
2699	Chr01	168726801	168794900	260	0.004125	0.004091	0	111	111	111	1	1	1
2700	Chr01	168795951	168909810	540	0.00194	0.001875	0.001952	111	111	111	1	1	1
2701	Chr01	168910716	168939637	162	0.006219	0	0.006219	111	111	111	1	1	1
2702	Chr01	168941409	168990055	121	0	0	0	111	111	111	1	1	1
2703	Chr01	168993203	169032008	138	0	0	0	111	111	111	1	1	1
2704	Chr01	169041023	169054952	44	0	0	0	111	111	111	1	1	1
2705	Chr01	169058434	169295449	497	0	0	0	111	111	111	1	1	1
2706	Chr01	169295828	169407838	323	0	0.003146	0.003156	111	111	111	1	1	1
2707	Chr01	169408687	169432242	76	0	0	0	111	111	111	1	1	1
2708	Chr01	169432500	169450698	40	0	0	0	111	111	111	1	1	1
2709	Chr01	169456683	169539997	197	0.621427	0.012587	0.701486	101	10	101	1	2	1
2710	Chr01	169540647	169575959	149	0.436034	0	0.437085	101	10	101	1	2	1
2711	Chr01	169576503	169584906	52	0.681551	0	0.681551	101	10	101	1	2	1
2712	Chr01	169585220	169611333	119	0.189054	0	0.180219	111	111	111	1	1	1
2713	Chr01	169611646	169617830	34	0.311352	0	0.311352	101	10	101	1	2	1
2714	Chr01	169618022	169653732	86	0.448692	0	0.179888	101	11	111	1	2	3
2715	Chr01	169653972	169669089	145	1.082896	0	1.145871	101	10	101	1	2	1
2716	Chr01	169669157	169726530	236	0.340598	0	0.340598	101	10	101	1	2	1
2717	Chr01	169727692	169936668	919	0.003376	0.00336	0.00339	111	111	111	1	1	1
2718	Chr01	169947108	169958977	84	1.203619	0	1.203619	101	10	101	1	2	1
2719	Chr01	169962246	169975641	129	0.409277	0	0.409277	101	10	101	1	2	1
2720	Chr01	169977961	169986582	63	0.159962	0	0.159962	111	111	111	1	1	1
2721	Chr01	169997657	170031412	283	1.281402	0	1.269464	101	10	101	1	2	1
2722	Chr01	170032581	170049696	126	0.747398	0	0.747398	101	10	101	1	2	1
2723	Chr01	170051620	170057957	63	0.957664	0	0.957664	101	10	101	1	2	1
2724	Chr01	170058102	170083812	220	0.968674	0	0.968674	101	10	101	1	2	1
2725	Chr01	170084347	170122889	359	1.219047	0	1.219047	101	10	101	1	2	1
2726	Chr01	170124399	170181917	414	0.692206	0	0.789932	101	10	101	1	2	1
2727	Chr01	170182535	170358830	1029	1.232662	0	1.235041	101	10	101	1	2	1
2728	Chr01	170359595	170372035	81	0.025829	0	0.026143	111	111	111	1	1	1
2729	Chr01	170372759	170589385	492	1.672892	0.006794	1.573293	101	10	101	1	2	1
2730	Chr01	170590972	170624779	101	0.73463	0.013557	0.748313	101	10	101	1	2	1
2731	Chr01	170626714	170651871	123	1.235924	0.2575	0.417023	100	10	1	1	2	3
2732	Chr01	170655983	170682178	170	2.115853	0	2.154423	101	10	101	1	2	1
2733	Chr01	170682623	170810783	433	1.463387	0.03856	1.28302	101	10	101	1	2	1
2734	Chr01	170811409	170818786	56	0.63195	0	0.63195	101	10	101	1	2	1
2735	Chr01	170818847	170881821	393	0.784772	0.008267	0.774042	101	10	101	1	2	1
2736	Chr01	170881852	170892069	87	0.60349	0.162511	0.298326	101	10	101	1	2	1
2737	Chr01	170893473	170904091	63	1.296123	0	1.296123	101	10	101	1	2	1
2738	Chr01	170905104	170927012	134	2.155211	0	2.164485	101	10	101	1	2	1
2739	Chr01	170928025	170965976	147	1.44759	0	1.376028	101	10	101	1	2	1
2740	Chr01	170966054	171038148	411	1.564678	0	1.597792	101	10	101	1	2	1
2741	Chr01	171038228	171082045	262	0.552019	0	0.552019	101	10	101	1	2	1
2742	Chr01	171082220	171097231	157	1.357471	0	1.353408	101	10	101	1	2	1
2743	Chr01	171112028	171166566	292	0.787298	0.003484	0.779954	101	10	101	1	2	1
2744	Chr01	171167859	171182990	84	0.912001	0	0.776951	101	10	101	1	2	1
2745	Chr01	171194946	171223630	203	0.958708	0	0.966913	101	10	101	1	2	1
2746	Chr01	171227195	171239099	125	0.865998	0	0.865998	101	10	101	1	2	1
2747	Chr01	171242650	171250124	55	1.699419	0	1.699419	101	10	101	1	2	1
2748	Chr01	171250183	171284833	237	0.659344	0	0.659344	101	10	101	1	2	1
2749	Chr01	171288046	171428420	839	0.72095	0.004049	0.664263	101	10	101	1	2	1
2750	Chr01	171432281	171482090	337	1.317122	0	1.317122	101	10	101	1	2	1
2751	Chr01	171485462	171495551	78	0.993845	0	0.949212	101	10	101	1	2	1
2752	Chr01	171497228	171511752	171	1.178014	0	1.178014	101	10	101	1	2	1
2753	Chr01	171515227	171531849	95	0.690203	0	0.723084	101	10	101	1	2	1
2754	Chr01	171532353	171539953	30	1.321734	0	1.294558	101	10	101	1	2	1
2755	Chr01	171541448	171676489	822	0.908815	0	0.897702	101	10	101	1	2	1
2756	Chr01	171676750	171697208	134	0.768753	0	0.768753	101	10	101	1	2	1
2757	Chr01	171697280	171715927	135	1.138967	0.007514	1.085344	101	10	101	1	2	1
2758	Chr01	171716646	171744758	140	0.867639	0	0.867639	101	10	101	1	2	1
2759	Chr01	171745395	171757252	125	1.546201	0	1.546201	101	10	101	1	2	1
2760	Chr01	171759771	171789705	77	0.213868	0	0.213868	101	10	101	1	2	1
2761	Chr01	171794430	171801812	59	1.117224	0	1.117224	101	10	101	1	2	1
2762	Chr01	171801920	172037691	1510	0.976397	0	0.974029	101	10	101	1	2	1
2763	Chr01	172038284	172044370	66	1.201262	0	1.201262	101	10	101	1	2	1
2764	Chr01	172044424	172063127	34	2.252916	0	2.252916	101	10	101	1	2	1
2765	Chr01	172069443	172085011	74	1.109032	0.014633	1.137312	101	10	101	1	2	1
2766	Chr01	172100429	172109536	78	3.002958	0	3.216639	101	10	101	1	2	1
2767	Chr01	172113948	172130556	86	0.846522	0.106937	0.872655	101	10	101	1	2	1
2768	Chr01	172132077	172140493	113	0.906095	0	0.906095	101	10	101	1	2	1
2769	Chr01	172141130	172150879	99	0.722516	0	0.722516	101	10	101	1	2	1
2770	Chr01	172162228	172178937	188	1.095554	0	1.095554	101	10	101	1	2	1
2771	Chr01	172184893	172228664	281	1.111222	0	1.111222	101	10	101	1	2	1
2772	Chr01	172231146	172245493	139	1.058089	0	1.040434	101	10	101	1	2	1
2773	Chr01	172245756	172266281	141	2.114166	0	2.114166	101	10	101	1	2	1
2774	Chr01	172266941	172277257	87	0.527406	0	0.527406	101	10	101	1	2	1
2775	Chr01	172282520	172311261	191	1.005306	0.011171	1.010611	101	10	101	1	2	1
2776	Chr01	172324476	172335665	45	1.15746	0	1.15746	101	10	101	1	2	1
2777	Chr01	172341015	172356760	29	1.619998	0	1.853232	101	10	101	1	2	1
2778	Chr01	172356911	172395799	247	1.251008	0.004142	1.279306	101	10	101	1	2	1
2779	Chr01	172395905	172442948	165	0.809611	0	0.809611	101	10	101	1	2	1
2780	Chr01	172460632	172469404	15	2.16997	0	1.320499	101	10	101	1	2	1
2781	Chr01	172471605	172480603	59	0.736571	0	0.75266	101	10	101	1	2	1
2782	Chr01	172481486	172511471	298	1.008847	0.003417	0.991128	101	10	101	1	2	1
2783	Chr01	172511625	172521224	83	1.201922	0	1.195705	101	10	101	1	2	1
2784	Chr01	172522778	172535551	40	0.68377	0	0.508257	101	10	101	1	2	1
2785	Chr01	172536126	172554343	93	1.284358	0.01089	1.236897	101	10	101	1	2	1
2786	Chr01	172554633	172559956	44	0.651907	0	0.651907	101	10	101	1	2	1
2787	Chr01	172560147	172569843	61	0.914688	0	0.934675	101	10	101	1	2	1
2788	Chr01	172570572	172625728	190	0.828519	0	0.796909	101	10	101	1	2	1
2789	Chr01	172625931	172638157	33	0.705543	0	0.665838	101	10	101	1	2	1
2790	Chr01	172638215	172646559	111	1.122545	0	1.113322	101	10	101	1	2	1
2791	Chr01	172646690	172669752	111	1.206549	0.020976	1.142994	101	10	101	1	2	1
2792	Chr01	172674315	172700737	139	1.35915	0.046437	1.515676	101	10	101	1	2	1
2793	Chr01	172703627	172749007	267	1.254853	0.003987	1.272223	101	10	101	1	2	1
2794	Chr01	172749071	172769487	100	1.037644	0.010272	0.979249	101	10	101	1	2	1
2795	Chr01	172769887	172777811	31	2.074164	0.033995	1.777368	101	10	101	1	2	1
2796	Chr01	172789159	172805088	48	0.940466	0.092526	1.428571	101	10	101	1	2	1
2797	Chr01	172812271	172823078	27	0.799143	0	0.799143	101	10	101	1	2	1
2798	Chr01	172825136	172836933	56	1.352225	0.036257	1.448999	101	10	101	1	2	1
2799	Chr01	172839682	172873792	125	1.306219	0	1.311641	101	10	101	1	2	1
2800	Chr01	172879208	172900082	53	2.243716	2.166446	0	100	11	11	1	2	2
2801	Chr01	172926996	172933567	22	2.082124	1.423944	0	100	11	11	1	2	2
2802	Chr01	172949810	172969881	40	2.779483	0	2.805524	101	10	101	1	2	1
2803	Chr01	172970834	172982542	58	1.531581	0	1.430015	101	10	101	1	2	1
2804	Chr01	172982791	172995644	59	1.619989	0	1.619989	101	10	101	1	2	1
2805	Chr01	172999129	173004411	31	3.252995	2.919905	0.074568	100	11	11	1	2	2
2806	Chr01	173019725	173042818	89	0.853556	1.021308	0.786645	100	10	1	1	2	3
2807	Chr01	173043438	173063308	83	1.331417	1.742262	0.469134	100	10	1	1	2	3
2808	Chr01	173064553	173070719	25	2.431015	2.014967	0.046344	100	11	11	1	2	2
2809	Chr01	173071367	173077951	59	0.983993	1.168838	0.891779	100	10	1	1	2	3
2810	Chr01	173083683	173091021	33	0.589286	1.64025	0.856368	100	10	1	1	2	3
2811	Chr01	173091869	173100810	37	1.894258	1.867351	0.133602	100	11	11	1	2	2
2812	Chr01	173102130	173122806	77	0.837194	1.197476	0.256046	100	10	1	1	2	3
2813	Chr01	173124876	173132769	43	1.063939	1.438339	0.820901	100	10	1	1	2	3
2814	Chr01	173133379	173172338	51	1.409007	1.383407	0.043514	100	11	11	1	2	2
2815	Chr01	173174843	173207656	152	1.035475	1.164283	0.175336	100	11	11	1	2	2
2816	Chr01	173209541	173235384	142	1.254656	1.316753	0.397799	100	10	1	1	2	3
2817	Chr01	173238056	173252733	110	0.731194	1.172837	0.821596	100	10	1	1	2	3
2818	Chr01	173253316	173275330	104	0.880829	0.820206	0.147761	100	11	11	1	2	2
2819	Chr01	173276765	173295625	64	0.443522	0.624832	0.38428	100	10	1	1	2	3
2820	Chr01	173296803	173315693	82	0.827315	0.696856	0.779326	100	10	1	1	2	3
2821	Chr01	173315984	173331199	28	1.640173	1.799913	0.089226	100	11	11	1	2	2
2822	Chr01	173332342	173339317	42	1.685008	0.783825	0.556809	100	10	1	1	2	3
2823	Chr01	173339318	173350714	43	1.721148	0.752347	0.503581	100	10	1	1	2	3
2824	Chr01	173350768	173366669	50	1.336301	2.614477	0.126038	100	11	11	1	2	2
2825	Chr01	173367164	173389060	37	1.966925	1.221985	0	100	11	11	1	2	2
2826	Chr01	173395111	173403130	46	1.383704	1.561259	0	100	11	11	1	2	2
2827	Chr01	173413135	173434809	118	1.528033	1.618588	0	100	11	11	1	2	2
2828	Chr01	173435317	173443576	22	1.955928	2.107938	0.077565	100	11	11	1	2	2
2829	Chr01	173443959	173527175	270	1.614361	1.648328	0	100	11	11	1	2	2
2830	Chr01	173531384	173536511	25	1.800267	1.812648	0	100	11	11	1	2	2
2831	Chr01	173540265	173600072	129	1.316406	1.348914	0.222579	100	10	1	1	2	3
2833	Chr01	173606567	173615600	37	0.649899	1.370426	0.057566	100	11	11	1	2	2
2834	Chr01	173615630	173666180	169	0.523931	1.090045	0.816275	100	10	1	1	2	3
2835	Chr01	173680549	173755989	121	0.724852	0.752401	0.021944	100	11	11	1	2	2
2836	Chr01	173765752	173787360	67	1.379842	1.453512	0.072487	100	11	11	1	2	2
2837	Chr01	173788905	173799870	63	1.501454	1.600797	0.040002	100	11	11	1	2	2
2838	Chr01	173806722	173883819	176	1.380756	1.376447	0	100	11	11	1	2	2
2839	Chr01	173885151	174044895	591	0.990352	0.968314	0.01433	100	11	11	1	2	2
2840	Chr01	174047674	174058252	41	1.304677	1.292572	0.026074	100	11	11	1	2	2
2841	Chr01	174059023	174126403	352	1.388322	1.375166	0.003259	100	11	11	1	2	2
2842	Chr01	174126712	174137227	73	1.102928	1.097651	0.028917	100	11	11	1	2	2
2843	Chr01	174137576	174144922	19	1.278012	1.397668	0	100	11	11	1	2	2
2844	Chr01	174145035	174165521	68	1.432582	1.523139	0	100	11	11	1	2	2
2845	Chr01	174165633	174176131	66	0.924305	1.008463	0	100	11	11	1	2	2
2846	Chr01	174177086	174194058	23	1.675448	1.512238	0.375193	100	10	1	1	2	3
2847	Chr01	174205149	174263709	168	1.376852	1.306369	0.00759	100	11	11	1	2	2
2848	Chr01	174268844	174278763	33	0.572147	0.726985	0.318051	100	10	1	1	2	3
2849	Chr01	174279048	174314140	92	1.064459	1.075076	0.074297	100	11	11	1	2	2
2850	Chr01	174332991	174402339	199	1.194651	1.270345	0.625071	100	10	1	1	2	3
2851	Chr01	174408202	174417271	48	0.842133	0.975114	0.092404	100	11	11	1	2	2
2852	Chr01	174430375	174639195	423	0.841779	0.976356	0.01346	100	11	11	1	2	2
2853	Chr01	174639645	174645568	54	0.138344	0.412162	0	110	111	11	1	2	3
2854	Chr01	174646783	174669985	110	1.587445	1.553231	0.453272	100	10	1	1	2	3
2855	Chr01	174674442	174702683	81	0.686966	0.807717	0.147264	100	11	11	1	2	2
2856	Chr01	174708593	174715250	53	0.77947	0.253163	0	100	11	11	1	2	2
2857	Chr01	174721957	174739940	123	1.160485	1.176189	0	100	11	11	1	2	2
2858	Chr01	174740016	174766559	82	1.126815	1.02418	0.013516	100	11	11	1	2	2
2859	Chr01	174767705	174791981	69	1.724403	1.676809	0	100	11	11	1	2	2
2860	Chr01	174793393	174848436	143	0.87819	0.990915	0.750642	100	10	1	1	2	3
2861	Chr01	174850146	174875087	135	1.878151	1.738532	0.646995	100	10	1	1	2	3
2862	Chr01	174875089	174893681	49	1.396897	1.878991	0.241116	100	10	1	1	2	3
2863	Chr01	174896577	174908200	72	1.169497	1.360613	0.03769	100	11	11	1	2	2
2864	Chr01	174908272	174920666	60	1.74798	2.234094	0.03702	100	11	11	1	2	2
2865	Chr01	174933330	174946407	86	1.42821	1.446165	0.249136	100	10	1	1	2	3
2866	Chr01	174957452	175021998	183	0.613978	0.738897	0.40342	100	10	1	1	2	3
2867	Chr01	175022087	175031419	38	1.509977	0	0.871663	101	10	101	1	2	1
2868	Chr01	175034063	175051007	128	1.546485	1.397138	0.203857	100	10	1	1	2	3
2869	Chr01	175052282	175068262	82	1.411558	0.879603	0.356545	100	10	1	1	2	3
2870	Chr01	175068302	175134633	258	1.031212	0.757786	0.327268	100	10	1	1	2	3
2871	Chr01	175136113	175153305	94	0.831928	0.778466	0.138425	100	11	11	1	2	2
2872	Chr01	175156303	175188971	244	1.294543	1.312385	0.162506	100	11	11	1	2	2
2873	Chr01	175194149	175199212	18	0.594823	0.594823	0	100	11	11	1	2	2
2874	Chr01	175199295	175206290	32	0.625135	0.539602	0.035429	100	11	11	1	2	2
2875	Chr01	175211694	175300463	547	1.538836	1.563798	0.012186	100	11	11	1	2	2
2877	Chr01	175308997	175605251	1624	1.349937	0.468255	1.354188	100	10	1	1	2	3
2878	Chr01	175605298	175611861	28	3.991299	3.216877	0.157318	100	11	11	1	2	2
2879	Chr01	175612904	175677050	372	0.9634	0.717101	0.509339	100	10	1	1	2	3
2880	Chr01	175677838	175718258	202	2.172912	0.860311	0.645546	100	10	1	1	2	3
2881	Chr01	175719007	175727491	74	0.571082	0.477206	0.255451	100	10	1	1	2	3
2882	Chr01	175734896	175768484	267	1.027182	0.381881	0.761354	100	10	1	1	2	3
2883	Chr01	175770937	175780349	80	0.242626	0.397489	0.283689	100	10	1	1	2	3
2884	Chr01	175790547	175802289	78	2.3332	2.316324	0.015691	100	11	11	1	2	2
2885	Chr01	175802327	175812547	48	0.924007	0.759558	0	100	11	11	1	2	2
2886	Chr01	175812600	175837904	129	0.790087	1.128979	0.217376	100	10	1	1	2	3
2887	Chr01	175837958	175889572	402	0.667259	0.674834	0.403174	100	10	1	1	2	3
2888	Chr01	175889664	175932341	245	2.116733	0.649826	2.018533	100	10	1	1	2	3
2889	Chr01	175932517	175974663	444	1.57061	0.589937	1.414486	100	10	1	1	2	3
2890	Chr01	175974770	175987116	158	0.915105	0.437479	1.180576	100	10	1	1	2	3
2891	Chr01	175989915	175995567	89	1.354505	0.381377	1.321947	100	10	1	1	2	3
2892	Chr01	176000200	176048895	529	1.770469	1.760374	0.005334	100	11	11	1	2	2
2893	Chr01	176051759	176087535	286	0.504673	0.488756	0.018915	100	11	11	1	2	2
2894	Chr01	176087626	176119347	66	0.355739	0.32359	0.04553	100	11	11	1	2	2
2895	Chr01	176131373	176143149	73	0.309826	0.378287	0.170383	100	11	11	1	2	2
2898	Chr01	176181006	176199073	99	1.203621	1.569926	0.052698	100	11	11	1	2	2
2899	Chr01	176211465	176333741	327	0.50266	0.598804	0.813341	100	10	1	1	2	3
2900	Chr01	176339542	176394597	390	1.033314	1.269374	0.274288	100	10	1	1	2	3
2901	Chr01	176396590	176443677	310	1.169341	1.088388	0.156763	100	11	11	1	2	2
2903	Chr01	176455940	176544477	566	0.51499	0.534348	0.469284	100	10	1	1	2	3
2904	Chr01	176550926	176594021	151	1.0656	0.943309	0.136166	100	11	11	1	2	2
2905	Chr01	176594204	176599306	32	0.713415	0.655951	0.180179	100	11	11	1	2	2
2906	Chr01	176609085	176618930	64	0.459324	0.706953	0.100945	100	11	11	1	2	2
2907	Chr01	176635168	176645206	57	1.019476	1.627329	0.031614	100	11	11	1	2	2
2909	Chr01	176653802	176735908	311	1.516953	1.472014	0.00907	100	11	11	1	2	2
2910	Chr01	176737283	176749496	56	1.434121	1.443451	0	100	11	11	1	2	2
2911	Chr01	176751182	176762781	47	0.830883	0.687091	0.023506	100	11	11	1	2	2
2912	Chr01	176764411	176886515	307	1.176243	0.942807	0.113315	100	11	11	1	2	2
2913	Chr01	176886616	176912458	117	0.641082	0.608829	0	100	11	11	1	2	2
2914	Chr01	176913409	177059491	1019	0.883941	0.876724	0.007097	100	11	11	1	2	2
2915	Chr01	177079960	177156069	428	1.049381	1.04403	0.011715	100	11	11	1	2	2
2916	Chr01	177156266	177168456	82	1.626147	1.47613	0	100	11	11	1	2	2
2917	Chr01	177171733	177185980	61	1.484545	0.255793	1.113667	100	10	1	1	2	3
2918	Chr01	177201352	177221526	49	1.944478	1.857463	0	100	11	11	1	2	2
2919	Chr01	177221748	177242712	98	1.856759	1.826067	0.01514	100	11	11	1	2	2
2920	Chr01	177242762	177253404	82	2.189724	2.084737	0	100	11	11	1	2	2
2921	Chr01	177253690	177299374	81	0.820992	0.640399	0	100	11	11	1	2	2
2922	Chr01	177300561	177311435	21	0.478185	1.002009	0	100	11	11	1	2	2
2924	Chr01	177319687	177337232	36	0	0.593202	0.62185	110	110	1	1	1	2
2925	Chr01	177337664	177360611	154	0.634619	0.390781	0.46596	100	10	1	1	2	3
2926	Chr01	177371732	177391515	78	0.322355	0.362181	0.027741	100	11	11	1	2	2
2927	Chr01	177391815	177425875	114	0.072733	0.072379	0	111	111	111	1	1	1
2928	Chr01	177434048	177451389	119	0.178662	0	0.180991	111	111	111	1	1	1
2929	Chr01	177451874	177458796	48	0	0.047615	0.047615	111	111	111	1	1	1
2930	Chr01	177464487	177483305	52	0	0.844177	0.91176	110	110	1	1	1	2
2931	Chr01	177483694	177567108	499	0.010153	0.544913	0.566953	110	110	1	1	1	2
2932	Chr01	177572434	177585348	73	0	0.563146	0.563146	110	110	1	1	1	2
2933	Chr01	177585522	177602094	100	1.000105	0	0.57594	101	10	101	1	2	1
2934	Chr01	177604390	177614446	40	0.428048	0.053851	0.330213	101	10	101	1	2	1
2935	Chr01	177618219	177628304	53	0.359807	0.267056	0.520267	100	10	1	1	2	3
2936	Chr01	177628387	177695267	332	0.003257	0.209361	0.213122	110	110	1	1	1	2
2937	Chr01	177696237	177704733	61	0	0.660509	0.633697	110	110	1	1	1	2
2938	Chr01	177706695	177717096	89	0.544508	0.512746	0.169361	100	11	11	1	2	2
2939	Chr01	177717335	177762521	251	0	0.133616	0.134284	111	111	111	1	1	1
2940	Chr01	177766141	177798171	223	0	0	0	111	111	111	1	1	1
2941	Chr01	177800027	177814338	50	0.020524	0.204861	0.204861	110	110	1	1	1	2
2942	Chr01	177819100	177862741	265	0.400762	0.355524	0.478901	100	10	1	1	2	3
2943	Chr01	177873660	177878831	27	0	0	0	111	111	111	1	1	1
2944	Chr01	177882653	177913836	167	0.691077	0.006633	0.733038	101	10	101	1	2	1
2945	Chr01	177917252	177927090	71	0.328586	0.114023	0.243764	101	10	101	1	2	1
2946	Chr01	177931744	177942028	54	2.236754	0.206937	2.163468	100	10	1	1	2	3
2947	Chr01	177947253	177968294	242	0.090368	0.937455	0.82907	110	110	1	1	1	2
2948	Chr01	177968468	178024712	333	0.42227	0.438478	0.891684	100	10	1	1	2	3
2949	Chr01	178025461	178103580	428	0.273344	0.346752	0.011863	100	11	11	1	2	2
2950	Chr01	178115813	178236285	405	0.375241	0.292384	0.005274	100	11	11	1	2	2
2951	Chr01	178241789	178252465	44	0.530203	0.600752	0	100	11	11	1	2	2
2952	Chr01	178253817	178321105	327	0.446717	0.309234	0.338362	100	10	1	1	2	3
2953	Chr01	178322326	178377589	208	0.224014	0.184175	0.135283	101	11	111	1	2	3
2954	Chr01	178393799	178401757	35	0.029915	0.221219	0.187929	110	111	11	1	2	3
2955	Chr01	178408597	178455694	164	0.320892	0.007175	0.31468	101	10	101	1	2	1
2956	Chr01	178459392	178474494	59	0.352998	0.157758	0.347239	101	10	101	1	2	1
2957	Chr01	178474615	178481026	12	0.088747	0.472789	0.288601	110	110	1	1	1	2
2958	Chr01	178517634	178610058	340	0.264901	0.314246	0.454449	100	10	1	1	2	3
2959	Chr01	178614234	178808943	753	0.26858	0.254693	0.004811	100	11	11	1	2	2
2960	Chr01	178825075	178831234	67	0.601785	0.015235	0.584696	101	10	101	1	2	1
2961	Chr01	178832237	178861781	115	0.865057	0	0.856741	101	10	101	1	2	1
2962	Chr01	178862481	178918901	119	0.305165	0.018112	0.305321	101	10	101	1	2	1
2963	Chr01	178935398	179023524	174	0.614804	0.023306	0.753624	101	10	101	1	2	1
2964	Chr01	179047000	179089790	56	0.170588	0.114802	0	111	111	111	1	1	1
2965	Chr01	179101562	179143222	63	0.058296	0.622166	0.154361	110	111	11	1	2	3
2966	Chr01	179145710	179173398	219	0.384142	0.381453	0	100	11	11	1	2	2
2967	Chr01	179173938	179200601	173	0.105904	0.036571	0.106791	111	111	111	1	1	1
2968	Chr01	179203537	179228906	142	0.021672	0.289984	0.326395	110	110	1	1	1	2
2969	Chr01	179229793	179237530	13	0.742418	0	0.742418	101	10	101	1	2	1
2970	Chr01	179241442	179249116	53	0.520559	0	0.53026	101	10	101	1	2	1
2971	Chr01	179250127	179271791	147	0.314539	0	0.317963	101	10	101	1	2	1
2972	Chr01	179285019	179325277	175	0.005791	0	0.005895	111	111	111	1	1	1
2974	Chr01	179336165	179392686	356	0.453433	0	0.44171	101	10	101	1	2	1
2975	Chr01	179394528	179471273	385	0.035806	0.008925	0.040722	111	111	111	1	1	1
2976	Chr01	179478490	179500994	100	0.04089	0	0.04089	111	111	111	1	1	1
2977	Chr01	179501884	179512846	61	0.106963	0	0.101144	111	111	111	1	1	1
2978	Chr01	179513670	179550303	199	0.248138	0	0.240664	101	10	101	1	2	1
2979	Chr01	179551687	179630140	356	0.294474	0.006337	0.302564	101	10	101	1	2	1
2980	Chr01	179643154	179665540	66	1.173697	0.134249	1.249454	101	10	101	1	2	1
2981	Chr01	179673976	179697621	84	1.433951	0.490921	0.464433	100	10	1	1	2	3
2982	Chr01	179699989	179724812	78	1.824742	0.088378	1.842682	101	10	101	1	2	1
2983	Chr01	179737388	179743667	13	0.536116	0	0.574779	101	10	101	1	2	1
2984	Chr01	179773252	179781778	69	0.159228	1.046648	1.353756	110	110	1	1	1	2
2985	Chr01	179786729	179799407	56	0.673988	0.270474	0.788461	100	10	1	1	2	3
2986	Chr01	179813270	179836222	42	1.252207	0.539402	0.395938	100	10	1	1	2	3
2987	Chr01	179839101	179909837	70	0.470592	0.363693	1.114732	100	10	1	1	2	3
2988	Chr01	179923111	179957180	88	0.392545	0.242091	0.73165	100	10	1	1	2	3
2989	Chr01	179976949	179986231	50	1.428209	0	1.428209	101	10	101	1	2	1
2990	Chr01	179987179	180007493	36	1.701625	0.033049	2.503487	101	10	101	1	2	1
2991	Chr01	180008399	180159839	173	0.444988	0	0.425831	101	10	101	1	2	1
2992	Chr01	180178437	180332299	321	0.349396	0.003656	0.37161	101	10	101	1	2	1
2993	Chr01	180332844	180351926	24	0.180727	0	0.123464	111	111	111	1	1	1
2994	Chr01	180352950	180389105	101	0.154909	0	0.156712	111	111	111	1	1	1
2995	Chr01	180389587	180517836	535	0.238522	0.0038	0.241433	101	10	101	1	2	1
2996	Chr01	180519242	180732237	1113	0.401853	0	0.404798	101	10	101	1	2	1
2997	Chr01	180733140	180844847	459	0.527515	0	0.529126	101	10	101	1	2	1
2998	Chr01	180845599	180956324	671	0.357004	0	0.357004	101	10	101	1	2	1
2999	Chr01	180960415	181010201	303	0.707526	0	0.708069	101	10	101	1	2	1
3000	Chr01	181014245	181256164	1168	0.525688	0.000954	0.527803	101	10	101	1	2	1
3001	Chr01	181258673	181305622	185	0.016654	0	0.011543	111	111	111	1	1	1
3002	Chr01	181312569	181320329	49	0.732972	0.021868	0.709069	101	10	101	1	2	1
3003	Chr01	181321575	181436551	413	0.018021	0	0.018641	111	111	111	1	1	1
3004	Chr01	181437447	181443264	32	0.066042	0	0.068257	111	111	111	1	1	1
3005	Chr01	181444137	181638392	722	0.446243	0.003758	0.471993	101	10	101	1	2	1
3006	Chr01	181651407	181691279	90	0.011254	0	0	111	111	111	1	1	1
3007	Chr01	181706860	181714321	21	0.453204	0	0.42285	101	10	101	1	2	1
3008	Chr01	181717648	181969754	751	0.347012	0	0.340322	101	10	101	1	2	1
3009	Chr01	181970194	181984453	73	0.199627	0	0.187693	111	111	111	1	1	1
3010	Chr01	181985126	182077411	532	0.510949	0	0.528645	101	10	101	1	2	1
3011	Chr01	182088526	182103371	98	0.274306	0	0.08899	101	11	111	1	2	3
3012	Chr01	182104750	182120851	72	0.147666	0	0.185538	111	111	111	1	1	1
3013	Chr01	182125013	182158728	148	0.389197	0	0.393598	101	10	101	1	2	1
3014	Chr01	182160111	182176853	11	0.758612	0	0.758612	101	10	101	1	2	1
3015	Chr01	182177843	182188355	65	0.015472	0	0.016168	111	111	111	1	1	1
3016	Chr01	182188601	182238970	197	0.247839	0	0.254618	101	10	101	1	2	1
3017	Chr01	182240938	182271682	138	0.142928	0	0.136902	111	111	111	1	1	1
3018	Chr01	182272685	182283520	91	0.148513	0.011824	0.170438	111	111	111	1	1	1
3019	Chr01	182283914	182290482	45	0.099265	0	0.10727	111	111	111	1	1	1
3020	Chr01	182291015	182331913	224	0.611827	0	0.700262	101	10	101	1	2	1
3021	Chr01	182333240	182422001	329	0.202876	0	0.207915	101	10	101	1	2	1
3022	Chr01	182424912	182441877	50	0.165575	0	0.169541	111	111	111	1	1	1
3023	Chr01	182448475	182506707	174	0.61522	0	0.5949	101	10	101	1	2	1
3024	Chr01	182508325	182634037	294	0.333752	0	0.32459	101	10	101	1	2	1
3025	Chr01	182638031	182647903	27	0.303989	0	0.282548	101	10	101	1	2	1
3026	Chr01	182661279	182707566	107	0.604063	0.015769	0.800886	101	10	101	1	2	1
3027	Chr01	182711212	182793321	336	0.720435	0.006628	0.670531	101	10	101	1	2	1
3028	Chr01	182794490	182876761	343	0.349895	0	0.34101	101	10	101	1	2	1
3029	Chr01	182881277	182898694	59	0.369111	0	0.369111	101	10	101	1	2	1
3030	Chr01	182900367	183005522	427	0.266513	0	0.264962	101	10	101	1	2	1
3031	Chr01	183006890	183074150	167	0.160131	0	0.157791	111	111	111	1	1	1
3032	Chr01	183075225	183098819	100	0.073823	0	0.069353	111	111	111	1	1	1
3033	Chr01	183109323	183208334	253	0.509036	0	0.495243	101	10	101	1	2	1
3034	Chr01	183208627	183222867	41	0.23713	0	0.308584	101	10	101	1	2	1
3035	Chr01	183224712	183286055	217	0.295551	0	0.287437	101	10	101	1	2	1
3036	Chr01	183288045	183317635	172	0.213639	0	0.20787	101	10	101	1	2	1
3037	Chr01	183317983	183357001	142	0.546872	0	0.497861	101	10	101	1	2	1
3038	Chr01	183357324	183384666	117	0.521247	0.028924	0.49656	101	10	101	1	2	1
3039	Chr01	183384753	183405750	55	0.076179	0	0.080122	111	111	111	1	1	1
3040	Chr01	183409732	183606632	377	0.403125	0	0.416762	101	10	101	1	2	1
3041	Chr01	183619741	183835014	770	0.18182	0.006684	0.179623	111	111	111	1	1	1
3042	Chr01	183836071	184008296	605	0.455246	0.002015	0.44236	101	10	101	1	2	1
3043	Chr01	184019053	184030887	26	0.235938	0	0.249974	101	10	101	1	2	1
3044	Chr01	184031280	184115438	206	0.329547	0	0.368791	101	10	101	1	2	1
3045	Chr01	184124900	184237323	403	0.472667	0	0.469971	101	10	101	1	2	1
3046	Chr01	184247414	184272952	138	0.011054	0	0.011171	111	111	111	1	1	1
3047	Chr01	184274812	184310543	209	0	0	0	111	111	111	1	1	1
3048	Chr01	184314068	184336973	99	0.746692	0	1.403305	101	10	101	1	2	1
3049	Chr01	184338783	184395960	80	0.163438	0	0.163438	111	111	111	1	1	1
3050	Chr01	184396419	184462669	264	0.009691	0.015676	0.009784	111	111	111	1	1	1
3051	Chr01	184462964	184470082	65	0.38696	0	0.369678	101	10	101	1	2	1
3052	Chr01	184473666	184510854	203	0.011683	0.024687	0.025552	111	111	111	1	1	1
3053	Chr01	184512403	184530921	104	0.380126	0	0.384366	101	10	101	1	2	1
3054	Chr01	184531409	184545288	81	0	0	0	111	111	111	1	1	1
3055	Chr01	184545631	184775645	1365	0.00369	0.001519	0.004569	111	111	111	1	1	1
3056	Chr01	184784197	184791365	26	0	0.040924	0.043065	111	111	111	1	1	1
3057	Chr01	184794570	184810242	91	0	0.242109	0.242109	110	110	1	1	1	2
3058	Chr01	185217904	185252314	133	0	0	0	111	111	111	1	1	1
3059	Chr01	185257367	185275760	94	0.167795	0.145244	0	111	111	111	1	1	1
3060	Chr01	185279593	185293123	79	0.012758	0.012758	0	111	111	111	1	1	1
3061	Chr01	185295441	185335742	212	0.462394	0.447289	0	100	11	11	1	2	2
3062	Chr01	185335984	185399413	244	0.24375	0.228455	0	100	11	11	1	2	2
3063	Chr01	185410436	185416501	46	0.022006	0.022006	0	111	111	111	1	1	1
3064	Chr01	185419513	185457274	155	0.389979	0.296524	0	100	11	11	1	2	2
3065	Chr01	185457513	185470543	76	0	0	0	111	111	111	1	1	1
3066	Chr01	185485863	185504420	51	0.671782	0	0	101	11	111	1	2	3
3067	Chr01	185519697	185582848	293	0.004558	0.00523	0	111	111	111	1	1	1
3068	Chr01	185586178	185593045	49	0.02063	0.02063	0	111	111	111	1	1	1
3069	Chr01	185604168	185611601	75	0.85267	0.85267	0	100	11	11	1	2	2
3070	Chr01	185613875	185625265	106	0.362472	0.390894	0	100	11	11	1	2	2
3071	Chr01	185625492	185644946	114	0.348557	0.351186	0	100	11	11	1	2	2
3072	Chr01	185645064	185655978	86	1.587524	1.662134	0.046586	100	11	11	1	2	2
3073	Chr01	185657770	185665946	66	1.345558	0.671219	0	100	11	11	1	2	2
3074	Chr01	185666206	185676759	33	0.578626	0.583118	0	100	11	11	1	2	2
3075	Chr01	185678097	185706499	185	0.157036	0.152435	0	111	111	111	1	1	1
3076	Chr01	185707867	185725020	103	1.004441	0.953368	0.013018	100	11	11	1	2	2
3077	Chr01	185725615	185747131	54	0.293952	0.142974	0	101	11	111	1	2	3
3078	Chr01	185747482	185804071	191	0.005279	0.005306	0	111	111	111	1	1	1
3079	Chr01	185812976	185819201	47	0	0	0	111	111	111	1	1	1
3080	Chr01	185829238	186012398	829	0.008875	0.001314	0	111	111	111	1	1	1
3081	Chr01	186014328	186024714	26	0.972409	0.888615	0	100	11	11	1	2	2
3082	Chr01	186041570	186053943	5	0.265066	0.265066	0	100	11	11	1	2	2
3083	Chr01	186055137	186070418	64	0	0	0	111	111	111	1	1	1
3084	Chr01	186072361	186246706	676	0.004612	0.004575	0	111	111	111	1	1	1
3085	Chr01	186251831	186264272	76	0.736796	0.87969	0.039032	100	11	11	1	2	2
3086	Chr01	186269751	186287960	71	0	0	0	111	111	111	1	1	1
3087	Chr01	186288003	186332710	146	0.021073	0.021215	0	111	111	111	1	1	1
3088	Chr01	186333580	186344984	32	0	0	0	111	111	111	1	1	1
3089	Chr01	186349135	186425049	259	0.008661	0.008774	0	111	111	111	1	1	1
3090	Chr01	186436543	186444809	32	0.255313	0.292964	0.03864	100	11	11	1	2	2
3091	Chr01	186448296	186489463	149	0.020587	0.020587	0	111	111	111	1	1	1
3092	Chr01	186491931	186507933	60	0.81704	1.104081	0	100	11	11	1	2	2
3093	Chr01	186514578	186565304	270	0.011526	0.004401	0	111	111	111	1	1	1
3094	Chr01	186565745	186575656	54	0.104407	0.579258	0	110	111	11	1	2	3
3095	Chr01	186587754	186596531	50	0	0	0	111	111	111	1	1	1
3096	Chr01	186596621	186606371	102	0.00986	0.00986	0	111	111	111	1	1	1
3097	Chr01	186610946	186616236	70	0.36353	0.319034	0	100	11	11	1	2	2
3098	Chr01	186619899	186637382	177	0	0	0	111	111	111	1	1	1
3099	Chr01	186639127	186652744	137	0.022475	0.007585	0.007582	111	111	111	1	1	1
3100	Chr01	186652971	186681231	184	0.018169	0.043851	0.036609	111	111	111	1	1	1
3101	Chr01	186683849	186691495	98	0	0	0	111	111	111	1	1	1
3102	Chr01	186694586	186715564	153	0	0.00673	0.00673	111	111	111	1	1	1
3103	Chr01	186715923	186721558	42	0.100714	0.078132	0	111	111	111	1	1	1
3104	Chr01	186721920	186747749	213	0.009467	0.0096	0	111	111	111	1	1	1
3105	Chr01	186750272	186764025	151	0.824176	0.758468	0.008222	100	11	11	1	2	2
3106	Chr01	186764669	186796204	185	0.051623	0.030541	0	111	111	111	1	1	1
3107	Chr01	186796729	186826258	190	0.51981	0.495474	0.006122	100	11	11	1	2	2
3108	Chr01	186826577	186867891	106	0.081826	0.073753	0	111	111	111	1	1	1
3109	Chr01	186868257	186914338	208	0.805829	0.689767	0	100	11	11	1	2	2
3110	Chr01	186914922	186930588	99	0.04162	0.092479	0.022414	111	111	111	1	1	1
3111	Chr01	186942346	186966209	29	0.34553	0.223685	0	100	11	11	1	2	2
3112	Chr01	186972894	187029684	283	0.066891	0.06127	0	111	111	111	1	1	1
3113	Chr01	187029883	187111174	265	1.095753	0.937723	0.007383	100	11	11	1	2	2
3114	Chr01	187113616	187131220	111	0.159516	0.151405	0.010238	111	111	111	1	1	1
3115	Chr01	187131233	187263525	416	0.002449	0.005455	0.008217	111	111	111	1	1	1
3116	Chr01	187276744	187352274	316	0.010022	0.003428	0	111	111	111	1	1	1
3117	Chr01	187356352	187379930	181	0.372877	0.304932	0	100	11	11	1	2	2
3118	Chr01	187380662	187389073	32	0	0	0	111	111	111	1	1	1
3119	Chr01	187389282	187443411	213	0.545985	0.435064	0	100	11	11	1	2	2
3120	Chr01	187445145	187466644	83	0.264444	0.187147	0	101	11	111	1	2	3
3121	Chr01	187466751	187486423	141	0.344311	0.297268	0.007824	100	11	11	1	2	2
3122	Chr01	187486971	187492048	32	0.87482	0.046248	0.385184	101	10	101	1	2	1
3123	Chr01	187492172	187511626	93	0.045521	0.035949	0	111	111	111	1	1	1
3124	Chr01	187513439	187518614	55	0.018711	0.018352	0	111	111	111	1	1	1
3125	Chr01	187519665	187536741	115	0	0	0	111	111	111	1	1	1
3126	Chr01	187537365	187562871	127	0	0	0	111	111	111	1	1	1
3127	Chr01	187563565	187573400	54	0.122274	0.12677	0	111	111	111	1	1	1
3128	Chr01	187573985	187585889	69	0.126387	0.113744	0	111	111	111	1	1	1
3129	Chr01	187587097	187653370	379	0.765223	0.604568	0.003281	100	11	11	1	2	2
3130	Chr01	187664534	187712677	240	0.633039	0.556551	0.005639	100	11	11	1	2	2
3131	Chr01	187712720	187801568	325	0.172644	0.110545	0.06653	111	111	111	1	1	1
3132	Chr01	187802063	187815961	76	0.46565	0.014524	0.495983	101	10	101	1	2	1
3133	Chr01	187835141	187862869	109	0	0.009603	0.009692	111	111	111	1	1	1
3134	Chr01	187863654	187905119	245	0	0	0	111	111	111	1	1	1
3135	Chr01	187911545	187938129	123	0.212932	0.225286	0.017961	100	11	11	1	2	2
3136	Chr01	187938380	187952190	111	0	0.26931	0.402984	110	110	1	1	1	2
3137	Chr01	187952388	188044570	437	0.11897	0.103994	0.197079	111	111	111	1	1	1
3138	Chr01	188045899	188125404	358	0.269352	0.200866	0.305337	100	10	1	1	2	3
3139	Chr01	188133803	188139516	11	1.392105	2.244987	0	100	11	11	1	2	2
3140	Chr01	188146271	188182389	148	0.446454	0.382922	0.015737	100	11	11	1	2	2
3141	Chr01	188182708	188206293	15	0.320449	0	0.320449	101	10	101	1	2	1
3142	Chr01	188210145	188216892	31	0.034036	0	0.048805	111	111	111	1	1	1
3143	Chr01	188232060	188249734	113	0.027409	0	0.027409	111	111	111	1	1	1
3144	Chr01	188249911	188394981	444	0.009172	0.006822	0.011513	111	111	111	1	1	1
3145	Chr01	188406729	188478060	192	0.329601	0.010482	0.340698	101	10	101	1	2	1
3146	Chr01	188493533	188594227	416	0.009742	0.226022	0.234442	110	110	1	1	1	2
3147	Chr01	188595886	188619889	120	0	0	0	111	111	111	1	1	1
3148	Chr01	188623445	188660487	187	0.005363	0	0.005363	111	111	111	1	1	1
3149	Chr01	188662728	188699208	188	0.838838	0	0.814714	101	10	101	1	2	1
3150	Chr01	188704171	188732098	109	0.009292	0.009289	0.018812	111	111	111	1	1	1
3151	Chr01	188732550	188743578	85	0	0.534086	0.534086	110	110	1	1	1	2
3152	Chr01	188744092	188750919	43	0.304083	0.024507	0.351759	101	10	101	1	2	1
3153	Chr01	188754262	188783816	152	0.092642	0.079385	0.006831	111	111	111	1	1	1
3154	Chr01	188791167	188796638	31	0.041862	0.040295	0	111	111	111	1	1	1
3155	Chr01	188802358	188858120	127	0.399596	0.341215	0.00867	100	11	11	1	2	2
3156	Chr01	188859515	188878181	27	0.342496	0.366598	0.5883	100	10	1	1	2	3
3157	Chr01	188879198	188983762	324	0.498172	0.006394	0.480322	101	10	101	1	2	1
3158	Chr01	188985273	189005806	108	1.621717	0	1.621768	101	10	101	1	2	1
3159	Chr01	189006922	189013716	53	1.477028	0	1.470362	101	10	101	1	2	1
3160	Chr01	189014061	189041810	113	0.6691	0.018941	0.714407	101	10	101	1	2	1
3161	Chr01	189042148	189077335	107	0	0	0	111	111	111	1	1	1
3162	Chr01	189085508	189112122	99	0	0	0	111	111	111	1	1	1
3163	Chr01	189119772	189137415	98	1.960767	1.883525	0	100	11	11	1	2	2
3164	Chr01	189138448	189178315	150	0.738739	0.712277	0.008208	100	11	11	1	2	2
3165	Chr01	189178672	189223376	144	0	1.181137	1.155947	110	110	1	1	1	2
3166	Chr01	189231873	189297629	118	0.008565	0.271066	0.255654	110	110	1	1	1	2
3167	Chr01	189314267	189347726	104	0.491344	0.32677	0.913046	100	10	1	1	2	3
3168	Chr01	189358832	189463095	465	0.466399	0.005053	0.462756	101	10	101	1	2	1
3169	Chr01	189470418	189592475	459	0.002431	0.008062	0.005381	111	111	111	1	1	1
3170	Chr01	189592796	189620517	92	1.150063	0.87666	0.622974	100	10	1	1	2	3
3171	Chr01	189620870	189637927	131	0.293742	1.240483	0.910885	100	10	1	1	2	3
3172	Chr01	189638229	189684909	208	0.004941	0.413383	0.396902	110	110	1	1	1	2
3174	Chr01	189706631	189786127	317	0.430644	0.452117	0	100	11	11	1	2	2
3175	Chr01	189787121	189889554	604	0.011739	0.011738	0	111	111	111	1	1	1
3176	Chr01	189891242	189943795	328	0.140421	0.11861	0	111	111	111	1	1	1
3177	Chr01	189946827	189955749	49	0	0	0	111	111	111	1	1	1
3178	Chr01	189955941	189967263	50	0	0	0	111	111	111	1	1	1
3179	Chr01	189967976	190096425	413	0.009987	0.002554	0	111	111	111	1	1	1
3180	Chr01	190098428	190213746	523	0.007823	0.010638	0	111	111	111	1	1	1
3181	Chr01	190218617	190227455	97	0.479905	0.475848	0	100	11	11	1	2	2
3182	Chr01	190229166	190277856	230	0.22428	0.209621	0	100	11	11	1	2	2
3183	Chr01	190283889	190347744	341	0.848165	0.882337	0	100	11	11	1	2	2
3184	Chr01	190357928	190425370	488	0.219587	0.217367	0.002128	100	11	11	1	2	2
3185	Chr01	190430610	190436025	51	0	0	0	111	111	111	1	1	1
3186	Chr01	190438396	190444325	53	0.254435	0.260824	0	100	11	11	1	2	2
3187	Chr01	190445139	190490663	235	0	0	0	111	111	111	1	1	1
3188	Chr01	190491899	190499421	8	0.138344	0.138344	0	111	111	111	1	1	1
3189	Chr01	190501098	190550198	312	0.009991	0.006734	0.003394	111	111	111	1	1	1
3190	Chr01	190555249	190563801	73	0.014185	0.014405	0	111	111	111	1	1	1
3191	Chr01	190564456	190573953	85	1.001531	1.188486	0	100	11	11	1	2	2
3192	Chr01	190580033	190585100	29	0.225822	0.33997	0	100	11	11	1	2	2
3193	Chr01	190586052	190592256	48	0	0	0	111	111	111	1	1	1
3194	Chr01	190592358	190619118	146	0	0	0	111	111	111	1	1	1
3195	Chr01	190619400	190647522	134	0	0.007491	0.007491	111	111	111	1	1	1
3196	Chr01	190649009	190704169	240	0.008405	0.008518	0	111	111	111	1	1	1
3197	Chr01	190704887	190731306	96	0.010698	0.010589	0	111	111	111	1	1	1
3198	Chr01	190736759	190748325	84	0.011994	0.01232	0	111	111	111	1	1	1
3199	Chr01	190770164	190797150	120	0.436852	0.405961	0.011094	100	11	11	1	2	2
3200	Chr01	190799268	190805601	18	0	0	0	111	111	111	1	1	1
3201	Chr01	190809360	190880772	319	0.006413	0.00669	0	111	111	111	1	1	1
3202	Chr01	190881653	190905548	109	0	0	0	111	111	111	1	1	1
3203	Chr01	190910722	190920161	47	0.028535	0	0	111	111	111	1	1	1
3204	Chr01	190921795	190927266	45	0	0	0	111	111	111	1	1	1
3207	Chr01	190947151	190960264	104	0.884551	0	0.860497	101	10	101	1	2	1
3208	Chr01	190970342	191062537	363	0.027203	0.479124	0.471223	110	110	1	1	1	2
3209	Chr01	191064493	191070821	27	0.331484	0.291232	0	100	11	11	1	2	2
3210	Chr01	191072142	191180243	354	0.002917	0.003269	0	111	111	111	1	1	1
3211	Chr01	191182473	191197936	86	0.949101	0	1.005733	101	10	101	1	2	1
3212	Chr01	191210534	191253386	135	0.016104	0.007605	0.008147	111	111	111	1	1	1
3213	Chr01	191255005	191277666	11	0.480215	0	0.480215	101	10	101	1	2	1
3214	Chr01	191278479	191288707	60	0	0	0	111	111	111	1	1	1
3215	Chr01	191289533	191313079	137	0.007432	0.311134	0.317248	110	110	1	1	1	2
3216	Chr01	191320916	191356687	147	0	0	0	111	111	111	1	1	1
3217	Chr01	191357198	191365681	37	0	0	0	111	111	111	1	1	1
3218	Chr01	191366821	191387806	98	0	0.010577	0.010712	111	111	111	1	1	1
3219	Chr01	191392680	191444998	104	0	0.750803	0.693841	110	110	1	1	1	2
3220	Chr01	191451302	191462586	30	0.290544	0	0.290544	101	10	101	1	2	1
3222	Chr01	191470454	191488958	84	0.024385	0	0.019456	111	111	111	1	1	1
3223	Chr01	191519702	191566980	168	0	0.418359	0.418359	110	110	1	1	1	2
3224	Chr01	191567944	191576628	51	0	0.047227	0.047227	111	111	111	1	1	1
3225	Chr01	191581102	191589744	34	0.033407	0.092278	0.229626	111	110	101	1	2	3
3226	Chr01	191590097	191598186	35	0	0	0	111	111	111	1	1	1
3227	Chr01	191600126	191608617	11	0.662572	0	0	101	11	111	1	2	3
3228	Chr01	191628114	191638146	51	0.183227	0.142963	0.06961	111	111	111	1	1	1
3229	Chr01	191639003	191669204	171	0.281561	0.178327	0	101	11	111	1	2	3
3231	Chr01	191680530	191688160	24	0	0	0	111	111	111	1	1	1
3232	Chr01	191705214	191740113	168	0.436801	0.397618	0	100	11	11	1	2	2
3233	Chr01	191740893	191758331	60	0.264649	0.20884	0.020516	100	11	11	1	2	2
3234	Chr01	191762987	191779330	180	0.420941	0.208294	0.485279	100	10	1	1	2	3
3235	Chr01	191779532	191784997	40	0.458873	0.114568	0.680994	101	10	101	1	2	1
3236	Chr01	191790033	191796955	46	0.193614	0.331194	0.41931	110	110	1	1	1	2
3237	Chr01	191797817	191810477	72	0.2105	0.041039	0.129378	101	11	111	1	2	3
3238	Chr01	191833645	191859765	108	0.164539	0.182997	0.011825	111	111	111	1	1	1
3239	Chr01	191874253	191898595	89	0.178084	0.157462	0	111	111	111	1	1	1
3240	Chr01	191903530	191911904	45	0	0	0	111	111	111	1	1	1
3241	Chr01	191925616	191956435	143	0.481978	0.428158	0.009144	100	11	11	1	2	2
3242	Chr01	191957159	191964554	29	0.036514	0.035149	0	111	111	111	1	1	1
3243	Chr01	191966144	191996578	170	0.005903	0.006037	0	111	111	111	1	1	1
3244	Chr01	192000255	192031231	114	0.00982	0	0	111	111	111	1	1	1
3245	Chr01	192031793	192049696	130	0	0	0	111	111	111	1	1	1
3246	Chr01	192050185	192055740	27	0	0	0	111	111	111	1	1	1
3247	Chr01	192056951	192065784	55	0	0	0	111	111	111	1	1	1
3248	Chr01	192065987	192093367	175	0.017476	0.011604	0.005798	111	111	111	1	1	1
3249	Chr01	192095690	192108226	56	0.056003	0.056003	0	111	111	111	1	1	1
3250	Chr01	192118140	192138274	128	0.362949	0.343424	0	100	11	11	1	2	2
3251	Chr01	192148768	192159805	19	0.43179	0.43179	0	100	11	11	1	2	2
3252	Chr01	192164317	192170605	42	0.31572	0.3765	0	100	11	11	1	2	2
3253	Chr01	192170960	192332555	777	0.007801	0.007812	0	111	111	111	1	1	1
3255	Chr01	192353082	192364247	65	0.135003	0.135003	0	111	111	111	1	1	1
3256	Chr01	192369195	192586098	847	0.00599	0.008387	0.0012	111	111	111	1	1	1
3257	Chr01	192609702	192620606	70	0.950435	0.982825	0	100	11	11	1	2	2
3258	Chr01	192633892	192698862	196	0.005968	0.005118	0	111	111	111	1	1	1
3259	Chr01	192701090	192716500	46	0.02369	0.021978	0	111	111	111	1	1	1
3260	Chr01	192717980	192723272	26	0.179328	0.179328	0	111	111	111	1	1	1
3261	Chr01	192735879	192767241	80	0.160826	0.195026	0	111	111	111	1	1	1
3262	Chr01	192769055	192824878	232	0.311863	0.362518	0.005251	100	11	11	1	2	2
3263	Chr01	192829573	192857138	59	0	0	0	111	111	111	1	1	1
3264	Chr01	192862704	192931231	371	0.002707	0.002751	0	111	111	111	1	1	1
3265	Chr01	192931501	193076164	777	0.243592	0.247827	0.001359	100	11	11	1	2	2
3266	Chr01	193076780	193091419	58	0.073138	0.074369	0	111	111	111	1	1	1
3267	Chr01	193101191	193166161	385	0.393869	0.360915	0	100	11	11	1	2	2
3268	Chr01	193166252	193230286	365	0.544693	0.531001	0	100	11	11	1	2	2
3269	Chr01	193230496	193267703	164	0.078506	0.086438	0.006211	111	111	111	1	1	1
3270	Chr01	193270002	193288287	131	0.612631	0.578593	0	100	11	11	1	2	2
3271	Chr01	193288878	193331854	286	0.247809	0.230882	0	100	11	11	1	2	2
3272	Chr01	193332530	193353359	121	0.430947	0.430779	0	100	11	11	1	2	2
3273	Chr01	193357373	193417310	233	0.013036	0.013094	0	111	111	111	1	1	1
3274	Chr01	193432503	193492541	230	0.013288	0.013233	0	111	111	111	1	1	1
3275	Chr01	193493080	193514481	91	0.011299	0.011151	0	111	111	111	1	1	1
3277	Chr01	193523119	193657562	508	0.431896	0.442061	0.004617	100	11	11	1	2	2
3278	Chr01	193658775	193668909	45	0.022525	0.022525	0	111	111	111	1	1	1
3279	Chr01	193672864	193779364	235	0.008687	0.012984	0	111	111	111	1	1	1
3280	Chr01	193780495	193794940	49	0.060438	0.067951	0	111	111	111	1	1	1
3281	Chr01	193795534	193814926	80	0.012586	0.012586	0	111	111	111	1	1	1
3282	Chr01	193842151	193851689	32	0.273321	0.166571	0	101	11	111	1	2	3
3283	Chr01	193851800	193916602	122	0.696013	0.694462	0	100	11	11	1	2	2
3284	Chr01	193918681	193981914	383	0.005457	0.005469	0	111	111	111	1	1	1
3285	Chr01	193993231	194032778	187	0.38486	0.383519	0.005616	100	11	11	1	2	2
3286	Chr01	194033651	194042657	44	0.76538	0.735272	0	100	11	11	1	2	2
3287	Chr01	194043338	194139680	518	0.270887	0.23607	0	100	11	11	1	2	2
3288	Chr01	194150639	194219229	265	0.037215	0.023643	0.057272	111	111	111	1	1	1
3289	Chr01	194220165	194256058	86	0.03629	0.024399	0.050026	111	111	111	1	1	1
3290	Chr01	194256451	194406389	501	0.020626	0.006274	0.023485	111	111	111	1	1	1
3291	Chr01	194410985	194615249	724	0.006161	0.284131	0.29509	110	110	1	1	1	2
3292	Chr01	194617693	194636427	74	0	0.07218	0.07218	111	111	111	1	1	1
3293	Chr01	194638552	194802939	627	0.01086	1.194092	1.19423	110	110	1	1	1	2
3294	Chr01	194803580	194928909	552	0.002083	0.152393	0.158227	111	111	111	1	1	1
3295	Chr01	194935353	194990649	118	0.481831	0.361915	0.169148	100	11	11	1	2	2
3296	Chr01	194991018	195084444	638	0.003369	0.441216	0.433018	110	110	1	1	1	2
3297	Chr01	195089822	195126432	237	0.347463	0.131052	0.397542	101	10	101	1	2	1
3298	Chr01	195126710	195151310	185	0.263289	0.005636	0.270883	101	10	101	1	2	1
3299	Chr01	195161054	195186800	74	0.398108	1.798886	0.406192	100	10	1	1	2	3
3300	Chr01	195191131	195214760	142	0	0.966319	0.966319	110	110	1	1	1	2
3301	Chr01	195224997	195360501	674	0.550282	0.503286	0	100	11	11	1	2	2
3302	Chr01	195365506	195401710	257	0.66714	0.599813	0	100	11	11	1	2	2
3303	Chr01	195406147	195421156	134	0.646988	0.626589	0	100	11	11	1	2	2
3304	Chr01	195425696	195431824	13	0.623133	0.550265	0	100	11	11	1	2	2
3305	Chr01	195435664	195475040	132	0.751221	0.662892	0	100	11	11	1	2	2
3306	Chr01	195486965	195496305	46	0	0.02238	0	111	111	111	1	1	1
3307	Chr01	195518325	195613757	357	0.005644	0.005709	0.005698	111	111	111	1	1	1
3308	Chr01	195614785	195671042	283	0.514759	0.443729	0	100	11	11	1	2	2
3309	Chr01	195679728	195806385	394	0.002685	0.002601	0	111	111	111	1	1	1
3310	Chr01	195806955	195893952	299	0.249293	0.010506	0.24776	101	10	101	1	2	1
3311	Chr01	195894331	196030388	414	0.029255	0.007856	0.032435	111	111	111	1	1	1
3312	Chr01	196030584	196100056	282	0.421578	0.755269	0.594797	100	10	1	1	2	3
3313	Chr01	196100694	196113276	80	0.896306	0.618706	0.203314	100	10	1	1	2	3
3314	Chr01	196113569	196136333	149	1.198766	1.192216	0.024188	100	11	11	1	2	2
3315	Chr01	196136926	196145196	75	1.566132	1.633879	0.045936	100	11	11	1	2	2
3316	Chr01	196146173	196205360	317	0.769894	0.865164	0.314812	100	10	1	1	2	3
3317	Chr01	196207847	196337631	538	0.544095	0.531657	0.003889	100	11	11	1	2	2
3318	Chr01	196345281	196366834	68	0	0	0	111	111	111	1	1	1
3319	Chr01	196366959	196376688	40	0.025635	0.106909	0.106909	111	111	111	1	1	1
3320	Chr01	196378254	196396651	63	0	0	0	111	111	111	1	1	1
3321	Chr01	196397820	196671263	836	0.003633	0.007821	0.005216	111	111	111	1	1	1
3322	Chr01	196680147	197066808	876	0.010482	0.004949	0.013778	111	111	111	1	1	1
3323	Chr01	196690423	197066808	0				1	1	1			
3324	Chr02	3006982	3082615	77	0.027292	0.026562	0.013425	111	111	111	1	1	1
3325	Chr02	3083717	3089092	33	0.519443	0.519443	0	100	11	11	1	2	2
3326	Chr02	3093645	3122310	84	0.26945	0.302597	0	100	11	11	1	2	2
3327	Chr02	3124255	3219887	196	0.011695	0.005678	0.005999	111	111	111	1	1	1
3328	Chr02	3220299	3266440	107	0	0.009566	0	111	111	111	1	1	1
3329	Chr02	3278331	3418964	456	0.009115	0.004537	0	111	111	111	1	1	1
3330	Chr02	3420187	3491297	178	0	0	0	111	111	111	1	1	1
3331	Chr02	3496055	3516033	23	0	0	0	111	111	111	1	1	1
3332	Chr02	3527835	3574439	187	0	0	0	111	111	111	1	1	1
3333	Chr02	3591884	3597388	41	0	0	0	111	111	111	1	1	1
3334	Chr02	3597497	3695935	386	0.002635	0.002628	0	111	111	111	1	1	1
3335	Chr02	3696045	4079962	1422	0.003858	0.00529	0	111	111	111	1	1	1
3336	Chr02	4080876	4163024	338	0	0.002987	0.003005	111	111	111	1	1	1
3337	Chr02	4164816	4179550	86	0.011836	0.011836	0	111	111	111	1	1	1
3338	Chr02	4180098	4203473	147	0	0	0	111	111	111	1	1	1
3339	Chr02	4203817	4301016	316	0.00499	0	0	111	111	111	1	1	1
3340	Chr02	4303188	4432566	384	0.002976	0	0	111	111	111	1	1	1
3341	Chr02	4444992	4498040	223	0	0	0	111	111	111	1	1	1
3342	Chr02	4499385	4715412	645	0.001621	0.003197	0	111	111	111	1	1	1
3343	Chr02	4715650	4725086	51	0	0	0	111	111	111	1	1	1
3344	Chr02	4730369	4808488	138	0	0.007758	0	111	111	111	1	1	1
3345	Chr02	4808715	4819813	31	0	0.03496	0.03496	111	111	111	1	1	1
3346	Chr02	4821334	4887959	196	0	0.323632	0.323632	110	110	1	1	1	2
3347	Chr02	4890657	4944665	225	0	0.014193	0.014193	111	111	111	1	1	1
3348	Chr02	4946658	4957655	47	0	0.176465	0.313722	111	110	101	1	2	3
3349	Chr02	4962435	5052909	330	0	0.003128	0.003222	111	111	111	1	1	1
3350	Chr02	5063682	5075113	45	0	0.405412	0.405412	110	110	1	1	1	2
3351	Chr02	5078164	5099714	72	0.014356	0	0	111	111	111	1	1	1
3352	Chr02	5099901	5113001	59	0	0	0	111	111	111	1	1	1
3353	Chr02	5113351	5201461	178	0.006886	0.976601	0.976601	110	110	1	1	1	2
3354	Chr02	5213195	5231467	98	0	0.053752	0.054321	111	111	111	1	1	1
3355	Chr02	5235143	5358799	516	0.018097	0.012081	0.021118	111	111	111	1	1	1
3356	Chr02	5361894	5382055	145	0	0.186153	0.186153	111	111	111	1	1	1
3357	Chr02	5387323	5420156	127	0	0.306442	0.300891	110	110	1	1	1	2
3358	Chr02	5420797	5427495	47	0	0.092019	0.092019	111	111	111	1	1	1
3359	Chr02	5428459	5440183	34	0	0.512768	0.943061	110	110	1	1	1	2
3360	Chr02	5441405	5453235	55	0	0.239885	0.239885	110	110	1	1	1	2
3361	Chr02	5457528	5471007	46	0	0.847899	0.847899	110	110	1	1	1	2
3362	Chr02	5479448	5507024	194	0	0.259324	0.253701	110	110	1	1	1	2
3363	Chr02	5507390	5526857	136	0	0.399248	0.407069	110	110	1	1	1	2
3364	Chr02	5527924	5550213	58	0	0.017703	0.017703	111	111	111	1	1	1
3365	Chr02	5556489	5567517	26	0	0	0	111	111	111	1	1	1
3366	Chr02	5572115	5590303	69	0	0.01461	0.014821	111	111	111	1	1	1
3367	Chr02	5590646	5600904	61	0	0.323282	0.323282	110	110	1	1	1	2
3368	Chr02	5608766	5629792	60	0	0.116881	0.116881	111	111	111	1	1	1
3369	Chr02	5629948	5636367	30	0	0	0	111	111	111	1	1	1
3370	Chr02	5638116	5649906	24	0	0.250795	0.250795	110	110	1	1	1	2
3371	Chr02	5650033	5673300	46	0	0.022267	0.022267	111	111	111	1	1	1
3372	Chr02	5676895	5686538	55	0	0.326855	0.306572	110	110	1	1	1	2
3373	Chr02	5706807	5723042	110	0	0.413157	0.413157	110	110	1	1	1	2
3374	Chr02	5723704	5730847	24	0	0.043802	0.043802	111	111	111	1	1	1
3375	Chr02	5733950	5770056	78	0.013077	0.026274	0.012891	111	111	111	1	1	1
3376	Chr02	5770700	5785534	60	0	0.017284	0.017284	111	111	111	1	1	1
3377	Chr02	5789973	5812004	80	0	0.064808	0.064808	111	111	111	1	1	1
3378	Chr02	5816031	5857973	162	0	0.544689	0.544689	110	110	1	1	1	2
3379	Chr02	5858031	5885948	84	0	0.046408	0.046408	111	111	111	1	1	1
3380	Chr02	5886167	5895200	20	0	0.240706	0.258818	110	110	1	1	1	2
3381	Chr02	5902280	6036639	379	0.002671	0.028205	0.025496	111	111	111	1	1	1
3382	Chr02	6050157	6069086	115	0	0.403012	0.403012	110	110	1	1	1	2
3383	Chr02	6079778	6101057	54	0	0	0	111	111	111	1	1	1
3384	Chr02	6102458	6124357	96	0	0.03642	0.036855	111	111	111	1	1	1
3385	Chr02	6128321	6142136	60	0	0.382238	0.382238	110	110	1	1	1	2
3386	Chr02	6157616	6181656	55	0	0	0	111	111	111	1	1	1
3387	Chr02	6185315	6191682	27	0	0.211408	0.211408	110	110	1	1	1	2
3388	Chr02	6193270	6214432	96	0	0.439459	0.439459	110	110	1	1	1	2
3389	Chr02	6214804	6228471	30	0	0	0	111	111	111	1	1	1
3390	Chr02	6229232	6237717	34	0	0.030805	0	111	111	111	1	1	1
3391	Chr02	6248459	6259774	50	0	0	0	111	111	111	1	1	1
3392	Chr02	6264647	6306163	185	0	0	0	111	111	111	1	1	1
3393	Chr02	6319543	6337146	26	0	0	0	111	111	111	1	1	1
3394	Chr02	6340828	6387471	265	0	0	0	111	111	111	1	1	1
3395	Chr02	6387511	6406257	89	0	0	0	111	111	111	1	1	1
3396	Chr02	6407221	6491059	246	0	0	0	111	111	111	1	1	1
3397	Chr02	6503613	6531851	96	0	0.011643	0.011643	111	111	111	1	1	1
3398	Chr02	6534930	6554693	15	0	0	0	111	111	111	1	1	1
3399	Chr02	6558876	6717998	690	0	0.004548	0	111	111	111	1	1	1
3400	Chr02	6721937	6811802	225	0	0	0	111	111	111	1	1	1
3401	Chr02	6820784	7144965	1323	0.002536	0.000866	0	111	111	111	1	1	1
3402	Chr02	7145024	7163850	103	0	0	0	111	111	111	1	1	1
3403	Chr02	7166999	7423887	585	0.008353	0.014446	0.004282	111	111	111	1	1	1
3404	Chr02	7427027	7467329	99	0	0	0	111	111	111	1	1	1
3405	Chr02	7489077	7548835	43	0.025933	0.026745	0	111	111	111	1	1	1
3406	Chr02	7549104	7560901	31	0	0	0	111	111	111	1	1	1
3407	Chr02	7563909	7865064	448	0.004945	0.004734	0.004968	111	111	111	1	1	1
3408	Chr02	7865079	7888418	6	0	0	0	111	111	111	1	1	1
3409	Chr02	7888563	7963398	132	0.01744	0.040632	0.022178	111	111	111	1	1	1
3410	Chr02	7966498	7972928	8	0	0	0	111	111	111	1	1	1
3412	Chr02	7998147	8129162	236	0.469245	0.004965	0.414535	101	10	101	1	2	1
3413	Chr02	8131375	8137898	12	1.594919	0.362483	0	100	11	11	1	2	2
3414	Chr02	8138142	8216886	196	0.01664	0.026186	0.011052	111	111	111	1	1	1
3415	Chr02	8217538	8266309	104	0.020325	0.00977	0.03068	111	111	111	1	1	1
3416	Chr02	8267639	8578849	592	0.007441	0.003531	0.001864	111	111	111	1	1	1
3417	Chr02	8579657	8767672	442	0.002434	0.002381	0.00244	111	111	111	1	1	1
3418	Chr02	8768916	8830612	126	0.782482	0	0.772482	101	10	101	1	2	1
3419	Chr02	8834548	8859131	58	0.911726	0	0.949593	101	10	101	1	2	1
3420	Chr02	8875898	8881782	31	0.070125	0	0.070125	111	111	111	1	1	1
3421	Chr02	8882790	9271783	1053	0.023314	0.007661	0.019683	111	111	111	1	1	1
3422	Chr02	9274464	9564649	955	0.429873	0.002365	0.417107	101	10	101	1	2	1
3423	Chr02	9565464	9618991	152	0.017402	0.006694	0.017402	111	111	111	1	1	1
3424	Chr02	9619483	9648504	81	0	0	0	111	111	111	1	1	1
3425	Chr02	9653264	9690103	112	0	0	0	111	111	111	1	1	1
3426	Chr02	9698234	9749687	144	0	0	0	111	111	111	1	1	1
3427	Chr02	9752643	9768408	79	0	0	0	111	111	111	1	1	1
3428	Chr02	9777889	9819556	115	0	0	0	111	111	111	1	1	1
3429	Chr02	9830574	9872616	159	0	0.007706	0.007706	111	111	111	1	1	1
3430	Chr02	9873321	10001594	494	0.002063	0	0	111	111	111	1	1	1
3431	Chr02	10005578	10044114	182	0	0	0	111	111	111	1	1	1
3432	Chr02	10044325	10133830	441	0	0	0	111	111	111	1	1	1
3433	Chr02	10136633	10147747	80	0.226792	0.225606	0	100	11	11	1	2	2
3434	Chr02	10149160	10214161	303	0.00334	0.006873	0	111	111	111	1	1	1
3435	Chr02	10217577	10316777	386	0.010497	0.013223	0.002631	111	111	111	1	1	1
3436	Chr02	10316861	10343016	106	0	0.069774	0	111	111	111	1	1	1
3437	Chr02	10350517	10451795	158	0.034185	0.050496	0.007174	111	111	111	1	1	1
3438	Chr02	10453469	10484855	112	0	0	0	111	111	111	1	1	1
3439	Chr02	10484907	10571981	236	0	0	0	111	111	111	1	1	1
3440	Chr02	10572303	10609342	160	0	0.006513	0	111	111	111	1	1	1
3441	Chr02	10616070	10661243	126	0	0	0	111	111	111	1	1	1
3442	Chr02	10662604	10793038	223	0.009806	0	0.005602	111	111	111	1	1	1
3443	Chr02	10795921	10986365	539	0.010308	0.006628	0	111	111	111	1	1	1
3444	Chr02	10995534	11681045	2089	0.00244	0.002505	0.000502	111	111	111	1	1	1
3445	Chr02	11681976	11694840	54	0	0	0	111	111	111	1	1	1
3446	Chr02	11695394	11720523	106	0	0	0	111	111	111	1	1	1
3447	Chr02	11756685	11793271	97	0	0	0	111	111	111	1	1	1
3448	Chr02	11809899	11819281	35	0.465459	0.413945	0	100	11	11	1	2	2
3449	Chr02	11822377	11833441	33	0	0	0	111	111	111	1	1	1
3450	Chr02	11834444	11891732	116	0.008664	0.008701	0.017494	111	111	111	1	1	1
3451	Chr02	11915510	11929661	27	0	0	0	111	111	111	1	1	1
3452	Chr02	11929757	12014132	347	0	0	0	111	111	111	1	1	1
3453	Chr02	12023880	12032717	47	0	0	0	111	111	111	1	1	1
3454	Chr02	12033634	12275754	998	0.003074	0	0.003084	111	111	111	1	1	1
3455	Chr02	12279604	13044243	2152	0.004456	0.005448	0	111	111	111	1	1	1
3456	Chr02	13045677	13150244	454	0.002408	0	0	111	111	111	1	1	1
3457	Chr02	13150429	18124860	11551	0.003863	0.003729	0.001532	111	111	111	1	1	1
3458	Chr02	18126174	18147916	89	0.059504	0.07188	0	111	111	111	1	1	1
3459	Chr02	18148927	18359638	364	0	0.006585	0.003649	111	111	111	1	1	1
3460	Chr02	18360870	18513257	309	0.00693	0.006906	0	111	111	111	1	1	1
3461	Chr02	18518989	18538785	94	0	0	0	111	111	111	1	1	1
3462	Chr02	18539343	18546087	44	0	0	0	111	111	111	1	1	1
3463	Chr02	18548963	18722157	425	0.358923	0.007669	0.344444	101	10	101	1	2	1
3464	Chr02	18723501	18779969	379	0.200316	0	0.196144	101	11	111	1	2	3
3465	Chr02	18781645	18861451	503	0.010028	0	0.00802	111	111	111	1	1	1
3466	Chr02	18861767	18929434	155	0.23946	0	0.23946	101	10	101	1	2	1
3467	Chr02	18942494	18963941	66	0.307454	0.684881	0.392601	100	10	1	1	2	3
3468	Chr02	18966141	19038234	279	0.327371	0	0.312686	101	10	101	1	2	1
3469	Chr02	19049931	19195729	310	0.447278	0.003233	0.449489	101	10	101	1	2	1
3470	Chr02	19205690	19358813	536	0.012796	0	0.012226	111	111	111	1	1	1
3471	Chr02	19359214	19532354	552	0.234535	0.001857	0.228789	101	10	101	1	2	1
3472	Chr02	19532358	19574719	139	0.345921	0	0.337517	101	10	101	1	2	1
3473	Chr02	19586640	19657484	265	0.296213	0	0.296213	101	10	101	1	2	1
3474	Chr02	19659302	19729275	278	0.751543	0	0.740377	101	10	101	1	2	1
3475	Chr02	19730214	19802033	253	0.818644	0	0.712332	101	10	101	1	2	1
3476	Chr02	19804242	19815165	47	0.089214	0	0.089214	111	111	111	1	1	1
3477	Chr02	19816152	20101169	757	0.388803	0	0.395915	101	10	101	1	2	1
3478	Chr02	20113369	20126485	64	0.457544	0	0.457544	101	10	101	1	2	1
3479	Chr02	20143424	20178074	194	1.356197	0	1.338612	101	10	101	1	2	1
3480	Chr02	20178292	20184533	34	0.956777	0	0.956777	101	10	101	1	2	1
3481	Chr02	20184662	20208842	174	0.638193	0	0.638193	101	10	101	1	2	1
3482	Chr02	20211479	20295776	213	1.014809	0	1.001375	101	10	101	1	2	1
3483	Chr02	20307340	20362348	222	0	0	0	111	111	111	1	1	1
3484	Chr02	20366033	20397296	90	0.599058	0	0.694714	101	10	101	1	2	1
3485	Chr02	20399747	20419479	63	0.179001	0	0.179001	111	111	111	1	1	1
3486	Chr02	20419537	20453287	72	0	0.02666	0.032781	111	111	111	1	1	1
3487	Chr02	20455719	20492845	209	0.009666	0	0.009666	111	111	111	1	1	1
3488	Chr02	20495100	20578476	412	0.162115	0	0.162115	111	111	111	1	1	1
3489	Chr02	20579210	20634235	279	0	0	0	111	111	111	1	1	1
3490	Chr02	20635948	20652864	81	0.083435	0.056403	0.013616	111	111	111	1	1	1
3491	Chr02	20656046	20777874	738	0.278406	0.00137	0.281341	101	10	101	1	2	1
3492	Chr02	20778363	20810139	206	0.565643	0	0.565643	101	10	101	1	2	1
3493	Chr02	20814074	20877614	294	0.254367	0	0.252023	101	10	101	1	2	1
3494	Chr02	20878030	20952945	291	0.479906	0	0.530648	101	10	101	1	2	1
3495	Chr02	20953192	21040539	337	0.340177	0.003555	0.33786	101	10	101	1	2	1
3496	Chr02	21041948	21050091	33	0.06405	0	0.06405	111	111	111	1	1	1
3497	Chr02	21051060	21059552	40	0.052895	0	0.052895	111	111	111	1	1	1
3498	Chr02	21060252	21125187	288	0.017885	0	0.017885	111	111	111	1	1	1
3499	Chr02	21137152	21307767	474	0.477689	0	0.472085	101	10	101	1	2	1
3500	Chr02	21310151	21404077	314	0.195466	0	0.197791	111	111	111	1	1	1
3501	Chr02	21421960	22097987	1709	0.440342	0.003009	0.442054	101	10	101	1	2	1
3502	Chr02	22114843	22329314	464	0.544	0.002198	0.549173	101	10	101	1	2	1
3503	Chr02	22329540	22525879	497	0.1919	0.006424	0.186116	111	111	111	1	1	1
3504	Chr02	22526191	22623942	273	0.269661	0	0.269661	101	10	101	1	2	1
3505	Chr02	22624075	22639706	44	0.127211	0	0.145169	111	111	111	1	1	1
3506	Chr02	22641864	22759531	350	0.005891	0	0.006018	111	111	111	1	1	1
3507	Chr02	22773019	22860916	151	0.006924	0	0.007301	111	111	111	1	1	1
3508	Chr02	22872887	22878623	22	0	0	0	111	111	111	1	1	1
3509	Chr02	22890946	23067607	283	0.007382	0.003711	0.003838	111	111	111	1	1	1
3510	Chr02	23092841	23113624	27	1.567133	1.567133	0	100	11	11	1	2	2
3511	Chr02	23136331	23141588	13	0.17725	0.087055	0.091345	111	111	111	1	1	1
3512	Chr02	23145199	23152250	36	0	0	0	111	111	111	1	1	1
3513	Chr02	23174619	23725727	530	0.009714	0.008205	0.002071	111	111	111	1	1	1
3514	Chr02	23749202	23873608	163	0.006232	0	0.006268	111	111	111	1	1	1
3515	Chr02	23890597	24034760	153	0.682319	0.022944	0.620666	101	10	101	1	2	1
3516	Chr02	24035750	24056806	16	0.229085	0.073443	0	101	11	111	1	2	3
3517	Chr02	24066164	24073662	71	0	0	0	111	111	111	1	1	1
3518	Chr02	24074550	24090929	37	0	0	0	111	111	111	1	1	1
3519	Chr02	24096778	24242228	639	0	0	0	111	111	111	1	1	1
3520	Chr02	24242832	24326400	319	0.10763	0	0.095513	111	111	111	1	1	1
3521	Chr02	24326543	24387793	166	0.757496	0	0.962369	101	10	101	1	2	1
3522	Chr02	24387939	24466633	256	0.281699	0	0.281699	101	10	101	1	2	1
3523	Chr02	24467884	24797867	1357	0.357113	0.005063	0.344291	101	10	101	1	2	1
3524	Chr02	24801771	24819918	23	0.218857	0	0.218857	101	10	101	1	2	1
3525	Chr02	24828896	24918560	380	0	0.002731	0.002739	111	111	111	1	1	1
3526	Chr02	24920577	24974625	247	0.562543	0	0.562543	101	10	101	1	2	1
3527	Chr02	24981435	24989038	11	0.46228	0	0.46228	101	10	101	1	2	1
3528	Chr02	24992188	25178582	435	0.031637	0	0.033673	111	111	111	1	1	1
3529	Chr02	25190159	25451077	1101	0.278672	0	0.276712	101	10	101	1	2	1
3530	Chr02	25455569	25467537	60	0.035575	0	0.035575	111	111	111	1	1	1
3531	Chr02	25477755	25540866	309	0.038078	0.026307	0.011212	111	111	111	1	1	1
3532	Chr02	25554327	25572559	62	0	0	0	111	111	111	1	1	1
3533	Chr02	25579150	25598881	145	0.00697	0.006974	0	111	111	111	1	1	1
3534	Chr02	25609822	25666548	157	0	0	0	111	111	111	1	1	1
3535	Chr02	25686589	25725662	276	0.325991	0	0.31863	101	10	101	1	2	1
3536	Chr02	25727514	25812843	310	0.030165	0.003229	0.02676	111	111	111	1	1	1
3537	Chr02	25814444	25932239	553	0.318156	0	0.309286	101	10	101	1	2	1
3538	Chr02	25934887	25961702	45	0.337348	0	0.337348	101	10	101	1	2	1
3540	Chr02	25976165	26027200	187	0.011092	0	0.011215	111	111	111	1	1	1
3541	Chr02	26038165	26057226	56	0.274072	0	0.274072	101	10	101	1	2	1
3542	Chr02	26061138	26075396	68	0	0	0	111	111	111	1	1	1
3543	Chr02	26075554	26116345	195	0.005143	0.005169	0.010367	111	111	111	1	1	1
3544	Chr02	26116768	26188193	257	0	0	0	111	111	111	1	1	1
3545	Chr02	26189833	26197660	31	0.367967	0	0.386943	101	10	101	1	2	1
3546	Chr02	26200453	26250311	130	0.010054	0	0.011299	111	111	111	1	1	1
3547	Chr02	26251171	26293699	121	0.097988	0	0.097988	111	111	111	1	1	1
3548	Chr02	26298765	26320065	77	0	0	0	111	111	111	1	1	1
3549	Chr02	26330592	26340702	71	0.199145	0	0.199145	111	111	111	1	1	1
3550	Chr02	26341670	26374441	203	0.030235	0	0.030235	111	111	111	1	1	1
3551	Chr02	26374942	26402567	153	0.166576	0	0.166576	111	111	111	1	1	1
3552	Chr02	26414091	26467320	45	1.14259	0	1.14259	101	10	101	1	2	1
3553	Chr02	26468359	26473529	11	0.19569	0.46446	0.708657	110	110	1	1	1	2
3554	Chr02	26486072	26500976	98	0	0	0	111	111	111	1	1	1
3555	Chr02	26544353	26555142	27	0	0	0	111	111	111	1	1	1
3556	Chr02	26562705	26775433	481	0.019906	0.008965	0.011237	111	111	111	1	1	1
3557	Chr02	26791493	26800449	25	0	0.042547	0	111	111	111	1	1	1
3558	Chr02	26801638	26899225	366	0.008529	0.014631	0.002954	111	111	111	1	1	1
3559	Chr02	26899702	26927784	236	0	0	0	111	111	111	1	1	1
3560	Chr02	26928332	26947644	82	0	0	0	111	111	111	1	1	1
3561	Chr02	26947720	27001895	241	0	0	0	111	111	111	1	1	1
3562	Chr02	27002368	27030858	167	0	0	0	111	111	111	1	1	1
3563	Chr02	27032702	27072092	309	0	0	0	111	111	111	1	1	1
3564	Chr02	27073634	27108024	169	0	0	0	111	111	111	1	1	1
3565	Chr02	27115649	27185341	478	0.004353	0.011169	0	111	111	111	1	1	1
3566	Chr02	27185502	27419645	597	0.001787	0.009712	0.003896	111	111	111	1	1	1
3567	Chr02	27439653	27477662	184	0.005449	0.005449	0	111	111	111	1	1	1
3568	Chr02	27478156	27597035	526	0.001918	0.001935	0	111	111	111	1	1	1
3569	Chr02	27597079	27627611	186	0	0	0	111	111	111	1	1	1
3570	Chr02	27627640	27640455	44	0	0	0	111	111	111	1	1	1
3571	Chr02	27640925	27652798	46	0	0	0	111	111	111	1	1	1
3572	Chr02	27653745	27758399	609	0.001662	0	0.001671	111	111	111	1	1	1
3573	Chr02	27760238	27949093	1277	0.001582	0	0.000793	111	111	111	1	1	1
3574	Chr02	27949756	28005923	217	0	0	0	111	111	111	1	1	1
3575	Chr02	28016123	28153452	543	0	0	0	111	111	111	1	1	1
3576	Chr02	28153953	28192630	170	0.019855	0.00673	0.013849	111	111	111	1	1	1
3577	Chr02	28195669	28327197	284	0	0	0	111	111	111	1	1	1
3578	Chr02	28338714	28828905	1456	0.000736	0.00371	0.000744	111	111	111	1	1	1
3579	Chr02	28831617	28891358	207	0	0.005399	0.005399	111	111	111	1	1	1
3580	Chr02	28891845	28920493	130	0.023986	0.01611	0	111	111	111	1	1	1
3581	Chr02	28932279	29042968	320	0.003439	0.006856	0.007001	111	111	111	1	1	1
3582	Chr02	29044287	29066839	122	0	0	0	111	111	111	1	1	1
3583	Chr02	29077575	29422742	1577	0.00391	0.000663	0.002679	111	111	111	1	1	1
3584	Chr02	29428531	29724872	923	0.003375	0.005592	0	111	111	111	1	1	1
3585	Chr02	29725851	30179238	858	0.004086	0.007613	0.004121	111	111	111	1	1	1
3586	Chr02	30190586	30201435	51	0	0.019812	0.021537	111	111	111	1	1	1
3587	Chr02	30203695	30208817	17	0	0.127492	0.127492	111	111	111	1	1	1
3588	Chr02	30220301	30230960	54	0	0.163341	0.163341	111	111	111	1	1	1
3589	Chr02	30246998	30255141	34	0.125476	0.033154	0.102352	111	111	111	1	1	1
3590	Chr02	30256248	30274953	100	0.744639	0.040451	0.647673	101	10	101	1	2	1
3592	Chr02	30308025	30326571	32	0.225621	0.113923	0.115482	101	11	111	1	2	3
3593	Chr02	30329273	30336565	13	0.24493	0	0.24493	101	10	101	1	2	1
3594	Chr02	30341959	30950853	1348	0.018986	0.006057	0.014211	111	111	111	1	1	1
3595	Chr02	30951298	31057943	441	0.322352	0.004827	0.317807	101	10	101	1	2	1
3596	Chr02	31060544	31078131	25	0.043253	0	0.043253	111	111	111	1	1	1
3597	Chr02	31078738	31101549	65	1.203706	0	1.203706	101	10	101	1	2	1
3598	Chr02	31102003	31270982	815	0.339963	0.001243	0.331801	101	10	101	1	2	1
3599	Chr02	31294605	32422125	2492	0.007563	0.00084	0.006864	111	111	111	1	1	1
3600	Chr02	32431402	32443960	35	0.564222	0	0.535875	101	10	101	1	2	1
3601	Chr02	32444310	32451832	19	0.174079	0	0.174079	111	111	111	1	1	1
3602	Chr02	32452245	33086337	1457	0.015515	0.001401	0.014927	111	111	111	1	1	1
3603	Chr02	33087869	33453212	640	0.205644	0.005111	0.180116	101	11	111	1	2	3
3604	Chr02	33465037	33481374	25	0.041066	0	0.041066	111	111	111	1	1	1
3605	Chr02	33482294	33538949	186	0.657968	0.00544	0.657968	101	10	101	1	2	1
3606	Chr02	33542227	33551095	25	0	0	0	111	111	111	1	1	1
3607	Chr02	33562557	33640075	349	0.010038	0.003342	0.010216	111	111	111	1	1	1
3608	Chr02	33643138	33681676	173	0.851901	0.005772	0.838657	101	10	101	1	2	1
3609	Chr02	33685496	33700925	34	1.886072	0	1.886072	101	10	101	1	2	1
3610	Chr02	33714329	33931057	551	0.42521	0	0.412782	101	10	101	1	2	1
3611	Chr02	33934017	33946153	55	0.470644	0	0.470644	101	10	101	1	2	1
3612	Chr02	33948130	33957859	19	0.115299	0	0.063907	111	111	111	1	1	1
3613	Chr02	33958737	34276905	668	0.004945	0.001616	0.003305	111	111	111	1	1	1
3614	Chr02	34277418	34289703	46	0	0	0	111	111	111	1	1	1
3615	Chr02	34291306	34487391	712	0.446741	0.001408	0.445031	101	10	101	1	2	1
3616	Chr02	34489014	34515510	52	0.040056	0	0.03509	111	111	111	1	1	1
3617	Chr02	34521232	34765075	545	0.013501	0.003789	0.007785	111	111	111	1	1	1
3618	Chr02	34772444	34790848	80	0.012887	0	0.012887	111	111	111	1	1	1
3619	Chr02	34792627	34829601	134	0.071337	0.015312	0.072212	111	111	111	1	1	1
3620	Chr02	34831379	34860783	139	0.404674	0	0.404674	101	10	101	1	2	1
3621	Chr02	34863760	35922645	3054	0.00384	0.002461	0.001071	111	111	111	1	1	1
3622	Chr02	35931919	35955016	61	0.567869	0	0.567869	101	10	101	1	2	1
3623	Chr02	35958918	35968167	41	0.025344	0	0.025344	111	111	111	1	1	1
3624	Chr02	35968478	36653674	949	0.03206	0.005436	0.028009	111	111	111	1	1	1
3625	Chr02	36662933	36692323	67	0.177084	0.031472	0.098322	111	111	111	1	1	1
3626	Chr02	36692530	37357883	742	0.027016	0.011934	0.016523	111	111	111	1	1	1
3627	Chr02	37358635	37457843	151	0.041567	0	0.042404	111	111	111	1	1	1
3628	Chr02	37482881	37590430	238	0.27083	0	0.275772	101	10	101	1	2	1
3629	Chr02	37591158	37875522	690	0.001453	0	0.001459	111	111	111	1	1	1
3630	Chr02	37882738	37902468	16	0.399327	0.269384	0.168947	100	11	11	1	2	2
3631	Chr02	37914398	38183309	302	0.181334	0.003616	0.17924	111	111	111	1	1	1
3632	Chr02	38183710	38190793	21	0	0	0	111	111	111	1	1	1
3633	Chr02	38192829	38332232	450	0.009215	0.002338	0.007056	111	111	111	1	1	1
3634	Chr02	38343678	38450898	381	0.428052	0.008212	0.422564	101	10	101	1	2	1
3635	Chr02	38451121	38462356	15	0.377877	0	0.377877	101	10	101	1	2	1
3636	Chr02	38483834	39238928	1268	0.019198	0.006935	0.013436	111	111	111	1	1	1
3637	Chr02	39243059	39286661	126	0.052127	0.025628	0	111	111	111	1	1	1
3638	Chr02	39287140	39419692	220	0.561648	0	0.565178	101	10	101	1	2	1
3639	Chr02	39422083	40034065	558	0.066755	0.001885	0.06151	111	111	111	1	1	1
3640	Chr02	40042227	41435884	2571	0.428073	0.003428	0.40657	101	10	101	1	2	1
3641	Chr02	41447964	41459230	29	0.205013	0	0.214987	101	10	101	1	2	1
3642	Chr02	41459951	41921890	867	0.732569	0.003768	0.696963	101	10	101	1	2	1
3643	Chr02	41931528	42118796	539	0.262669	0.003918	0.267434	101	10	101	1	2	1
3644	Chr02	42119406	42178601	156	1.340215	0.007471	1.257315	101	10	101	1	2	1
3645	Chr02	42183118	42204134	145	1.018256	0	1.018256	101	10	101	1	2	1
3646	Chr02	42204904	42224699	83	1.402475	0	1.43543	101	10	101	1	2	1
3647	Chr02	42225792	42286617	221	2.16775	0.004635	2.153893	101	10	101	1	2	1
3648	Chr02	42287718	42348587	171	0.619726	0	0.559998	101	10	101	1	2	1
3649	Chr02	42348866	42370726	62	0.039759	0.019086	0	111	111	111	1	1	1
3650	Chr02	42372226	42502857	391	0.69232	0	0.683629	101	10	101	1	2	1
3651	Chr02	42504057	43064310	861	0.533534	0	0.526074	101	10	101	1	2	1
3652	Chr02	43067297	43122437	83	0.086844	0	0.097091	111	111	111	1	1	1
3653	Chr02	43133064	43457237	918	0.020194	0	0.016056	111	111	111	1	1	1
3654	Chr02	43457638	43473504	35	0.052139	0	0.052139	111	111	111	1	1	1
3655	Chr02	43479287	43536015	130	0.475003	0	0.479937	101	10	101	1	2	1
3656	Chr02	43537436	43548820	66	0.380503	0	0	101	11	111	1	2	3
3657	Chr02	43560547	43668720	334	0.012703	0	0.012875	111	111	111	1	1	1
3658	Chr02	43669103	43843543	780	0.329855	0.001342	0.332135	101	10	101	1	2	1
3659	Chr02	43845882	43860638	53	0	0	0	111	111	111	1	1	1
3660	Chr02	43874265	44162309	978	0.225296	0.001077	0.216553	101	10	101	1	2	1
3661	Chr02	44166609	44287389	389	0.008581	0.005244	0.005735	111	111	111	1	1	1
3662	Chr02	44287665	44309217	61	0.017052	0	0.017292	111	111	111	1	1	1
3663	Chr02	44317139	44335702	11	0	0	0	111	111	111	1	1	1
3664	Chr02	44339876	44345930	12	0.731883	0	0.731883	101	10	101	1	2	1
3665	Chr02	44346430	44399057	98	0.537709	0.011048	0.463206	101	10	101	1	2	1
3666	Chr02	44401240	44612414	427	0.019091	0	0.019753	111	111	111	1	1	1
3667	Chr02	44612494	44634643	38	0.028326	0	0.029042	111	111	111	1	1	1
3668	Chr02	44646953	44833276	250	0.008121	0.004071	0.004058	111	111	111	1	1	1
3669	Chr02	44834979	44913050	311	0.580251	0.006627	0.554071	101	10	101	1	2	1
3670	Chr02	44915725	44962792	40	2.527313	0	2.527313	101	10	101	1	2	1
3671	Chr02	44963117	45007717	139	0.69331	0	0.703359	101	10	101	1	2	1
3672	Chr02	45008211	45077036	204	0.833599	0.004975	0.822365	101	10	101	1	2	1
3673	Chr02	45081743	45113717	24	0.469613	0	0.616084	101	10	101	1	2	1
3674	Chr02	45120057	45286440	481	0.452226	0.004407	0.448519	101	10	101	1	2	1
3675	Chr02	45310566	45378724	54	0.653836	0	0.653836	101	10	101	1	2	1
3676	Chr02	45379956	45490575	235	0.429374	0	0.421957	101	10	101	1	2	1
3677	Chr02	45491124	45580095	265	0.583396	0.003816	0.559893	101	10	101	1	2	1
3678	Chr02	45580306	45636200	137	0.023008	0	0.023008	111	111	111	1	1	1
3679	Chr02	45649178	45679170	66	0	0	0	111	111	111	1	1	1
3680	Chr02	45681446	46096355	758	0.416765	0.007541	0.407441	101	10	101	1	2	1
3682	Chr02	46125505	46347142	414	0.017442	0.016798	0.010489	111	111	111	1	1	1
3683	Chr02	46350300	46361528	17	0	0.067237	0.067237	111	111	111	1	1	1
3684	Chr02	46362805	46412605	159	0.229628	0	0.233412	101	10	101	1	2	1
3685	Chr02	46413174	46428321	10	0.354585	0	0.354585	101	10	101	1	2	1
3686	Chr02	46429193	46475618	127	0.631499	0	0.6796	101	10	101	1	2	1
3687	Chr02	46475977	46589793	234	0.48294	0	0.464654	101	10	101	1	2	1
3688	Chr02	46616657	46829775	388	0.019889	0.006123	0.013417	111	111	111	1	1	1
3689	Chr02	46846326	46852058	12	0	0	0	111	111	111	1	1	1
3690	Chr02	46856438	46895260	40	0.708162	0	0.708162	101	10	101	1	2	1
3691	Chr02	46901408	46944516	177	0.005731	0	0.005762	111	111	111	1	1	1
3692	Chr02	46951682	46959252	44	0.520908	0.05103	0.694019	101	10	101	1	2	1
3693	Chr02	46959906	47118009	205	0.41074	0	0.41074	101	10	101	1	2	1
3694	Chr02	47118845	47187549	177	0	0	0	111	111	111	1	1	1
3695	Chr02	47196806	47215125	41	0	0	0	111	111	111	1	1	1
3696	Chr02	47219047	47230242	25	0.210357	0	0.230241	101	10	101	1	2	1
3697	Chr02	47235127	47308672	223	0.527777	0.024675	0.483717	101	10	101	1	2	1
3698	Chr02	47310161	47320251	92	1.733542	0	1.733678	101	10	101	1	2	1
3699	Chr02	47327155	47339655	18	0.064934	0	0.064934	111	111	111	1	1	1
3700	Chr02	47359906	47467430	142	0.033448	0	0.033448	111	111	111	1	1	1
3701	Chr02	47472109	47573620	147	0.025059	0.015639	0.018684	111	111	111	1	1	1
3702	Chr02	47573965	47704912	285	0.021218	0.007224	0.012835	111	111	111	1	1	1
3703	Chr02	47709215	47748428	77	0.413432	0.013827	0.396351	101	10	101	1	2	1
3704	Chr02	47748704	47800833	169	0.239885	0	0.24168	101	10	101	1	2	1
3705	Chr02	47808310	47820869	81	0.012711	0	0.012711	111	111	111	1	1	1
3706	Chr02	47821607	47830423	54	0.80698	0	0.80698	101	10	101	1	2	1
3707	Chr02	47831935	47848208	122	1.292792	0	1.261116	101	10	101	1	2	1
3708	Chr02	47849793	47854799	23	0.989365	0	0.989365	101	10	101	1	2	1
3709	Chr02	47855877	47901898	122	0.062217	0.009625	0.041395	111	111	111	1	1	1
3710	Chr02	47906097	47956897	132	0.165095	0.030103	0.184607	111	111	111	1	1	1
3711	Chr02	47959230	47968151	45	0.154296	0	0.145874	111	111	111	1	1	1
3712	Chr02	47975801	48248573	663	0.261599	0.001692	0.269759	101	10	101	1	2	1
3713	Chr02	48248719	48253869	16	0	0	0	111	111	111	1	1	1
3714	Chr02	48258211	48288265	113	0.028441	0	0.028441	111	111	111	1	1	1
3715	Chr02	48289053	48484063	760	0	0.001398	0.001436	111	111	111	1	1	1
3716	Chr02	48485940	48600301	446	0	0	0	111	111	111	1	1	1
3717	Chr02	48610294	48658486	78	0	0	0	111	111	111	1	1	1
3718	Chr02	48659215	48773169	221	0	0.004897	0.005532	111	111	111	1	1	1
3719	Chr02	48774119	48915458	224	0.004699	0	0.004699	111	111	111	1	1	1
3720	Chr02	48919316	49185017	619	0.001757	0.001795	0	111	111	111	1	1	1
3721	Chr02	49187211	49195546	17	0	0	0	111	111	111	1	1	1
3722	Chr02	49196016	49225397	78	0	0	0	111	111	111	1	1	1
3723	Chr02	49227068	49292882	200	0.005038	0.005338	0	111	111	111	1	1	1
3724	Chr02	49296151	49330049	57	0.023143	0.021932	0.046717	111	111	111	1	1	1
3725	Chr02	49332330	49367222	117	0	0	0	111	111	111	1	1	1
3726	Chr02	49367253	49389087	75	0	0	0	111	111	111	1	1	1
3727	Chr02	49390198	49395258	25	0	0	0	111	111	111	1	1	1
3728	Chr02	49399100	49495869	294	0.004172	0.00407	0	111	111	111	1	1	1
3729	Chr02	49498151	49644355	522	0	0.002142	0	111	111	111	1	1	1
3730	Chr02	49645217	49702770	182	0	0	0	111	111	111	1	1	1
3731	Chr02	49705412	49716883	60	0	0	0	111	111	111	1	1	1
3732	Chr02	49717298	49753178	228	0	0	0	111	111	111	1	1	1
3733	Chr02	49753263	49869205	327	0.003098	0	0.003107	111	111	111	1	1	1
3734	Chr02	49869616	49875870	15	0	0	0	111	111	111	1	1	1
3735	Chr02	49883115	50068267	499	0.002103	0.002095	0	111	111	111	1	1	1
3736	Chr02	50068774	50158440	237	0	0	0	111	111	111	1	1	1
3737	Chr02	50160654	50228155	88	0	0	0	111	111	111	1	1	1
3738	Chr02	50229702	50458133	470	0.004569	0.002326	0	111	111	111	1	1	1
3739	Chr02	50459027	50485530	95	0.831009	0	0.831009	101	10	101	1	2	1
3740	Chr02	50488211	50501534	48	1.217675	0	1.217675	101	10	101	1	2	1
3741	Chr02	50508816	50534578	45	1.191263	0	1.191263	101	10	101	1	2	1
3742	Chr02	50536222	50551718	44	1.605174	0	1.605174	101	10	101	1	2	1
3743	Chr02	50553422	50583897	233	1.682215	0	1.682215	101	10	101	1	2	1
3744	Chr02	50585373	50601323	69	1.258076	0.015213	1.258076	101	10	101	1	2	1
3745	Chr02	50610792	50644829	133	0.836433	0	0.836433	101	10	101	1	2	1
3746	Chr02	50645060	50663064	173	1.326818	0	1.326818	101	10	101	1	2	1
3747	Chr02	50663156	50676966	61	1.790686	0	1.790686	101	10	101	1	2	1
3748	Chr02	50677022	50781863	489	1.410963	0.010137	1.339034	101	10	101	1	2	1
3749	Chr02	50782810	50793149	54	1.511056	0	1.436967	101	10	101	1	2	1
3750	Chr02	50793971	50803910	81	1.136719	0	1.127624	101	10	101	1	2	1
3751	Chr02	50806048	50835214	35	1.269653	0	1.269653	101	10	101	1	2	1
3752	Chr02	50835877	50855106	82	0.990449	0	0.990449	101	10	101	1	2	1
3753	Chr02	50855192	50893750	300	1.252792	0	1.261428	101	10	101	1	2	1
3754	Chr02	50894042	50951325	221	0.610289	0.01682	0.598053	101	10	101	1	2	1
3755	Chr02	50952160	50977504	162	1.407384	0	1.444291	101	10	101	1	2	1
3756	Chr02	50978390	51045462	428	1.156059	0	1.167885	101	10	101	1	2	1
3757	Chr02	51046775	51104973	220	1.255041	0.103743	0.826559	101	10	101	1	2	1
3758	Chr02	51105231	51149160	292	1.337717	0	1.333096	101	10	101	1	2	1
3759	Chr02	51149382	51238509	226	1.277426	0	1.277426	101	10	101	1	2	1
3760	Chr02	51239100	51244149	51	1.649777	0	1.649777	101	10	101	1	2	1
3761	Chr02	51244540	51264604	139	1.767944	0.047672	2.086657	101	10	101	1	2	1
3762	Chr02	51264970	51295747	181	1.566174	0	1.566174	101	10	101	1	2	1
3763	Chr02	51300506	51332015	75	0.873273	0	0.873273	101	10	101	1	2	1
3764	Chr02	51332223	51352571	75	0.722018	0	0.722018	101	10	101	1	2	1
3765	Chr02	51352992	51394436	151	1.13996	0	1.13996	101	10	101	1	2	1
3766	Chr02	51395573	51432180	174	0.990842	0	0.990088	101	10	101	1	2	1
3767	Chr02	51432760	51467318	110	0.893674	0	0.859533	101	10	101	1	2	1
3768	Chr02	51467633	51599265	582	1.019494	0.00911	1.050215	101	10	101	1	2	1
3769	Chr02	51599571	51611205	34	0.513979	0	0.513979	101	10	101	1	2	1
3770	Chr02	51611408	51635691	39	0.634644	0	0.69659	101	10	101	1	2	1
3771	Chr02	51637096	51684941	149	2.030028	0	2.033453	101	10	101	1	2	1
3772	Chr02	51686276	51700645	63	0.718802	0	0.722868	101	10	101	1	2	1
3773	Chr02	51701276	51716240	57	1.519699	0.022393	1.607581	101	10	101	1	2	1
3774	Chr02	51717372	51729751	62	1.469144	0	1.473472	101	10	101	1	2	1
3775	Chr02	51730175	51835551	325	0.960831	0.003244	0.983715	101	10	101	1	2	1
3776	Chr02	51838305	51868823	37	1.275526	0	1.588024	101	10	101	1	2	1
3777	Chr02	51869222	52087778	956	0.93708	0.002295	0.917096	101	10	101	1	2	1
3778	Chr02	52087922	52119045	141	0.901071	0.019303	0.853443	101	10	101	1	2	1
3779	Chr02	52119616	52125784	26	2.093536	0.046118	2.199867	101	10	101	1	2	1
3780	Chr02	52130210	52164401	205	0	0.005335	0	111	111	111	1	1	1
3781	Chr02	52168703	52198405	92	0.034056	0	0.035414	111	111	111	1	1	1
3782	Chr02	52198855	52206570	34	0.064704	0	0.066531	111	111	111	1	1	1
3783	Chr02	52207882	52217918	47	0	0	0	111	111	111	1	1	1
3784	Chr02	52218507	52223802	32	0.229225	0	0.229225	101	10	101	1	2	1
3785	Chr02	52224156	52269997	201	0.237277	0.013061	0.252016	101	10	101	1	2	1
3786	Chr02	52283445	52308346	131	0.204391	0	0.210214	101	10	101	1	2	1
3787	Chr02	52309612	52459284	529	0.153202	0.002013	0.149319	111	111	111	1	1	1
3788	Chr02	52459440	52477040	83	0.444856	0	0.444856	101	10	101	1	2	1
3789	Chr02	52477947	52537758	179	0.018498	0.011363	0	111	111	111	1	1	1
3790	Chr02	52545545	52709737	462	0.006437	0.002695	0.006925	111	111	111	1	1	1
3791	Chr02	52712721	52735819	11	0.191202	0	0.191202	111	111	111	1	1	1
3792	Chr02	52736107	52748065	42	0	0	0	111	111	111	1	1	1
3793	Chr02	52748886	52840386	551	0.003705	0	0.003741	111	111	111	1	1	1
3794	Chr02	52863575	52882415	191	0.161591	0	0.161591	111	111	111	1	1	1
3795	Chr02	52882898	52895535	68	0.236466	0	0.241531	101	10	101	1	2	1
3796	Chr02	52896836	52903330	14	0.862687	0.143403	0.862687	101	10	101	1	2	1
3797	Chr02	52904088	52910466	15	0	0	0	111	111	111	1	1	1
3798	Chr02	52914753	52928728	135	0	0	0	111	111	111	1	1	1
3799	Chr02	52929038	52935201	25	0	0	0	111	111	111	1	1	1
3800	Chr02	52935431	52970313	139	0.195925	0	0.195925	111	111	111	1	1	1
3801	Chr02	52975433	53010021	93	0.386988	0	0.386988	101	10	101	1	2	1
3802	Chr02	53021414	53108131	219	0.540325	0.005316	0.547345	101	10	101	1	2	1
3803	Chr02	53115602	53191229	130	0.249325	0.017508	0.231334	101	10	101	1	2	1
3804	Chr02	53191394	53206253	26	0.38558	0	0.38558	101	10	101	1	2	1
3805	Chr02	53206728	53220455	50	0.021066	0	0.021066	111	111	111	1	1	1
3806	Chr02	53235537	53290409	130	0.061658	0.041711	0.035116	111	111	111	1	1	1
3807	Chr02	53292318	53311735	50	0.184192	0	0.184192	111	111	111	1	1	1
3808	Chr02	53311759	53409366	191	0.012666	0.005388	0.012837	111	111	111	1	1	1
3809	Chr02	53421631	53597609	418	0.2818	0.005724	0.291003	101	10	101	1	2	1
3810	Chr02	53613727	53627113	14	0	0	0	111	111	111	1	1	1
3811	Chr02	53628708	53677253	33	1.649756	0	1.649756	101	10	101	1	2	1
3812	Chr02	53678305	53747844	170	0.11249	0.006454	0.104657	111	111	111	1	1	1
3813	Chr02	53748587	53880209	432	0.217269	0	0.220644	101	10	101	1	2	1
3814	Chr02	53880288	53970374	218	0.332067	0	0.290962	101	10	101	1	2	1
3816	Chr02	53978218	54173173	453	0.029628	0.004502	0.029712	111	111	111	1	1	1
3817	Chr02	54177157	54184016	28	0.333232	0	0.333232	101	10	101	1	2	1
3818	Chr02	54194147	54474620	581	0.39244	0	0.407312	101	10	101	1	2	1
3819	Chr02	54486988	54504488	26	2.427183	0	2.427183	101	10	101	1	2	1
3820	Chr02	54526926	54819645	752	0.351294	0.001388	0.345639	101	10	101	1	2	1
3821	Chr02	54833675	55097125	425	0.036136	0	0.03527	111	111	111	1	1	1
3822	Chr02	55098383	55105552	16	0	0	0	111	111	111	1	1	1
3823	Chr02	55107188	55157073	63	0.033853	0	0.033853	111	111	111	1	1	1
3824	Chr02	55160245	56218052	1537	0.338929	0.006368	0.333089	101	10	101	1	2	1
3825	Chr02	56220043	56326227	155	0.246597	0	0.22805	101	10	101	1	2	1
3826	Chr02	56327825	56740758	734	0.436554	0.001526	0.458275	101	10	101	1	2	1
3827	Chr02	56762393	56785790	99	0.020986	0	0.020986	111	111	111	1	1	1
3828	Chr02	56802359	57105766	767	0.252089	0.004428	0.244794	101	10	101	1	2	1
3829	Chr02	57106090	57151908	148	0.092126	0	0.092126	111	111	111	1	1	1
3830	Chr02	57155210	57471405	767	0.008693	0.001413	0.008781	111	111	111	1	1	1
3831	Chr02	57514106	57679870	429	0.543039	0.00245	0.539304	101	10	101	1	2	1
3833	Chr02	57714768	57859263	357	0.003489	0	0	111	111	111	1	1	1
3834	Chr02	57863956	57871808	43	0.033001	0	0.034005	111	111	111	1	1	1
3835	Chr02	57873422	57991907	481	0.156635	0	0.154391	111	111	111	1	1	1
3836	Chr02	57992037	58037460	121	0.157598	0	0.157598	111	111	111	1	1	1
3837	Chr02	58052635	58095248	108	0.131189	0	0.145332	111	111	111	1	1	1
3838	Chr02	58099744	58127853	159	0	0	0	111	111	111	1	1	1
3839	Chr02	58129641	58246429	318	0.03233	0	0.028719	111	111	111	1	1	1
3840	Chr02	58246549	58259459	48	0	0	0	111	111	111	1	1	1
3841	Chr02	58260163	58287832	186	0.268302	0.006147	0.260886	101	10	101	1	2	1
3842	Chr02	58289007	58302807	112	0.284995	0	0.279458	101	10	101	1	2	1
3843	Chr02	58302896	58317529	68	1.151026	0	1.151026	101	10	101	1	2	1
3844	Chr02	58333503	58378352	164	0.006155	0	0.006155	111	111	111	1	1	1
3845	Chr02	58383831	58548149	574	0	0.001827	0	111	111	111	1	1	1
3847	Chr02	58557792	58870075	1481	0.0015	0.000726	0.000751	111	111	111	1	1	1
3848	Chr02	58925486	59001846	316	0.011477	0.011332	0.00381	111	111	111	1	1	1
3849	Chr02	59006377	59130016	655	0	0	0	111	111	111	1	1	1
3850	Chr02	59130750	59190240	303	0.003373	0	0.003373	111	111	111	1	1	1
3851	Chr02	59197638	59212077	49	0	0.041817	0	111	111	111	1	1	1
3852	Chr02	59217732	59240209	214	0	0	0	111	111	111	1	1	1
3853	Chr02	59240344	59253224	98	0	0	0	111	111	111	1	1	1
3854	Chr02	59253830	59273552	41	0	0	0	111	111	111	1	1	1
3855	Chr02	59285636	59435332	626	0.005485	0.003616	0.001842	111	111	111	1	1	1
3856	Chr02	59435798	59474019	210	0.010161	0.005157	0.005235	111	111	111	1	1	1
3857	Chr02	59479726	59559852	483	0.002318	0	0.002369	111	111	111	1	1	1
3858	Chr02	59559925	59581653	118	0.009215	0	0	111	111	111	1	1	1
3859	Chr02	59581828	59609854	177	0	0	0	111	111	111	1	1	1
3860	Chr02	59611700	59631081	154	0	0	0	111	111	111	1	1	1
3861	Chr02	59631267	59648169	53	0	0	0	111	111	111	1	1	1
3862	Chr02	59648376	59703034	169	0.007127	0.012097	0	111	111	111	1	1	1
3863	Chr02	59703134	59724442	112	0	0	0	111	111	111	1	1	1
3864	Chr02	59724728	59800513	397	0	0.00306	0	111	111	111	1	1	1
3865	Chr02	59800860	59828649	51	0	0	0	111	111	111	1	1	1
3866	Chr02	59829163	59835127	35	0	0	0	111	111	111	1	1	1
3867	Chr02	59835367	59915150	336	0.003118	0	0.003158	111	111	111	1	1	1
3868	Chr02	59928105	59933494	24	0	0	0	111	111	111	1	1	1
3869	Chr02	59936999	59977058	266	0.003847	0	0	111	111	111	1	1	1
3870	Chr02	59977865	60111517	389	0	0	0	111	111	111	1	1	1
3871	Chr02	60117736	60339356	756	0	0.004262	0	111	111	111	1	1	1
3872	Chr02	60343782	60417992	177	0	0.012438	0	111	111	111	1	1	1
3873	Chr02	60419561	60436672	31	0	0	0	111	111	111	1	1	1
3874	Chr02	60437463	60473081	238	0	0	0	111	111	111	1	1	1
3875	Chr02	60473389	60481298	33	0	0	0	111	111	111	1	1	1
3876	Chr02	60481423	60490088	65	0	0	0	111	111	111	1	1	1
3877	Chr02	60492341	60512622	98	0	0	0	111	111	111	1	1	1
3878	Chr02	60513325	60532220	69	0	0.041971	0	111	111	111	1	1	1
3879	Chr02	60538976	60613409	396	0.005172	0.005137	0	111	111	111	1	1	1
3880	Chr02	60613705	60644875	140	0	0	0	111	111	111	1	1	1
3881	Chr02	60645298	60745738	376	0.003119	0.002726	0	111	111	111	1	1	1
3882	Chr02	60748403	60760738	56	0	0	0	111	111	111	1	1	1
3883	Chr02	60760909	60784540	92	0.01139	0	0	111	111	111	1	1	1
3884	Chr02	60785304	60918287	524	0.004907	0.003954	0	111	111	111	1	1	1
3885	Chr02	60918457	60964825	155	0	0	0	111	111	111	1	1	1
3886	Chr02	60966160	61101014	402	0	0	0	111	111	111	1	1	1
3887	Chr02	61102225	61188025	251	0	0.004616	0	111	111	111	1	1	1
3888	Chr02	61188366	61208107	61	0.019649	0	0.019995	111	111	111	1	1	1
3889	Chr02	61211995	61287742	247	0	0	0	111	111	111	1	1	1
3890	Chr02	61291349	61315875	73	0	0	0	111	111	111	1	1	1
3891	Chr02	61331007	61474653	389	0.01151	0.002757	0.005778	111	111	111	1	1	1
3892	Chr02	61480983	61741049	350	0	0	0	111	111	111	1	1	1
3893	Chr02	61768257	61803549	41	0	0.056043	0	111	111	111	1	1	1
3894	Chr02	61820384	61929791	270	0	0	0	111	111	111	1	1	1
3895	Chr02	61931990	61961843	110	0.025957	0.036437	0	111	111	111	1	1	1
3896	Chr02	61962394	61968238	25	0	0	0	111	111	111	1	1	1
3897	Chr02	61982292	61992543	17	0	0	0	111	111	111	1	1	1
3898	Chr02	62006105	62104354	304	0.011734	0.003491	0.007867	111	111	111	1	1	1
3899	Chr02	62106689	62146242	99	0	0	0	111	111	111	1	1	1
3900	Chr02	62147486	62211496	269	0	0	0	111	111	111	1	1	1
3901	Chr02	62218512	62254817	177	0.006121	0	0	111	111	111	1	1	1
3902	Chr02	62255760	62260920	14	0.10004	0	0.10004	111	111	111	1	1	1
3903	Chr02	62262538	62366328	336	0	0	0	111	111	111	1	1	1
3904	Chr02	62369711	62414865	133	1.343014	0	1.31421	101	10	101	1	2	1
3905	Chr02	62415619	62436222	108	0.859341	0	0.837114	101	10	101	1	2	1
3906	Chr02	62436510	62453147	66	3.466249	0	3.466249	101	10	101	1	2	1
3907	Chr02	62467461	62480847	45	0	0	0	111	111	111	1	1	1
3908	Chr02	62481355	62515746	68	0.61111	0.033509	0.589989	101	10	101	1	2	1
3909	Chr02	62517097	62558925	106	0.188688	0	0.190691	111	111	111	1	1	1
3910	Chr02	62559184	62644752	381	0.172908	0	0.174695	111	111	111	1	1	1
3911	Chr02	62649563	62712787	243	0	0	0	111	111	111	1	1	1
3912	Chr02	62725294	62910414	744	0.00166	0	0.001665	111	111	111	1	1	1
3913	Chr02	62913252	62992617	425	0.00258	0	0.002593	111	111	111	1	1	1
3914	Chr02	63002705	63027666	39	0	0	0	111	111	111	1	1	1
3915	Chr02	63027721	63056727	73	0	0	0	111	111	111	1	1	1
3916	Chr02	63061505	63083230	88	0	0	0	111	111	111	1	1	1
3917	Chr02	63083264	63206982	219	0.005921	0	0.007491	111	111	111	1	1	1
3918	Chr02	63207719	63331648	358	0	0.012041	0.009908	111	111	111	1	1	1
3919	Chr02	63347934	63382482	66	0	0	0	111	111	111	1	1	1
3920	Chr02	63385051	63399910	28	0	0.044481	0	111	111	111	1	1	1
3921	Chr02	63416428	63440098	48	0	0	0	111	111	111	1	1	1
3922	Chr02	63456834	63616000	289	0	0.007224	0	111	111	111	1	1	1
3923	Chr02	63621694	63638896	18	0	0.215315	0	110	111	11	1	2	3
3924	Chr02	63646497	63669911	61	0.026988	0	0	111	111	111	1	1	1
3925	Chr02	63677974	63723794	82	0	0	0	111	111	111	1	1	1
3926	Chr02	63724149	63782761	210	0	0	0	111	111	111	1	1	1
3927	Chr02	63785507	63885219	497	0	0.005397	0	111	111	111	1	1	1
3928	Chr02	63888186	63897472	17	0	0	0	111	111	111	1	1	1
3929	Chr02	63909222	64159201	540	0.009268	0.008674	0.004681	111	111	111	1	1	1
3930	Chr02	64160105	64217369	182	0	0.018003	0	111	111	111	1	1	1
3931	Chr02	64217384	64349069	393	0	0	0	111	111	111	1	1	1
3932	Chr02	64350191	64420602	234	0.00599	0.010863	0	111	111	111	1	1	1
3933	Chr02	64424881	64447314	73	0	0	0	111	111	111	1	1	1
3934	Chr02	64448220	64513007	193	0.007636	0.017052	0	111	111	111	1	1	1
3935	Chr02	64519834	64544153	52	0	0	0	111	111	111	1	1	1
3937	Chr02	64555685	64570868	75	0	0	0	111	111	111	1	1	1
3938	Chr02	64579741	64589697	70	0	0	0	111	111	111	1	1	1
3939	Chr02	64597100	64656932	275	0	0	0	111	111	111	1	1	1
3940	Chr02	64657908	64710098	148	0.02193	0.022361	0.011022	111	111	111	1	1	1
3941	Chr02	64710234	64736280	159	0	0.007449	0.007449	111	111	111	1	1	1
3942	Chr02	64739520	64766498	119	0	0	0	111	111	111	1	1	1
3943	Chr02	64767022	64775218	33	0	0	0	111	111	111	1	1	1
3944	Chr02	64775522	64919707	496	0	0.002106	0	111	111	111	1	1	1
3945	Chr02	64919792	64963696	261	0	0	0	111	111	111	1	1	1
3946	Chr02	64970141	65028988	294	0	0.007023	0	111	111	111	1	1	1
3947	Chr02	65029330	65087373	139	0	0	0	111	111	111	1	1	1
3948	Chr02	65089699	65105880	78	0	0	0	111	111	111	1	1	1
3949	Chr02	65106308	65200861	299	0.003699	0	0.003727	111	111	111	1	1	1
3950	Chr02	65201165	65215861	87	0	0	0	111	111	111	1	1	1
3951	Chr02	65215921	65235597	105	0	0	0	111	111	111	1	1	1
3952	Chr02	65235681	65256260	87	0	0	0	111	111	111	1	1	1
3953	Chr02	65256348	65274406	34	0	0	0	111	111	111	1	1	1
3954	Chr02	65285452	65359050	382	0.609405	0	0.611871	101	10	101	1	2	1
3955	Chr02	65359203	65408393	123	0.093387	0.019616	0.078279	111	111	111	1	1	1
3956	Chr02	65410498	65428110	74	0.112962	0	0.112962	111	111	111	1	1	1
3957	Chr02	65428310	65467659	177	0.171181	0	0.172364	111	111	111	1	1	1
3958	Chr02	65469787	65491349	126	0.239397	0	0.239397	101	10	101	1	2	1
3959	Chr02	65491459	65527301	169	0.082808	0	0.076307	111	111	111	1	1	1
3960	Chr02	65528151	65594731	215	0.202949	0.004741	0.204176	101	10	101	1	2	1
3961	Chr02	65606768	65638158	68	0.360907	0	0.343887	101	10	101	1	2	1
3962	Chr02	65638997	65672560	91	0.078926	0	0.078926	111	111	111	1	1	1
3963	Chr02	65684123	65707292	181	0.02265	0	0.023028	111	111	111	1	1	1
3964	Chr02	65708204	65727268	68	0	0	0	111	111	111	1	1	1
3965	Chr02	65727996	65743396	69	0.014606	0.014606	0.029525	111	111	111	1	1	1
3967	Chr02	65756736	65791377	92	0	0	0	111	111	111	1	1	1
3968	Chr02	65796684	65805396	80	0	0	0	111	111	111	1	1	1
3969	Chr02	65806404	65820126	89	0	0	0	111	111	111	1	1	1
3970	Chr02	65820410	65839139	112	0.009103	0	0	111	111	111	1	1	1
3971	Chr02	65839366	65851099	69	0	0	0	111	111	111	1	1	1
3972	Chr02	65853090	66032856	736	0.001465	0	0.00147	111	111	111	1	1	1
3973	Chr02	66033881	66044635	36	0.032592	0	0	111	111	111	1	1	1
3974	Chr02	66048627	66077021	140	0.022425	0.014715	0.007417	111	111	111	1	1	1
3975	Chr02	66077572	66137353	208	0.013269	0.006485	0	111	111	111	1	1	1
3976	Chr02	66141010	66429295	1056	0.005133	0.002075	0.00105	111	111	111	1	1	1
3977	Chr02	66435723	66553458	271	0.013081	0.01649	0.004452	111	111	111	1	1	1
3978	Chr02	66563186	66588752	42	0	0	0	111	111	111	1	1	1
3979	Chr02	66590702	66606088	76	0	0	0	111	111	111	1	1	1
3980	Chr02	66607633	66675878	171	0	0	0	111	111	111	1	1	1
3981	Chr02	66678718	66693293	30	0	0	0	111	111	111	1	1	1
3982	Chr02	66719058	66765421	118	0	0	0	111	111	111	1	1	1
3984	Chr02	66781620	66825022	28	0	0	0	111	111	111	1	1	1
3985	Chr02	66826411	66903783	196	0	0	0	111	111	111	1	1	1
3986	Chr02	66918615	66959202	149	0.07797	0.04299	0.015009	111	111	111	1	1	1
3987	Chr02	66963290	66998952	108	0	0	0	111	111	111	1	1	1
3988	Chr02	67002818	67270045	719	0.004805	0.010085	0	111	111	111	1	1	1
3989	Chr02	67277297	67290864	105	0.010984	0.012464	0	111	111	111	1	1	1
3990	Chr02	67298505	67350660	357	0.003046	0	0.003046	111	111	111	1	1	1
3991	Chr02	67352861	67358526	20	0	0	0	111	111	111	1	1	1
3992	Chr02	67370025	67444564	254	0.011245	0.005236	0.005617	111	111	111	1	1	1
3993	Chr02	67445150	67455740	29	0.191926	0.043429	0	111	111	111	1	1	1
3994	Chr02	67456543	67547525	390	0	0	0	111	111	111	1	1	1
3995	Chr02	67552780	67582858	67	0	0	0	111	111	111	1	1	1
3996	Chr02	67583926	67609757	125	0	0	0	111	111	111	1	1	1
3997	Chr02	67610089	67616367	43	0	0.023943	0.023943	111	111	111	1	1	1
3998	Chr02	67617695	67705479	310	0	0	0	111	111	111	1	1	1
3999	Chr02	67705525	67733798	142	0	0	0	111	111	111	1	1	1
4000	Chr02	67747784	67828857	500	0.002843	0	0.002876	111	111	111	1	1	1
4001	Chr02	67834119	67948191	417	0.003686	0.00353	0	111	111	111	1	1	1
4002	Chr02	67950073	67999952	312	0.003314	0	0	111	111	111	1	1	1
4003	Chr02	68011134	68055514	226	0	0	0	111	111	111	1	1	1
4004	Chr02	68056157	68094358	229	0	0	0	111	111	111	1	1	1
4005	Chr02	68094498	68116072	187	0	0	0	111	111	111	1	1	1
4006	Chr02	68116255	68179501	278	0	0.011883	0	111	111	111	1	1	1
4007	Chr02	68180038	68214851	219	0.004833	0.004863	0	111	111	111	1	1	1
4008	Chr02	68215590	68263772	144	0	0	0	111	111	111	1	1	1
4009	Chr02	68275834	68296375	62	0.016553	0.016584	0	111	111	111	1	1	1
4010	Chr02	68298585	68335425	139	0	0.012613	0	111	111	111	1	1	1
4011	Chr02	68336066	68444376	271	0	0	0	111	111	111	1	1	1
4012	Chr02	68448259	68497609	140	0	0	0	111	111	111	1	1	1
4013	Chr02	68505639	68513164	20	0	0	0	111	111	111	1	1	1
4014	Chr02	68515931	68549942	151	0	0	0	111	111	111	1	1	1
4015	Chr02	68553705	68569157	38	0	0	0	111	111	111	1	1	1
4016	Chr02	68570100	68645887	273	0.004484	0.012346	0	111	111	111	1	1	1
4017	Chr02	68647269	68661048	52	0	0	0	111	111	111	1	1	1
4018	Chr02	68667715	68685063	87	0.181919	0	0.169911	111	111	111	1	1	1
4019	Chr02	68687321	68704765	77	0.611227	0	0.623467	101	10	101	1	2	1
4020	Chr02	68705255	68712697	29	0.03772	0	0.03772	111	111	111	1	1	1
4021	Chr02	68725133	68733912	64	0.034254	0	0.034911	111	111	111	1	1	1
4022	Chr02	68734288	68790380	298	0.404152	0.004259	0.383343	101	10	101	1	2	1
4023	Chr02	68792638	68814246	135	0.267397	0	0.379834	101	10	101	1	2	1
4024	Chr02	68816275	68856352	290	0.010473	0	0.01055	111	111	111	1	1	1
4025	Chr02	68860986	68868256	86	0.011984	0	0.012142	111	111	111	1	1	1
4026	Chr02	68868625	68876708	62	0	0	0	111	111	111	1	1	1
4027	Chr02	68878952	68907137	158	0.37753	0	0.381069	101	10	101	1	2	1
4028	Chr02	68907609	68916141	103	0.07474	0	0.075559	111	111	111	1	1	1
4029	Chr02	68921261	68929272	77	0.013579	0	0.013579	111	111	111	1	1	1
4030	Chr02	68932342	68941910	96	0.010775	0	0.010775	111	111	111	1	1	1
4031	Chr02	68946421	68966084	151	0.20802	0	0.075343	101	11	111	1	2	3
4032	Chr02	68968022	68973655	63	0.01769	0	0.01769	111	111	111	1	1	1
4033	Chr02	68981068	69004108	148	0.332981	0	0.332981	101	10	101	1	2	1
4034	Chr02	69005283	69010816	34	0.071135	0	0.036363	111	111	111	1	1	1
4035	Chr02	69010854	69040452	115	0.053693	0.020526	0.0559	111	111	111	1	1	1
4037	Chr02	69070036	69141896	275	0.038886	0.080046	0.009214	111	111	111	1	1	1
4038	Chr02	69146308	69215997	245	0.297986	0	0.359779	101	10	101	1	2	1
4039	Chr02	69216133	69226032	97	0.141389	0	0.143017	111	111	111	1	1	1
4040	Chr02	69226686	69235489	104	0.290748	0.433857	0.423097	100	10	1	1	2	3
4041	Chr02	69239495	69249683	53	0.122394	0	0.162724	111	111	111	1	1	1
4042	Chr02	69249826	69300768	428	0.264283	0.217898	0.409701	100	10	1	1	2	3
4043	Chr02	69303152	69393314	301	0.367196	0.014768	0.365022	101	10	101	1	2	1
4044	Chr02	69395451	69410776	84	0.17836	0.177562	0.012283	111	111	111	1	1	1
4045	Chr02	69415923	69435950	21	0.660239	0	0.660239	101	10	101	1	2	1
4046	Chr02	69447727	69458962	48	0	0.213006	0.226349	110	110	1	1	1	2
4047	Chr02	69459982	69477507	131	0.013181	0.099427	0.118524	111	111	111	1	1	1
4048	Chr02	69480582	69493021	77	0.01326	0.183584	0.183584	111	111	111	1	1	1
4049	Chr02	69496634	69809927	766	0.214652	0.223744	0.019382	100	11	11	1	2	2
4050	Chr02	69813614	69841359	123	0.061023	0.008282	0.052387	111	111	111	1	1	1
4051	Chr02	69842400	69849810	35	0.104235	0.029072	0.140505	111	111	111	1	1	1
4052	Chr02	69853264	69912379	294	0.271257	0.006904	0.277385	101	10	101	1	2	1
4053	Chr02	69912982	69928890	89	0.026306	0	0	111	111	111	1	1	1
4054	Chr02	69940791	69958279	178	0.5011	0.450175	0.072502	100	11	11	1	2	2
4055	Chr02	69971013	69982813	54	0.040989	0.436834	0.447526	110	110	1	1	1	2
4056	Chr02	69983240	69988990	34	0.038544	0.044178	0.092734	111	111	111	1	1	1
4057	Chr02	69989792	70058981	297	0.480831	0.48082	0	100	11	11	1	2	2
4058	Chr02	70061646	70146263	319	0.030069	0.022578	0.003292	111	111	111	1	1	1
4059	Chr02	70149559	70185958	211	0.027511	0.026399	0	111	111	111	1	1	1
4060	Chr02	70192979	70202185	34	0.93679	0.872327	0	100	11	11	1	2	2
4061	Chr02	70202849	70273180	252	0.013909	0.012175	0.004634	111	111	111	1	1	1
4062	Chr02	70284351	70290344	13	0.472951	0.342697	0	100	11	11	1	2	2
4063	Chr02	70291055	70383047	323	0.391882	0.423925	0	100	11	11	1	2	2
4064	Chr02	70387262	70411239	105	0	0.010332	0	111	111	111	1	1	1
4065	Chr02	70414778	70665287	699	0.004564	0.004469	0	111	111	111	1	1	1
4066	Chr02	70737874	70748815	60	1.338924	0	1.338924	101	10	101	1	2	1
4067	Chr02	70751934	70772988	135	1.411404	0.0075	1.430547	101	10	101	1	2	1
4068	Chr02	70778262	70801614	104	1.043211	0.015841	0.840659	101	10	101	1	2	1
4069	Chr02	70802141	70814741	61	1.427291	0	1.420552	101	10	101	1	2	1
4070	Chr02	70815783	70905775	435	1.194134	0.002342	1.172927	101	10	101	1	2	1
4071	Chr02	70909584	70924450	60	0.950208	0	0.950208	101	10	101	1	2	1
4072	Chr02	70925195	70978294	239	1.093312	0	0.972681	101	10	101	1	2	1
4073	Chr02	70978847	71117634	662	0.843498	0	0.862974	101	10	101	1	2	1
4074	Chr02	71120895	71383170	614	1.43659	0.005878	1.402839	101	10	101	1	2	1
4075	Chr02	71385125	71420082	135	1.578129	1.668047	0	100	11	11	1	2	2
4076	Chr02	71420763	71449271	141	0.810841	0.82784	0	100	11	11	1	2	2
4078	Chr02	71482839	71644711	584	1.371776	1.421151	0	100	11	11	1	2	2
4079	Chr02	71646645	71699057	209	1.050378	1.051496	0	100	11	11	1	2	2
4080	Chr02	71700040	72041666	1434	1.44199	1.496819	0.000982	100	11	11	1	2	2
4081	Chr02	72057358	72713951	2454	0.001814	0.001771	0.000457	111	111	111	1	1	1
4082	Chr02	72714467	73405705	1838	0.00181	0.002471	0.000636	111	111	111	1	1	1
4083	Chr02	73406216	73484582	247	0.004205	0.004068	0	111	111	111	1	1	1
4084	Chr02	73490771	73813029	775	0.006134	0.00144	0.00156	111	111	111	1	1	1
4085	Chr02	73817556	73858793	146	0	0	0	111	111	111	1	1	1
4086	Chr02	73859742	73887693	108	0.392247	0.428914	0	100	11	11	1	2	2
4087	Chr02	73888758	73894154	9	0	0	0	111	111	111	1	1	1
4088	Chr02	73900230	73924882	134	0.244408	0.28896	0	100	11	11	1	2	2
4089	Chr02	73925629	74041697	645	0	0	0	111	111	111	1	1	1
4090	Chr02	74041968	74058066	98	0.108075	0.108075	0	111	111	111	1	1	1
4091	Chr02	74062159	74083101	20	1.127777	1.206564	0	100	11	11	1	2	2
4092	Chr02	74085476	74159739	224	0.021493	0.024246	0	111	111	111	1	1	1
4093	Chr02	74160273	74182844	116	0.221706	0.231213	0	100	11	11	1	2	2
4094	Chr02	74183185	74196636	61	0.130373	0.109447	0	111	111	111	1	1	1
4095	Chr02	74203519	74295416	459	0.036595	0.036608	0	111	111	111	1	1	1
4096	Chr02	74295912	74317128	112	0	0	0	111	111	111	1	1	1
4097	Chr02	74317767	74337080	51	0.10833	0.0874	0	111	111	111	1	1	1
4098	Chr02	74338404	74381228	71	0.22728	0.211615	0	100	11	11	1	2	2
4099	Chr02	74397110	74409974	46	0.031612	0.104947	0	111	111	111	1	1	1
4100	Chr02	74413632	74737254	596	0.007441	0.003672	0.001888	111	111	111	1	1	1
4101	Chr02	74738931	74744956	26	0.083358	0.083358	0	111	111	111	1	1	1
4102	Chr02	74747162	74850723	471	0.326428	0.344252	0.002435	100	11	11	1	2	2
4103	Chr02	74851282	74875498	110	0.014531	0.089787	0	111	111	111	1	1	1
4104	Chr02	74881039	74909509	190	0	0	0	111	111	111	1	1	1
4106	Chr02	74941301	74948487	37	0.292497	0.292497	0	100	11	11	1	2	2
4107	Chr02	74948859	74981622	201	0.115366	0.119966	0	111	111	111	1	1	1
4108	Chr02	75001821	75009288	36	0.343747	0.331539	0	100	11	11	1	2	2
4109	Chr02	75009786	75017749	53	0.379477	0.379477	0	100	11	11	1	2	2
4110	Chr02	75017886	75043603	115	0.082254	0.083044	0	111	111	111	1	1	1
4111	Chr02	75048255	75062211	64	0.09351	0.108478	0	111	111	111	1	1	1
4112	Chr02	75062528	75077415	30	0	0	0	111	111	111	1	1	1
4113	Chr02	75077456	75100394	57	0.035786	0.037646	0	111	111	111	1	1	1
4114	Chr02	75103191	75173236	304	0.020033	0.020097	0	111	111	111	1	1	1
4115	Chr02	75173775	75286621	545	0.007576	0.007548	0	111	111	111	1	1	1
4116	Chr02	75286665	75294528	24	0	0	0	111	111	111	1	1	1
4117	Chr02	75295647	75358298	285	0.323869	0.319982	0	100	11	11	1	2	2
4118	Chr02	75358559	75367217	90	0.822289	0.825644	0	100	11	11	1	2	2
4119	Chr02	75367970	75381301	96	0.599047	0.59791	0	100	11	11	1	2	2
4120	Chr02	75383235	75407369	110	0.028327	0.02784	0	111	111	111	1	1	1
4121	Chr02	75410363	75419919	27	0.037817	0.040643	0	111	111	111	1	1	1
4122	Chr02	75421341	75564411	509	0.296244	0.294593	0	100	11	11	1	2	2
4123	Chr02	75564487	75576134	37	0.570296	0.407869	0	100	11	11	1	2	2
4124	Chr02	75584974	75775234	727	0.014681	0.013101	0.00147	111	111	111	1	1	1
4125	Chr02	75776090	75792579	80	0.124275	0.109597	0	111	111	111	1	1	1
4126	Chr02	75793034	75826106	280	0.614202	0.68726	0.004533	100	11	11	1	2	2
4127	Chr02	75838131	75896413	457	0.006691	0.006603	0	111	111	111	1	1	1
4128	Chr02	75900864	76036949	696	0.701359	0.694754	0.001865	100	11	11	1	2	2
4129	Chr02	76040338	76200434	712	0.515679	0.540622	0	100	11	11	1	2	2
4130	Chr02	76201223	76312137	509	0.416455	0.440789	0.009905	100	11	11	1	2	2
4131	Chr02	76314135	76328650	66	0	0	0	111	111	111	1	1	1
4132	Chr02	76329001	76334113	39	0	0	0	111	111	111	1	1	1
4133	Chr02	76336562	76421976	449	0.002405	0.002315	0	111	111	111	1	1	1
4134	Chr02	76422986	76441674	71	0	0	0	111	111	111	1	1	1
4135	Chr02	76444100	76494516	140	0.008569	0.007647	0	111	111	111	1	1	1
4136	Chr02	76495379	76509638	70	0	0	0	111	111	111	1	1	1
4137	Chr02	76509980	76671536	749	0.004647	0.002919	0.001558	111	111	111	1	1	1
4138	Chr02	76672481	76714827	215	0	0	0	111	111	111	1	1	1
4139	Chr02	76715331	76753787	238	0	0	0	111	111	111	1	1	1
4140	Chr02	76767310	76775034	63	0	0	0	111	111	111	1	1	1
4141	Chr02	76775853	76781070	20	0	0	0	111	111	111	1	1	1
4142	Chr02	76781924	76856656	464	0	0	0	111	111	111	1	1	1
4143	Chr02	76857112	76967083	518	0	0	0	111	111	111	1	1	1
4144	Chr02	76979747	77160679	552	0.005828	0.003842	0.001975	111	111	111	1	1	1
4145	Chr02	77166326	77211383	192	0	0	0	111	111	111	1	1	1
4146	Chr02	77216508	77279988	373	0	0	0	111	111	111	1	1	1
4147	Chr02	77283370	77291793	69	0	0	0	111	111	111	1	1	1
4148	Chr02	77301802	77313397	72	0	0	0	111	111	111	1	1	1
4149	Chr02	77313618	77353978	187	0	0	0	111	111	111	1	1	1
4150	Chr02	77354563	77475082	646	0.003695	0.003633	0	111	111	111	1	1	1
4151	Chr02	77480296	77503083	103	0	0	0	111	111	111	1	1	1
4152	Chr02	77505017	77551272	173	0	0	0	111	111	111	1	1	1
4153	Chr02	77556053	77586708	179	0	0	0	111	111	111	1	1	1
4154	Chr02	77589037	77614938	191	0	0	0	111	111	111	1	1	1
4155	Chr02	77615854	77647032	82	0	0	0	111	111	111	1	1	1
4156	Chr02	77648822	77659820	29	0	0	0	111	111	111	1	1	1
4157	Chr02	77660037	77801804	577	0	0.002001	0	111	111	111	1	1	1
4159	Chr02	77822203	77857394	163	0	0	0	111	111	111	1	1	1
4160	Chr02	77859243	77917513	141	0.008344	0.007998	0	111	111	111	1	1	1
4161	Chr02	77918872	78114972	857	0	0	0	111	111	111	1	1	1
4162	Chr02	78120842	78284603	639	0.001707	0	0	111	111	111	1	1	1
4163	Chr02	78292088	78351170	96	0	0	0	111	111	111	1	1	1
4164	Chr02	78354140	78378459	130	0	0	0	111	111	111	1	1	1
4165	Chr02	78386542	78396319	42	0	0	0	111	111	111	1	1	1
4166	Chr02	78397563	78494516	323	0.003669	0.003389	0	111	111	111	1	1	1
4167	Chr02	78495955	78539486	156	0	0	0	111	111	111	1	1	1
4168	Chr02	78539580	78557025	14	0	0	0	111	111	111	1	1	1
4169	Chr02	78562389	78643831	155	0	0	0	111	111	111	1	1	1
4170	Chr02	78650020	78661157	53	0	0	0	111	111	111	1	1	1
4171	Chr02	78661322	78742083	253	0	0	0	111	111	111	1	1	1
4172	Chr02	78742242	78771224	128	0	0	0	111	111	111	1	1	1
4173	Chr02	78775371	78855710	320	0.003282	0	0.003292	111	111	111	1	1	1
4174	Chr02	78859700	78994756	351	0.010598	0.003037	0.00724	111	111	111	1	1	1
4175	Chr02	78996203	79032742	142	0	0	0	111	111	111	1	1	1
4176	Chr02	79041884	79084138	256	0.004593	0	0	111	111	111	1	1	1
4177	Chr02	79084487	79140653	336	0	0.009612	0.005559	111	111	111	1	1	1
4178	Chr02	79143894	79149602	27	0	0.04232	0	111	111	111	1	1	1
4179	Chr02	79151151	79161404	46	0.528723	0.327891	0.031816	100	11	11	1	2	2
4180	Chr02	79161819	79170437	44	0.129816	0.214821	0	110	111	11	1	2	3
4181	Chr02	79170635	79397735	921	0.006689	0.007888	0	111	111	111	1	1	1
4182	Chr02	79406241	79466457	288	0.440305	0.462495	0	100	11	11	1	2	2
4183	Chr02	79466932	79506549	184	0.219894	0.23152	0	100	11	11	1	2	2
4184	Chr02	79511373	79524904	82	0.140876	0.140876	0	111	111	111	1	1	1
4185	Chr02	79528787	79568779	196	0.038871	0.045708	0	111	111	111	1	1	1
4186	Chr02	79568805	79579159	40	0	0.145548	0	111	111	111	1	1	1
4187	Chr02	79579721	79599535	54	0.35832	0.393422	0	100	11	11	1	2	2
4188	Chr02	79607361	79676389	310	0	0	0	111	111	111	1	1	1
4189	Chr02	79676929	79697131	79	0	0	0	111	111	111	1	1	1
4190	Chr02	79702954	79733076	68	0	0.038832	0	111	111	111	1	1	1
4191	Chr02	79736843	79786271	253	0	0	0	111	111	111	1	1	1
4192	Chr02	79791387	79821188	192	0.011001	0	0.005556	111	111	111	1	1	1
4193	Chr02	79835908	79849844	45	0.193918	0.193918	0	111	111	111	1	1	1
4194	Chr02	79849879	79890930	158	0.287649	0.293206	0	100	11	11	1	2	2
4195	Chr02	79891517	79924782	128	0.151294	0.170481	0	111	111	111	1	1	1
4196	Chr02	79925089	79933537	47	0.205011	0.339249	0	100	11	11	1	2	2
4197	Chr02	79933638	79989243	229	0.332962	0.340919	0	100	11	11	1	2	2
4198	Chr02	79991288	80074583	281	0.02312	0.035427	0.00478	111	111	111	1	1	1
4199	Chr02	80076926	80092441	76	0.152482	0.148153	0	111	111	111	1	1	1
4200	Chr02	80093034	80106398	71	0	0	0	111	111	111	1	1	1
4201	Chr02	80108557	80153810	143	0.356625	0.419711	0.008388	100	11	11	1	2	2
4202	Chr02	80154280	80184262	79	0.769338	0.747533	0	100	11	11	1	2	2
4203	Chr02	80184422	80219620	164	1.08393	1.098534	0	100	11	11	1	2	2
4204	Chr02	80219657	80271548	170	0.624523	0.705496	0	100	11	11	1	2	2
4205	Chr02	80273998	80341333	160	0.383113	0.318227	0	100	11	11	1	2	2
4206	Chr02	80341847	80538010	466	0.299863	0.34565	0	100	11	11	1	2	2
4207	Chr02	80539810	80545742	32	0	0	0	111	111	111	1	1	1
4208	Chr02	80561690	80637859	175	0	0	0	111	111	111	1	1	1
4209	Chr02	80657431	80770573	204	0.019188	0.016359	0.006652	111	111	111	1	1	1
4210	Chr02	80770884	80813301	90	0.012132	0.012171	0	111	111	111	1	1	1
4211	Chr02	80836461	80925905	141	0.734863	0.930565	0	100	11	11	1	2	2
4212	Chr02	80927586	80942276	33	0.816842	1.027584	0	100	11	11	1	2	2
4213	Chr02	80943670	81051489	248	0.239785	0.251877	0	100	11	11	1	2	2
4214	Chr02	81052125	81066570	47	0.088935	0.078126	0	111	111	111	1	1	1
4215	Chr02	81067288	81233118	476	0.416966	0.548702	0	100	11	11	1	2	2
4216	Chr02	81234170	81239454	13	0	0	0	111	111	111	1	1	1
4217	Chr02	81240094	81356294	284	0.164266	0.184222	0	111	111	111	1	1	1
4218	Chr02	81357664	81448502	186	0.214831	0.215067	0	100	11	11	1	2	2
4219	Chr02	81448704	81475810	52	0.113943	0.097654	0	111	111	111	1	1	1
4220	Chr02	81478877	81486142	38	0	0	0	111	111	111	1	1	1
4221	Chr02	81486677	81491732	12	0.131447	0.21316	0	110	111	11	1	2	3
4222	Chr02	81494439	81620199	184	0.341108	0.406458	0	100	11	11	1	2	2
4223	Chr02	81625439	81670062	126	0.248802	0.273404	0	100	11	11	1	2	2
4224	Chr02	81670863	81707867	42	0	0.056349	0	111	111	111	1	1	1
4225	Chr02	81713667	81831609	187	0.01362	0.006877	0	111	111	111	1	1	1
4226	Chr02	81837240	81884024	151	0.15487	0.181032	0	111	111	111	1	1	1
4227	Chr02	81908441	81943916	146	0.026925	0.039355	0	111	111	111	1	1	1
4228	Chr02	81944821	82053051	294	0.263048	0.286598	0	100	11	11	1	2	2
4230	Chr02	82077242	82206778	190	0.006396	0.005801	0	111	111	111	1	1	1
4231	Chr02	82211937	82614630	582	0.006973	0.010258	0.002348	111	111	111	1	1	1
4232	Chr02	82616836	82828551	463	0.005114	0.006838	0	111	111	111	1	1	1
4233	Chr02	82841725	82985712	213	0.011122	0.016064	0.005696	111	111	111	1	1	1
4234	Chr02	83012045	83124748	268	0.017428	0.024569	0.00442	111	111	111	1	1	1
4235	Chr02	83129838	83169541	57	0	0	0	111	111	111	1	1	1
4236	Chr02	83182997	83201623	63	0	0	0	111	111	111	1	1	1
4237	Chr02	83201625	83212026	34	0	0	0	111	111	111	1	1	1
4238	Chr02	83212773	83267934	138	0.123648	0.152722	0	111	111	111	1	1	1
4239	Chr02	83283596	83293579	10	1.50564	1.524668	0	100	11	11	1	2	2
4240	Chr02	83305930	83428353	126	0.037358	0.056749	0	111	111	111	1	1	1
4241	Chr02	83428549	83437911	29	0	0	0	111	111	111	1	1	1
4242	Chr02	83451217	83492522	140	0.432796	0.476079	0	100	11	11	1	2	2
4243	Chr02	83495443	83519669	97	0.252426	0.289438	0	100	11	11	1	2	2
4244	Chr02	83530897	83746771	855	0.607999	0.716952	0.004399	100	11	11	1	2	2
4245	Chr02	83795102	83824324	10	0.244987	0.244987	0	100	11	11	1	2	2
4246	Chr02	83855873	83867359	8	0	0.13005	0	111	111	111	1	1	1
4247	Chr02	83874163	84206288	852	0.918264	0.927802	0	100	11	11	1	2	2
4248	Chr02	84213610	84614523	1200	0.171806	0.181998	0.001118	111	111	111	1	1	1
4249	Chr02	84615522	84643273	177	0.592791	0.600781	0.007639	100	11	11	1	2	2
4250	Chr02	84652637	84663502	46	0.027745	0.046543	0	111	111	111	1	1	1
4251	Chr02	84679865	84829164	341	0.016961	0.016351	0	111	111	111	1	1	1
4252	Chr02	84834101	84844135	46	0.368831	0.366977	0	100	11	11	1	2	2
4253	Chr02	84844589	84911548	170	0.514153	0.560496	0	100	11	11	1	2	2
4254	Chr02	84924194	84932090	53	0.664925	0.595173	0	100	11	11	1	2	2
4255	Chr02	84932581	84978067	240	0.433476	0.423053	0	100	11	11	1	2	2
4256	Chr02	84989229	84994255	25	0	0	0	111	111	111	1	1	1
4257	Chr02	84994682	85002521	43	0	0	0	111	111	111	1	1	1
4258	Chr02	85013289	85028420	108	0.020666	0.009921	0	111	111	111	1	1	1
4259	Chr02	85028788	85036682	61	0	0.017122	0	111	111	111	1	1	1
4260	Chr02	85040956	85054228	88	0.718432	0.983703	0	100	11	11	1	2	2
4261	Chr02	85081102	85102510	60	0.019816	0.017103	0	111	111	111	1	1	1
4262	Chr02	85105848	85122237	71	0	0	0	111	111	111	1	1	1
4263	Chr02	85123939	85211462	202	0.023464	0.021088	0	111	111	111	1	1	1
4264	Chr02	85213858	85313260	262	0.040937	0.031941	0	111	111	111	1	1	1
4265	Chr02	85320494	85327846	29	0	0	0	111	111	111	1	1	1
4266	Chr02	85333880	85526425	462	0.186839	0.255464	0	110	111	11	1	2	3
4267	Chr02	85536416	85602696	250	1.262085	1.426452	0	100	11	11	1	2	2
4268	Chr02	85602784	85627781	107	1.941348	2.080741	0	100	11	11	1	2	2
4269	Chr02	85630071	86007685	864	0.310302	0.355721	0.004279	100	11	11	1	2	2
4270	Chr02	86007800	86029135	151	0.448977	0.51507	0.009805	100	11	11	1	2	2
4271	Chr02	86029226	86057181	72	0.153504	0.201044	0	110	111	11	1	2	3
4272	Chr02	86058077	86068528	126	0.2024	0.194007	0	101	11	111	1	2	3
4273	Chr02	86068600	86119658	192	0.31657	0.297249	0	100	11	11	1	2	2
4274	Chr02	86126403	86151216	51	0.241789	0.275965	0	100	11	11	1	2	2
4275	Chr02	86154297	86162914	33	0	0.149329	0	111	111	111	1	1	1
4276	Chr02	86165622	86198272	61	0.760772	0.748924	0	100	11	11	1	2	2
4277	Chr02	86198716	86235193	118	0.37887	0.450912	0	100	11	11	1	2	2
4278	Chr02	86236768	86259446	137	0.644279	0.705131	0	100	11	11	1	2	2
4279	Chr02	86260097	86329017	172	0.863217	1.013949	0.013142	100	11	11	1	2	2
4280	Chr02	86332602	86343470	17	0.130201	0.092408	0	111	111	111	1	1	1
4281	Chr02	86347779	86494408	193	0.883381	0.567628	0	100	11	11	1	2	2
4282	Chr02	86496464	86681883	242	0.535704	0.50504	0	100	11	11	1	2	2
4283	Chr02	86690721	86706380	47	0.551605	0.722292	0	100	11	11	1	2	2
4285	Chr02	86716129	86723679	16	0.745499	0.745499	0	100	11	11	1	2	2
4286	Chr02	86727376	86847144	169	0.656417	0.546682	0	100	11	11	1	2	2
4287	Chr02	86858167	86884385	85	0.703962	0.691279	0	100	11	11	1	2	2
4288	Chr02	86886929	86914701	114	2.242306	1.897049	0.014203	100	11	11	1	2	2
4290	Chr02	86924047	86937571	26	0.480509	0.354441	0	100	11	11	1	2	2
4291	Chr02	86938608	86991376	145	0.421149	0.407494	0.00811	100	11	11	1	2	2
4292	Chr02	86992049	87002684	25	0.221083	0.107798	0	101	11	111	1	2	3
4293	Chr02	87010675	87072009	122	0.129021	0.129184	0	111	111	111	1	1	1
4294	Chr02	87082060	87106095	31	1.536358	1.4582	0.098468	100	11	11	1	2	2
4295	Chr02	87106143	87238417	203	1.255818	1.185839	0	100	11	11	1	2	2
4296	Chr02	87258092	87293379	82	0.566843	0.442205	0	100	11	11	1	2	2
4297	Chr02	87294222	87615917	680	0.932099	0.934383	0	100	11	11	1	2	2
4298	Chr02	87630621	87642126	62	0.319519	0.356204	0	100	11	11	1	2	2
4299	Chr02	87644594	87649948	15	1.73608	1.769549	0	100	11	11	1	2	2
4300	Chr02	87658237	87853220	256	0.664637	0.622331	0	100	11	11	1	2	2
4301	Chr02	87866538	87907781	66	0.232014	0.227292	0	100	11	11	1	2	2
4302	Chr02	87912669	88001093	151	0.103846	0.083044	0	111	111	111	1	1	1
4303	Chr02	88018457	88049409	76	0.134576	0.225145	0.015799	110	111	11	1	2	3
4304	Chr02	88049708	88146725	196	0.06672	0.078057	0	111	111	111	1	1	1
4305	Chr02	88146968	88158390	10	0.246165	0.246165	0	100	11	11	1	2	2
4306	Chr02	88158487	88221739	73	0.536586	0.55572	0	100	11	11	1	2	2
4307	Chr02	88248092	88387472	292	0.697595	0.664865	0	100	11	11	1	2	2
4308	Chr02	88390916	88642823	386	0.923063	0.935756	0	100	11	11	1	2	2
4309	Chr02	88650093	88656094	20	1.809539	2.233926	0	100	11	11	1	2	2
4310	Chr02	88658437	88808220	229	1.462057	1.527069	0	100	11	11	1	2	2
4311	Chr02	88810676	88824340	10	0.295212	0.467872	0	100	11	11	1	2	2
4312	Chr02	88824715	88854559	28	0.754926	0.836497	0	100	11	11	1	2	2
4313	Chr02	88854920	88959815	210	0.305555	0.298159	0	100	11	11	1	2	2
4314	Chr02	88968201	89117226	207	0.11702	0.107284	0	111	111	111	1	1	1
4315	Chr02	89118729	89142813	71	0.203224	0.207112	0	100	11	11	1	2	2
4317	Chr02	89173581	89423168	311	0.613825	0.589945	0	100	11	11	1	2	2
4318	Chr02	89430178	89779575	364	0.038159	0.036449	0.003239	111	111	111	1	1	1
4319	Chr02	89780223	89785909	21	0	0	0	111	111	111	1	1	1
4320	Chr02	89794254	89826797	64	0.048639	0.048639	0	111	111	111	1	1	1
4321	Chr02	89841245	89875594	73	0	0	0	111	111	111	1	1	1
4322	Chr02	89878671	89922485	50	0.158541	0.147806	0	111	111	111	1	1	1
4323	Chr02	89939126	90098468	111	0.059128	0.070454	0	111	111	111	1	1	1
4324	Chr02	90200146	90273127	134	0.024968	0.016895	0	111	111	111	1	1	1
4325	Chr02	90279610	90356765	255	0.405471	0.447026	0.004633	100	11	11	1	2	2
4326	Chr02	90359458	90368106	13	0.502596	0.502596	0	100	11	11	1	2	2
4327	Chr02	90385426	90534141	189	0.00545	0.005481	0	111	111	111	1	1	1
4328	Chr02	90534687	90686480	188	0.011712	0.017677	0	111	111	111	1	1	1
4329	Chr02	90699807	90740305	54	0.275714	0.21458	0	100	11	11	1	2	2
4330	Chr02	90752394	90854135	178	0.152922	0.147951	0	111	111	111	1	1	1
4331	Chr02	90855111	91119810	535	0.359043	0.367667	0	100	11	11	1	2	2
4332	Chr02	91131950	91292926	264	0.23295	0.232299	0	100	11	11	1	2	2
4333	Chr02	91293590	91316375	62	0.061016	0.063547	0	111	111	111	1	1	1
4334	Chr02	91317214	91334846	21	0.289377	0.289377	0	100	11	11	1	2	2
4335	Chr02	91337187	91442662	176	0.12801	0.128576	0.006271	111	111	111	1	1	1
4336	Chr02	91450490	91814763	599	0.240247	0.214597	0.272134	100	10	1	1	2	3
4337	Chr02	91820699	91889433	157	0.21543	0.007878	0.211674	101	10	101	1	2	1
4338	Chr02	91896837	91906106	8	0	0	0	111	111	111	1	1	1
4339	Chr02	91926617	92210813	629	0.245556	0.005063	0.237526	101	10	101	1	2	1
4340	Chr02	92214216	92239475	50	1.505251	0	1.435394	101	10	101	1	2	1
4341	Chr02	92241384	92266307	98	0.053215	0	0.053215	111	111	111	1	1	1
4342	Chr02	92276319	92328156	145	0.59182	0.024559	0.56428	101	10	101	1	2	1
4343	Chr02	92328700	92384576	137	0.017622	0	0.017798	111	111	111	1	1	1
4344	Chr02	92385758	92441153	184	0.349759	0	0.338918	101	10	101	1	2	1
4345	Chr02	92442436	92455266	29	1.274044	0.041186	1.301236	101	10	101	1	2	1
4346	Chr02	92456964	92532726	353	0.011466	0.00287	0.005782	111	111	111	1	1	1
4347	Chr02	92534335	92540021	36	0	0	0	111	111	111	1	1	1
4348	Chr02	92540538	92572066	104	0.721601	0	0.709627	101	10	101	1	2	1
4349	Chr02	92573511	92645291	225	0.079074	0	0.076035	111	111	111	1	1	1
4350	Chr02	92649078	92713533	268	0.307139	0.003791	0.293947	101	10	101	1	2	1
4351	Chr02	92725333	92768713	146	0.320982	0	0.316076	101	10	101	1	2	1
4352	Chr02	92769103	92809780	256	0.287659	0	0.284581	101	10	101	1	2	1
4353	Chr02	92820685	92957002	385	0.182126	0.008391	0.17539	111	111	111	1	1	1
4354	Chr02	92957632	92970750	110	0.329585	0	0.329585	101	10	101	1	2	1
4355	Chr02	92971125	93021702	176	0.198727	0	0.198727	111	111	111	1	1	1
4356	Chr02	93037047	93044797	44	0.822746	0	0.822746	101	10	101	1	2	1
4357	Chr02	93045298	93053289	77	0.159308	0	0.161635	111	111	111	1	1	1
4358	Chr02	93057000	93069180	125	1.063902	0	1.063902	101	10	101	1	2	1
4359	Chr02	93072639	93090100	110	0.24563	0.025123	0.251992	101	10	101	1	2	1
4360	Chr02	93091209	93100037	36	0.307817	0	0.307817	101	10	101	1	2	1
4361	Chr02	93100778	93115502	42	0.333001	0.026421	0.333001	101	10	101	1	2	1
4362	Chr02	93120063	93461676	1544	0.006389	0.436667	0.435854	110	110	1	1	1	2
4363	Chr02	93462327	93555141	431	0.259206	0.354126	0.306073	100	10	1	1	2	3
4364	Chr02	93568467	93612666	244	0.487856	0.019409	0.473918	101	10	101	1	2	1
4365	Chr02	93620118	93643533	78	0.026419	0.054578	0.054626	111	111	111	1	1	1
4366	Chr02	93643693	93719621	295	0.003431	0.007297	0.011053	111	111	111	1	1	1
4367	Chr02	93721788	93793629	304	0.125776	0.006646	0.135584	111	111	111	1	1	1
4368	Chr02	93794142	93821851	129	0.221764	0	0.209069	101	10	101	1	2	1
4369	Chr02	93833879	93868375	185	0.124373	0.053593	0.166959	111	111	111	1	1	1
4370	Chr02	93869141	93981926	331	0.104304	0.003063	0.108734	111	111	111	1	1	1
4371	Chr02	93982140	94011240	105	0.328309	0.010777	0.33038	101	10	101	1	2	1
4372	Chr02	94011680	94036011	64	0.156086	0	0.196164	111	111	111	1	1	1
4373	Chr02	94041105	94072684	118	0.682927	0	0.692412	101	10	101	1	2	1
4374	Chr02	94089237	94096882	40	0.051581	0.17092	0.17092	111	111	111	1	1	1
4375	Chr02	94097880	94113488	51	0.358911	0.063746	0.303421	101	10	101	1	2	1
4376	Chr02	94120348	94196137	398	0.044608	0.155876	0.169995	111	111	111	1	1	1
4377	Chr02	94208091	94227648	81	0.079702	0.095041	0.156352	111	111	111	1	1	1
4378	Chr02	94227901	94242393	21	0.171616	0	0.171616	111	111	111	1	1	1
4379	Chr02	94246630	94282717	79	0.127013	0.013061	0.146548	111	111	111	1	1	1
4380	Chr02	94284303	94330804	142	0.036103	0.021688	0.014287	111	111	111	1	1	1
4381	Chr02	94330938	94338495	64	0.033112	0.032622	0	111	111	111	1	1	1
4382	Chr02	94352202	94463431	198	0.100187	0.109055	0.011818	111	111	111	1	1	1
4383	Chr02	94489535	94541890	124	0.464274	0.44947	0.008458	100	11	11	1	2	2
4384	Chr02	94552907	94586798	108	0.242842	0.217163	0.011007	100	11	11	1	2	2
4385	Chr02	94591865	94621413	113	0.707835	0.698298	0	100	11	11	1	2	2
4386	Chr02	94622232	94721060	190	0.11294	0.081741	0.019059	111	111	111	1	1	1
4387	Chr02	94721418	94766178	102	0	0.012434	0	111	111	111	1	1	1
4388	Chr02	94768547	94784189	44	0.082299	0.0526	0.027289	111	111	111	1	1	1
4389	Chr02	94785013	95067649	648	0.279508	0.276953	0.009017	100	11	11	1	2	2
4391	Chr02	95115433	95282408	235	0.019394	0.015174	0.005168	111	111	111	1	1	1
4392	Chr02	95296261	95317420	41	0.168271	0.145125	0	111	111	111	1	1	1
4393	Chr02	95321780	95386973	70	0.075822	0.074613	0.01869	111	111	111	1	1	1
4394	Chr02	95414231	95435192	66	0.087337	0.105623	0.016502	111	111	111	1	1	1
4395	Chr02	95435910	95503303	114	0.223136	0.222626	0.009288	100	11	11	1	2	2
4396	Chr02	95511085	95553852	84	0.189679	0.221087	0	110	111	11	1	2	3
4397	Chr02	95561183	95604068	122	0.008299	0.025128	0.016681	111	111	111	1	1	1
4398	Chr02	95606992	95692586	251	0.004068	0.00401	0.004068	111	111	111	1	1	1
4399	Chr02	95704186	95767901	145	0	0	0	111	111	111	1	1	1
4400	Chr02	95768343	95785834	74	0.02805	0.013953	0.014292	111	111	111	1	1	1
4401	Chr02	95786960	95908671	222	0.329723	0.330831	0.00482	100	11	11	1	2	2
4402	Chr02	95920411	95978960	155	0.208639	0.21762	0.007849	100	11	11	1	2	2
4403	Chr02	95991429	96067005	159	0.85445	0.867348	0	100	11	11	1	2	2
4404	Chr02	96068119	96150853	287	0.316446	0.420719	0	100	11	11	1	2	2
4405	Chr02	96151912	96170274	43	0	0	0	111	111	111	1	1	1
4406	Chr02	96170561	96226991	61	0	0	0	111	111	111	1	1	1
4407	Chr02	96247538	96457523	479	0.208434	0.205112	0.020358	100	11	11	1	2	2
4408	Chr02	96457751	96519435	226	0.188239	0.206126	0.006033	110	111	11	1	2	3
4409	Chr02	96520952	96530382	47	0.262705	0.23279	0	100	11	11	1	2	2
4410	Chr02	96550335	96604964	88	0.192249	0.043203	0.234621	111	110	101	1	2	3
4411	Chr02	96610371	96624569	42	0.115302	1.479444	1.479444	110	110	1	1	1	2
4412	Chr02	96624607	96819617	270	0.264514	0.287831	0.626226	100	10	1	1	2	3
4413	Chr02	96825024	96971979	181	0.02349	0.177901	0.209596	111	110	101	1	2	3
4414	Chr02	96974587	97073227	371	0.008624	0.389885	0.3861	110	110	1	1	1	2
4415	Chr02	97075648	97089996	41	0	0.055235	0.027479	111	111	111	1	1	1
4416	Chr02	97090084	97095884	13	0	0	0	111	111	111	1	1	1
4417	Chr02	97099450	97356999	670	0.004784	0.409341	0.422562	110	110	1	1	1	2
4418	Chr02	97357297	97391933	100	0.010271	0.140207	0.153131	111	111	111	1	1	1
4419	Chr02	97395500	97444459	118	0	0	0	111	111	111	1	1	1
4420	Chr02	97456346	97742393	378	0.020961	0.009517	0.01966	111	111	111	1	1	1
4421	Chr02	97743625	97810359	73	0.030264	0.029722	0	111	111	111	1	1	1
4422	Chr02	97812609	97820384	37	0	0	0	111	111	111	1	1	1
4423	Chr02	97833573	97875419	160	0.274551	0.280219	0.013689	100	11	11	1	2	2
4424	Chr02	97887013	97907215	90	0.308395	0.326685	0	100	11	11	1	2	2
4425	Chr02	97912325	97950630	105	0	0.029194	0.019553	111	111	111	1	1	1
4426	Chr02	97956087	97974652	12	0	0	0	111	111	111	1	1	1
4427	Chr02	97980117	98971816	1331	0.012895	0.327648	0.327249	110	110	1	1	1	2
4428	Chr02	98974549	99040520	114	0.089978	0.134435	0.184301	111	111	111	1	1	1
4429	Chr02	99040931	99052920	48	0	0.04323	0.04323	111	111	111	1	1	1
4430	Chr02	99059244	99072721	44	0.80025	0	0	101	11	111	1	2	3
4431	Chr02	99083523	99234493	229	0.377465	0.381041	0.024934	100	11	11	1	2	2
4432	Chr02	99234729	99699985	516	0.291686	0.238728	0.272388	100	10	1	1	2	3
4433	Chr02	99724735	99856108	149	1.254931	0.455809	1.360284	100	10	1	1	2	3
4434	Chr02	99857408	100002105	145	0.580295	0.383308	1.129843	100	10	1	1	2	3
4435	Chr02	100017973	100217308	321	1.445073	0.045748	1.584457	101	10	101	1	2	1
4436	Chr02	100224387	100339942	37	0.959959	0.117297	0.720954	101	10	101	1	2	1
4437	Chr02	100405116	100718956	427	1.577728	0.733749	1.305972	100	10	1	1	2	3
4438	Chr02	100729674	100755164	82	2.095525	0.106472	2.327683	101	10	101	1	2	1
4439	Chr02	100755713	100787337	69	1.640179	0.122104	2.073219	101	10	101	1	2	1
4440	Chr02	100802353	100830114	50	1.238153	0.276799	2.065964	100	10	1	1	2	3
4441	Chr02	100837699	100863013	37	2.959756	0	3.41214	101	10	101	1	2	1
4442	Chr02	100873129	100889900	20	3.172916	1.248652	0.771976	100	10	1	1	2	3
4443	Chr02	100901425	101009458	307	1.059534	0.029291	1.171659	101	10	101	1	2	1
4444	Chr02	101016451	101081285	268	0.949658	0.09117	1.084902	101	10	101	1	2	1
4445	Chr02	101081677	101123063	104	0.450092	0.08108	0.450092	101	10	101	1	2	1
4446	Chr02	101123739	101187802	138	0.772031	0.419355	0.903486	100	10	1	1	2	3
4447	Chr02	101197431	101223388	40	0.933675	0.134346	1.936429	101	10	101	1	2	1
4449	Chr02	101233400	101367593	347	1.556749	0.003177	1.503023	101	10	101	1	2	1
4450	Chr02	101371360	101387058	88	0.671578	0.01152	0.671578	101	10	101	1	2	1
4451	Chr02	101398676	101467001	298	1.024725	0	1.034208	101	10	101	1	2	1
4452	Chr02	101470669	101507233	133	1.406619	0.007648	1.405432	101	10	101	1	2	1
4453	Chr02	101507965	101517242	53	0.844436	0.220785	0.563941	100	10	1	1	2	3
4454	Chr02	101520934	101594252	262	0.966693	0.590093	1.000135	100	10	1	1	2	3
4455	Chr02	101595074	101639159	211	1.341651	0.15919	1.471589	101	10	101	1	2	1
4456	Chr02	101639493	101646288	13	1.076605	0.51995	1.129098	100	10	1	1	2	3
4457	Chr02	101646724	101694013	284	1.483495	0.361125	1.022966	100	10	1	1	2	3
4458	Chr02	101694835	101715421	106	1.143149	0.166495	1.34276	101	10	101	1	2	1
4459	Chr02	101716155	101748499	157	0.956299	0.216207	1.477929	100	10	1	1	2	3
4460	Chr02	101749751	101756099	43	0.309059	0.159007	0.484958	101	10	101	1	2	1
4461	Chr02	101757419	101776803	104	1.396872	0.226793	1.919504	100	10	1	1	2	3
4462	Chr02	101777295	101782672	33	0.467198	0.158957	0.713812	101	10	101	1	2	1
4463	Chr02	101783263	101824974	200	0.979523	0.35519	1.151744	100	10	1	1	2	3
4464	Chr02	101830749	101840301	60	0.80334	0.236893	0.847206	100	10	1	1	2	3
4465	Chr02	101854340	101871527	105	0.728249	0.566665	1.332648	100	10	1	1	2	3
4466	Chr02	101875206	101905037	132	0.713472	0.362696	0.978335	100	10	1	1	2	3
4467	Chr02	101908031	101918508	106	0.715812	0.383124	0.914402	100	10	1	1	2	3
4468	Chr02	101918624	101925555	53	0.618787	0.422569	0.58639	100	10	1	1	2	3
4469	Chr02	101925736	101951212	144	0.834508	0.717274	0.943263	100	10	1	1	2	3
4470	Chr02	101951759	101975602	96	0.809303	0.072373	0.79264	101	10	101	1	2	1
4471	Chr02	101975966	102024286	247	1.146161	0.02078	1.177425	101	10	101	1	2	1
4472	Chr02	102037966	102085630	276	1.226044	0.012552	1.307667	101	10	101	1	2	1
4473	Chr02	102086829	102236734	528	0.943465	0.008238	0.941927	101	10	101	1	2	1
4474	Chr02	102253994	102308649	163	1.466514	0.051618	1.535948	101	10	101	1	2	1
4475	Chr02	102312324	102391554	372	1.036712	0.501517	0.834814	100	10	1	1	2	3
4476	Chr02	102391626	102428580	207	1.436664	0.040244	1.451416	101	10	101	1	2	1
4477	Chr02	102438849	102464534	118	0.953933	0.463856	0.824771	100	10	1	1	2	3
4478	Chr02	102464863	102487621	195	1.148119	0.624563	1.036645	100	10	1	1	2	3
4479	Chr02	102492856	102501083	26	0	0.357686	0	110	111	11	1	2	3
4480	Chr02	102502062	102508073	63	0.368025	0.016473	0.368025	101	10	101	1	2	1
4481	Chr02	102508823	102514602	51	0.253077	0.062982	0.460674	101	10	101	1	2	1
4482	Chr02	102517236	102534767	183	0.75743	0.527305	0.985744	100	10	1	1	2	3
4483	Chr02	102536963	102597716	425	0.007106	0.024299	0.031832	111	111	111	1	1	1
4484	Chr02	102602965	102622011	101	0.010065	1.652214	1.882129	110	110	1	1	1	2
4485	Chr02	102623003	102661166	188	0.011372	0.656673	0.67388	110	110	1	1	1	2
4486	Chr02	102661957	102673191	55	0.41545	0.114282	0.73269	101	10	101	1	2	1
4487	Chr02	102673362	102736270	243	0.102512	0.442557	0.394024	110	110	1	1	1	2
4488	Chr02	102736323	102808050	275	0.415245	0.027277	0.440987	101	10	101	1	2	1
4489	Chr02	102808618	102852272	238	0.22597	0.403908	0.339461	100	10	1	1	2	3
4490	Chr02	102852420	102956650	353	0.032666	0.360298	0.39211	110	110	1	1	1	2
4491	Chr02	102966216	103011853	117	0.01767	0.017822	0	111	111	111	1	1	1
4492	Chr02	103023689	103208155	550	0.360631	0.358791	0	100	11	11	1	2	2
4493	Chr02	103212151	103282681	307	0.28516	0.275173	0.003641	100	11	11	1	2	2
4494	Chr02	103283980	103297838	97	0.673545	0.630214	0	100	11	11	1	2	2
4495	Chr02	103299675	103307929	47	0.110942	0.101481	0	111	111	111	1	1	1
4496	Chr02	103314207	103339065	141	0.021679	0.02153	0	111	111	111	1	1	1
4497	Chr02	103339130	103413503	379	0.024686	0.027002	0	111	111	111	1	1	1
4498	Chr02	103417969	103426278	27	0	0	0	111	111	111	1	1	1
4499	Chr02	103426713	103627179	958	0.224241	0.234062	0	100	11	11	1	2	2
4500	Chr02	103629843	103669108	139	0.456605	0.475048	0	100	11	11	1	2	2
4501	Chr02	103670958	103686226	71	0.845454	0.981869	0	100	11	11	1	2	2
4502	Chr02	103692368	103711466	74	0.455236	0.461585	0	100	11	11	1	2	2
4503	Chr02	103713284	103726864	39	0.390982	0.439264	0.026432	100	11	11	1	2	2
4504	Chr02	103737389	103762871	198	0.005064	0.00509	0	111	111	111	1	1	1
4505	Chr02	103775120	103793846	46	0.623486	0.656224	0	100	11	11	1	2	2
4506	Chr02	103794287	103801827	20	0.10954	0.10954	0	111	111	111	1	1	1
4507	Chr02	103807737	103852393	158	0.084226	0.089843	0.009212	111	111	111	1	1	1
4508	Chr02	103860795	103897887	149	0.367347	0.372657	0	100	11	11	1	2	2
4509	Chr02	103899601	103904972	37	0.465015	0.465015	0	100	11	11	1	2	2
4510	Chr02	103905100	103914973	58	0.163468	0.157299	0	111	111	111	1	1	1
4511	Chr02	103915219	104007252	528	0.316762	0.332971	0.002339	100	11	11	1	2	2
4512	Chr02	104007457	104013100	78	0	0	0	111	111	111	1	1	1
4513	Chr02	104031554	104074896	176	0.026283	0.026358	0	111	111	111	1	1	1
4514	Chr02	104080895	104139707	264	0.216957	0.22728	0	100	11	11	1	2	2
4515	Chr02	104141918	104203247	304	0.256296	0.311966	0.004161	100	11	11	1	2	2
4516	Chr02	104217003	104247625	99	0.463434	0.400228	0	100	11	11	1	2	2
4517	Chr02	104272115	104282773	27	0.350785	0.32529	0	100	11	11	1	2	2
4518	Chr02	104306928	104362234	62	0.525071	0.328771	0.022315	100	11	11	1	2	2
4520	Chr02	104379478	104491307	311	0.198267	0.188174	0	111	111	111	1	1	1
4521	Chr02	104493415	104518950	71	0.014618	0.029768	0	111	111	111	1	1	1
4522	Chr02	104520019	104583363	131	0.081954	0.083776	0	111	111	111	1	1	1
4523	Chr02	104644493	104791268	328	0.300468	0.291874	0	100	11	11	1	2	2
4524	Chr02	104792984	104802307	58	0.590231	0.596717	0	100	11	11	1	2	2
4525	Chr02	104803035	104843418	256	0.281345	0.28364	0	100	11	11	1	2	2
4526	Chr02	104843875	104859131	34	0.163094	0.168947	0	111	111	111	1	1	1
4527	Chr02	104859649	104926320	300	0.285357	0.283996	0	100	11	11	1	2	2
4528	Chr02	104931861	104961915	116	0.306423	0.343029	0	100	11	11	1	2	2
4529	Chr02	104962918	104986254	121	0.16935	0.16935	0	111	111	111	1	1	1
4530	Chr02	104987115	104996942	20	0.312096	0.312096	0	100	11	11	1	2	2
4531	Chr02	105002995	105023321	153	0.063894	0.072294	0	111	111	111	1	1	1
4532	Chr02	105023615	105035499	73	0.057359	0.081936	0	111	111	111	1	1	1
4533	Chr02	105040453	105049488	77	0.632176	0.575359	0	100	11	11	1	2	2
4534	Chr02	105052857	105097132	185	0.411587	0.405795	0	100	11	11	1	2	2
4535	Chr02	105098088	105148261	235	0.464964	0.471012	0	100	11	11	1	2	2
4536	Chr02	105151371	105186574	145	0.007044	0.006998	0	111	111	111	1	1	1
4537	Chr02	105211020	105221840	32	0.329625	0.09616	0	101	11	111	1	2	3
4538	Chr02	105222023	105232958	103	0.97294	1.031973	0	100	11	11	1	2	2
4539	Chr02	105233007	105239626	57	0.199394	0.263997	0	110	111	11	1	2	3
4540	Chr02	105243983	105285573	270	0.033372	0.042977	0	111	111	111	1	1	1
4541	Chr02	105291330	105759066	1056	0.163184	0.153841	0.003507	111	111	111	1	1	1
4543	Chr02	105783450	105790051	8	0.655683	0.655683	0	100	11	11	1	2	2
4544	Chr02	105794810	105804375	16	0	0	0	111	111	111	1	1	1
4545	Chr02	105805114	105814014	18	0.520246	0.625209	0	100	11	11	1	2	2
4546	Chr02	105820670	105865439	165	0.082049	0.083762	0	111	111	111	1	1	1
4547	Chr02	105865642	105880855	75	0.1531	0	0	111	111	111	1	1	1
4548	Chr02	105899237	105970928	199	0.284142	0.308249	0	100	11	11	1	2	2
4549	Chr02	105974330	106010691	134	0.053114	0.053731	0	111	111	111	1	1	1
4550	Chr02	106023096	106153714	334	0.238458	0.268458	0.003814	100	11	11	1	2	2
4551	Chr02	106155575	106161591	29	0.31597	0.31597	0	100	11	11	1	2	2
4552	Chr02	106162369	106299621	647	0.318733	0.323659	0	100	11	11	1	2	2
4553	Chr02	106300083	106307330	11	0	0	0	111	111	111	1	1	1
4554	Chr02	106332669	106373694	124	0.014241	0.014217	0	111	111	111	1	1	1
4555	Chr02	106377359	106388410	73	0	0	0	111	111	111	1	1	1
4556	Chr02	106389431	106399362	17	0.370978	0	0	101	11	111	1	2	3
4557	Chr02	106401364	106437086	165	0.006143	0.006143	0	111	111	111	1	1	1
4558	Chr02	106444262	106486334	197	0.015759	0.016027	0	111	111	111	1	1	1
4559	Chr02	106497571	106623585	482	0.333012	0.33669	0.00696	100	11	11	1	2	2
4560	Chr02	106623674	106663060	149	0.068621	0.076656	0	111	111	111	1	1	1
4561	Chr02	106681410	106758256	273	0.003781	0.015139	0.00774	111	111	111	1	1	1
4562	Chr02	106759572	106820422	339	0.002995	0.002977	0	111	111	111	1	1	1
4563	Chr02	106824287	106833752	6	0	0	0	111	111	111	1	1	1
4564	Chr02	106846768	106853627	23	0.603872	0.634439	0	100	11	11	1	2	2
4565	Chr02	106853816	106865126	68	0.033071	0	0	111	111	111	1	1	1
4566	Chr02	106866044	106876057	57	0	0	0	111	111	111	1	1	1
4567	Chr02	106879156	106884750	20	0.054086	0.054086	0	111	111	111	1	1	1
4568	Chr02	106885871	106920054	58	0.800274	0.701378	0	100	11	11	1	2	2
4569	Chr02	106920079	106946317	19	0.057983	0.057983	0	111	111	111	1	1	1
4570	Chr02	106951276	107042211	194	0.498888	0.515787	0	100	11	11	1	2	2
4571	Chr02	107056952	107116514	195	0	0	0	111	111	111	1	1	1
4572	Chr02	107122941	107219237	285	0.008655	0.017294	0.008699	111	111	111	1	1	1
4573	Chr02	107226867	107242028	12	0	0.252458	0	110	111	11	1	2	3
4574	Chr02	107242184	107347618	155	0.006829	0.00669	0	111	111	111	1	1	1
4575	Chr02	107366531	107591686	472	0.46984	0.492437	0	100	11	11	1	2	2
4576	Chr02	107598294	107612012	15	0.151952	0.163251	0	111	111	111	1	1	1
4577	Chr02	107612408	107633147	134	0.689087	0.733984	0	100	11	11	1	2	2
4578	Chr02	107633822	107664053	142	0.205166	0.232388	0.008981	100	11	11	1	2	2
4579	Chr02	107664322	107678877	79	0.676721	0.78049	0.019056	100	11	11	1	2	2
4580	Chr02	107679099	107892479	422	0.244108	0.259138	0	100	11	11	1	2	2
4581	Chr02	107896216	107933216	56	0	0	0	111	111	111	1	1	1
4582	Chr02	107939044	107963001	20	0	0.173601	0	111	111	111	1	1	1
4583	Chr02	107967419	108091048	127	0.47243	0.531702	0	100	11	11	1	2	2
4584	Chr02	108099521	108157485	57	0.674738	0.688928	0	100	11	11	1	2	2
4585	Chr02	108170457	108231269	131	0.140411	0.162687	0.011571	111	111	111	1	1	1
4586	Chr02	108232552	108255583	34	0.198619	0.243433	0	110	111	11	1	2	3
4587	Chr02	108256669	108261956	36	0.04747	0.074616	0	111	111	111	1	1	1
4588	Chr02	108262199	108345523	154	0.034103	0.048658	0.006793	111	111	111	1	1	1
4589	Chr02	108348599	108363512	58	0.361443	0.400007	0	100	11	11	1	2	2
4590	Chr02	108374243	108602967	577	0.012382	0.012539	0	111	111	111	1	1	1
4591	Chr02	108605169	108618141	36	0.096031	0.067196	0	111	111	111	1	1	1
4592	Chr02	108618243	108625966	15	0	0	0	111	111	111	1	1	1
4593	Chr02	108626142	108791277	309	0.006876	0.010357	0	111	111	111	1	1	1
4594	Chr02	108794867	108825710	55	0	0	0	111	111	111	1	1	1
4595	Chr02	108826179	109005236	269	0.020397	0.016754	0.004252	111	111	111	1	1	1
4596	Chr02	109009624	109260267	515	0.010156	0.006897	0	111	111	111	1	1	1
4597	Chr02	109270219	109275544	8	0	0	0	111	111	111	1	1	1
4598	Chr02	109283206	109356827	217	0.34752	0.399176	0	100	11	11	1	2	2
4599	Chr02	109358009	109398621	103	0.276262	0.276262	0	100	11	11	1	2	2
4600	Chr02	109405541	109429612	63	0.126516	0.141115	0	111	111	111	1	1	1
4601	Chr02	109437067	109460041	80	0	0	0	111	111	111	1	1	1
4602	Chr02	109460686	109486914	55	0.01976	0.039794	0	111	111	111	1	1	1
4603	Chr02	109488790	109508397	71	0.014398	0.028866	0	111	111	111	1	1	1
4604	Chr02	109509927	109558743	154	0.300086	0.289779	0	100	11	11	1	2	2
4605	Chr02	109569966	109614168	56	0.169155	0.231089	0	110	111	11	1	2	3
4606	Chr02	109626483	109737990	269	0.083193	0.074908	0.009413	111	111	111	1	1	1
4607	Chr02	109742196	109774154	73	0.041768	0.040934	0	111	111	111	1	1	1
4608	Chr02	109774578	109809120	204	0.133166	0.138555	0	111	111	111	1	1	1
4609	Chr02	109831021	109847459	67	0.282082	0.228512	0	100	11	11	1	2	2
4610	Chr02	109851055	110037871	350	0.006009	0.00321	0	111	111	111	1	1	1
4611	Chr02	110063392	110093655	46	0.044723	0.044723	0	111	111	111	1	1	1
4612	Chr02	110111863	110405263	604	0.300484	0.265498	0	100	11	11	1	2	2
4613	Chr02	110405607	110413898	26	0	0	0	111	111	111	1	1	1
4614	Chr02	110413965	110439339	84	0.152731	0.20503	0	110	111	11	1	2	3
4615	Chr02	110440268	110498564	191	0.032841	0.032489	0	111	111	111	1	1	1
4616	Chr02	110499843	110509407	16	0	0	0	111	111	111	1	1	1
4617	Chr02	110510664	110700092	529	0.775147	0.789249	0.005387	100	11	11	1	2	2
4618	Chr02	110703759	110741795	64	0.065218	0.022464	0	111	111	111	1	1	1
4619	Chr02	110742240	110751601	19	0.061985	0.066395	0	111	111	111	1	1	1
4620	Chr02	110752340	111137743	806	0.002993	0.006291	0.00482	111	111	111	1	1	1
4621	Chr02	111138051	111172850	73	0.014179	0.014007	0	111	111	111	1	1	1
4622	Chr02	111177902	111227282	38	0.049285	0.096127	0	111	111	111	1	1	1
4623	Chr02	111234608	111247919	15	0.255833	0.096	0	101	11	111	1	2	3
4624	Chr02	111248174	111253341	28	1.329374	1.330247	0	100	11	11	1	2	2
4625	Chr02	111253354	111300816	77	0.283784	0.477473	0.061846	100	11	11	1	2	2
4626	Chr02	111305707	111432676	246	0.008437	0.008421	0	111	111	111	1	1	1
4627	Chr02	111445266	111530766	96	0.327448	0.387104	0	100	11	11	1	2	2
4628	Chr02	111560791	111991948	606	0.577645	0.635845	0	100	11	11	1	2	2
4630	Chr02	112016985	112110080	189	0.03608	0.035647	0	111	111	111	1	1	1
4631	Chr02	112110851	112128982	35	0	0.029959	0	111	111	111	1	1	1
4632	Chr02	112130031	112235325	219	0	0.014686	0	111	111	111	1	1	1
4633	Chr02	112240447	112251736	12	0.203029	0.180029	0	101	11	111	1	2	3
4634	Chr02	112253586	112278542	70	0.315399	0.31993	0	100	11	11	1	2	2
4635	Chr02	112278756	112360352	179	0.404133	0.446311	0	100	11	11	1	2	2
4636	Chr02	112364771	112561686	463	0.002364	0.002345	0	111	111	111	1	1	1
4637	Chr02	112562233	113015039	1504	0.010033	0.010086	0	111	111	111	1	1	1
4638	Chr02	113026933	113038136	62	0	0.017264	0	111	111	111	1	1	1
4639	Chr02	113043021	113098251	138	0.256379	0.281784	0	100	11	11	1	2	2
4640	Chr02	113102957	113119317	59	0.039533	0.041204	0	111	111	111	1	1	1
4641	Chr02	113130020	113148647	60	0.073745	0.191413	0	111	111	111	1	1	1
4642	Chr02	113148825	113179635	224	0.018639	0.023209	0	111	111	111	1	1	1
4643	Chr02	113180265	113519436	1302	0.384614	0.402564	0	100	11	11	1	2	2
4644	Chr02	113523891	113583014	140	0.439574	0.440519	0	100	11	11	1	2	2
4645	Chr02	113585121	113604354	70	0.092166	0.092155	0	111	111	111	1	1	1
4646	Chr02	113605103	113639003	77	0.625068	0.63618	0	100	11	11	1	2	2
4647	Chr02	113639233	113670566	152	1.567846	1.624112	0	100	11	11	1	2	2
4648	Chr02	113682328	113698245	36	0.028243	0.028243	0	111	111	111	1	1	1
4649	Chr02	113699234	113778104	315	0.424513	0.464152	0	100	11	11	1	2	2
4650	Chr02	113782908	113830189	259	0.031837	0.031573	0	111	111	111	1	1	1
4651	Chr02	113832725	114003244	722	0.393082	0.401419	0	100	11	11	1	2	2
4652	Chr02	114010659	114054341	238	0.417073	0.521867	0	100	11	11	1	2	2
4653	Chr02	114061964	114077201	73	0.137273	0.137164	0	111	111	111	1	1	1
4654	Chr02	114077860	114102812	58	0	0	0	111	111	111	1	1	1
4655	Chr02	114103234	114109864	17	0.300429	0.300429	0	100	11	11	1	2	2
4656	Chr02	114111989	114438228	809	0.012869	0.018218	0.001295	111	111	111	1	1	1
4657	Chr02	114439774	114471557	99	0.064697	0.063931	0	111	111	111	1	1	1
4658	Chr02	114476800	114482706	25	0.097469	0.093694	0	111	111	111	1	1	1
4659	Chr02	114483215	114506196	76	0	0.013434	0	111	111	111	1	1	1
4660	Chr02	114506715	114547347	114	0.0284	0.038342	0.009363	111	111	111	1	1	1
4661	Chr02	114562350	114570598	48	0.259641	0.210233	0	100	11	11	1	2	2
4662	Chr02	114582213	114707752	357	0.354772	0.326253	0.004965	100	11	11	1	2	2
4663	Chr02	114715007	114751612	144	0.361517	0.397285	0	100	11	11	1	2	2
4664	Chr02	114752306	114780478	85	0.064369	0.08658	0.013746	111	111	111	1	1	1
4665	Chr02	114785531	114818586	155	0.041326	0.036348	0	111	111	111	1	1	1
4666	Chr02	114818972	114863293	115	0.093026	0.095655	0	111	111	111	1	1	1
4668	Chr02	114900270	115016248	309	0.24488	0.191518	0	101	11	111	1	2	3
4669	Chr02	115022501	115033407	32	0.301336	0.540685	0	100	11	11	1	2	2
4670	Chr02	115033969	115045103	41	0.996102	0.984673	0	100	11	11	1	2	2
4671	Chr02	115045900	115060192	44	0.023017	0.026662	0	111	111	111	1	1	1
4672	Chr02	115062796	115072595	32	0.068737	0.074317	0	111	111	111	1	1	1
4673	Chr02	115073757	115090233	66	0.73759	0.773729	0	100	11	11	1	2	2
4674	Chr02	115090532	115115013	96	0.622267	0.646145	0	100	11	11	1	2	2
4675	Chr02	115115508	115124172	34	0	0	0	111	111	111	1	1	1
4676	Chr02	115130916	115189301	217	0.015802	0.016854	0.005599	111	111	111	1	1	1
4677	Chr02	115192842	115203398	45	0.046441	0.047671	0	111	111	111	1	1	1
4678	Chr02	115204420	115290301	263	0.121704	0.12131	0	111	111	111	1	1	1
4679	Chr02	115293511	115313228	89	0.048141	0.036305	0	111	111	111	1	1	1
4680	Chr02	115314389	115349166	121	0.073334	0.09381	0	111	111	111	1	1	1
4681	Chr02	115351264	115397023	183	0.099552	0.11297	0	111	111	111	1	1	1
4682	Chr02	115397082	115419172	39	0.120401	0.127313	0	111	111	111	1	1	1
4683	Chr02	115419255	115515511	302	0.156935	0.173051	0.005268	111	111	111	1	1	1
4684	Chr02	115516117	115568758	213	0.159296	0.177091	0	111	111	111	1	1	1
4685	Chr02	115569475	115596995	146	0.322332	0.337096	0	100	11	11	1	2	2
4686	Chr02	115608017	115691314	473	0.017628	0.015375	0	111	111	111	1	1	1
4687	Chr02	115691893	115760908	223	0.15083	0.135576	0	111	111	111	1	1	1
4688	Chr02	115761873	115769265	21	0.264538	0.264538	0	100	11	11	1	2	2
4689	Chr02	115769518	115827697	104	0.023076	0.045774	0	111	111	111	1	1	1
4690	Chr02	115840397	115883272	95	0.235862	0.275708	0	100	11	11	1	2	2
4691	Chr02	115883580	115906117	28	0.593067	0.456022	0	100	11	11	1	2	2
4692	Chr02	115907629	115917715	46	0	0	0	111	111	111	1	1	1
4693	Chr02	115918847	115996283	219	0.009782	0.009647	0	111	111	111	1	1	1
4694	Chr02	115999963	116014353	63	0.158837	0.166184	0.017637	111	111	111	1	1	1
4695	Chr02	116014704	116028651	85	0.864933	0.993803	0	100	11	11	1	2	2
4696	Chr02	116028956	116034050	21	0	0	0	111	111	111	1	1	1
4697	Chr02	116034939	116055587	28	0	0	0	111	111	111	1	1	1
4698	Chr02	116055735	116101780	128	0.010527	0.010569	0	111	111	111	1	1	1
4699	Chr02	116102624	116141414	137	0.007862	0.00755	0	111	111	111	1	1	1
4700	Chr02	116144508	116169392	52	0.130304	0.130304	0	111	111	111	1	1	1
4701	Chr02	116194574	116300017	140	0.012879	0.050259	0	111	111	111	1	1	1
4702	Chr02	116313860	116335896	32	0	0	0	111	111	111	1	1	1
4703	Chr02	116337692	116359540	63	0	0	0	111	111	111	1	1	1
4704	Chr02	116362348	116369992	29	0	0	0	111	111	111	1	1	1
4705	Chr02	116372399	116461879	251	0	0	0	111	111	111	1	1	1
4706	Chr02	116462755	116522926	86	0	0	0	111	111	111	1	1	1
4707	Chr02	116526372	116651446	340	0.004219	0.009633	0.004955	111	111	111	1	1	1
4708	Chr02	116655078	116713278	118	0.012006	0.012307	0	111	111	111	1	1	1
4709	Chr02	116713484	116880696	368	0.006149	0.012124	0	111	111	111	1	1	1
4710	Chr02	116881498	117020725	368	0.008487	0.005631	0.002845	111	111	111	1	1	1
4711	Chr02	117021832	117044384	55	0	0	0	111	111	111	1	1	1
4712	Chr02	117044878	117051691	51	0	0	0	111	111	111	1	1	1
4713	Chr02	117054186	117064216	46	0.423072	0.389541	0	100	11	11	1	2	2
4714	Chr02	117064847	117090291	132	0.62851	0.816515	0	100	11	11	1	2	2
4715	Chr02	117090336	117108627	58	0	0	0	111	111	111	1	1	1
4716	Chr02	117108940	117133923	116	0	0	0	111	111	111	1	1	1
4717	Chr02	117134427	117151574	83	0	0	0	111	111	111	1	1	1
4718	Chr02	117151947	117172587	80	0.031057	0.048352	0	111	111	111	1	1	1
4719	Chr02	117176084	117242050	326	0	0	0	111	111	111	1	1	1
4720	Chr02	117243633	117296558	257	0.008213	0.004397	0.004468	111	111	111	1	1	1
4721	Chr02	117297184	117344555	203	0.005031	0.005004	0	111	111	111	1	1	1
4722	Chr02	117346044	117354761	26	0	0.03952	0	111	111	111	1	1	1
4723	Chr02	117360509	117367792	23	0.220938	0.267945	0	100	11	11	1	2	2
4724	Chr02	117372619	117410475	178	0.442696	0.535489	0	100	11	11	1	2	2
4725	Chr02	117413664	117461584	264	0.234532	0.225841	0	100	11	11	1	2	2
4726	Chr02	117463341	117492468	114	0.267237	0.291284	0	100	11	11	1	2	2
4727	Chr02	117493527	117577750	332	0.428618	0.450202	0	100	11	11	1	2	2
4728	Chr02	117578004	117593649	91	0.011838	0.011838	0	111	111	111	1	1	1
4729	Chr02	117594266	117609291	119	0	0	0	111	111	111	1	1	1
4730	Chr02	117613160	117620055	80	0.165411	0.183221	0.012753	111	111	111	1	1	1
4731	Chr02	117620687	117631876	65	1.005763	2.099076	0	100	11	11	1	2	2
4732	Chr02	117642543	117652643	26	1.551833	1.32557	0	100	11	11	1	2	2
4733	Chr02	117665759	117673048	15	1.267603	1.632316	0	100	11	11	1	2	2
4734	Chr02	117673933	117698606	141	0.622455	0.642763	0	100	11	11	1	2	2
4735	Chr02	117699177	117714988	69	0.193111	0.224635	0	110	111	11	1	2	3
4736	Chr02	117715579	117753335	253	0.294344	0.309043	0	100	11	11	1	2	2
4737	Chr02	117756621	117791286	144	0.803782	0.776452	0	100	11	11	1	2	2
4738	Chr02	117795139	117851354	253	0.454652	0.484757	0	100	11	11	1	2	2
4739	Chr02	117853689	117931830	166	0.342709	0.363779	0	100	11	11	1	2	2
4740	Chr02	117941596	118041888	573	0.80922	0.814625	0	100	11	11	1	2	2
4741	Chr02	118047627	118064287	40	2.275267	2.255674	0	100	11	11	1	2	2
4742	Chr02	118064445	118105953	180	1.035681	1.062368	0	100	11	11	1	2	2
4743	Chr02	118106937	118139958	64	0.742747	0.8752	0	100	11	11	1	2	2
4744	Chr02	118140054	118152518	63	1.610736	1.606429	0	100	11	11	1	2	2
4745	Chr02	118152850	118175688	79	0.346365	0.346365	0	100	11	11	1	2	2
4746	Chr02	118181579	118323381	234	1.367401	1.380744	0	100	11	11	1	2	2
4747	Chr02	118324034	118347173	39	0.523227	0.552704	0	100	11	11	1	2	2
4748	Chr02	118348078	118408220	196	1.482391	1.541658	0	100	11	11	1	2	2
4749	Chr02	118418088	118552087	390	1.396716	1.420254	0	100	11	11	1	2	2
4750	Chr02	118553084	118561201	12	2.299721	2.743644	0	100	11	11	1	2	2
4751	Chr02	118569062	118700085	294	1.122845	1.223545	0.009787	100	11	11	1	2	2
4752	Chr02	118703777	118714941	76	0.886845	0.926012	0	100	11	11	1	2	2
4753	Chr02	118715640	118726738	81	0.691391	0.620415	0	100	11	11	1	2	2
4754	Chr02	118739235	119042168	762	0.854634	0.901578	0.001626	100	11	11	1	2	2
4755	Chr02	119042816	119184598	393	1.163276	1.241557	0.004836	100	11	11	1	2	2
4756	Chr02	119185948	119428538	423	1.241719	1.191901	0.003329	100	11	11	1	2	2
4757	Chr02	119456100	119479385	71	1.936518	1.932122	0	100	11	11	1	2	2
4758	Chr02	119479454	119490624	28	1.51423	1.291594	0.042525	100	11	11	1	2	2
4759	Chr02	119502354	119534104	70	1.475743	1.318222	0	100	11	11	1	2	2
4760	Chr02	119534970	119550045	22	1.314747	1.385573	0	100	11	11	1	2	2
4761	Chr02	119559705	119569572	13	0.719291	0.538305	0	100	11	11	1	2	2
4762	Chr02	119574060	119654284	130	0.883015	0.893112	0	100	11	11	1	2	2
4763	Chr02	119654321	119675304	75	0.849298	0.862224	0	100	11	11	1	2	2
4764	Chr02	119678388	119750272	366	1.500672	1.514708	0	100	11	11	1	2	2
4765	Chr02	119750631	119758294	55	1.846049	1.845618	0	100	11	11	1	2	2
4766	Chr02	119758498	119784599	123	0.089157	0.091853	0	111	111	111	1	1	1
4767	Chr02	119788801	119800526	60	0.207318	0.234899	0	100	11	11	1	2	2
4768	Chr02	119800824	119823603	128	0.048943	0.049316	0	111	111	111	1	1	1
4769	Chr02	119823998	119846815	58	0	0.037708	0	111	111	111	1	1	1
4770	Chr02	119848738	119854716	7	0	0	0	111	111	111	1	1	1
4771	Chr02	119855687	119889474	130	0.255223	0.282195	0	100	11	11	1	2	2
4773	Chr02	119902831	119937069	80	0.053356	0.043854	0	111	111	111	1	1	1
4774	Chr02	119938822	119949843	47	0.043665	0.046833	0	111	111	111	1	1	1
4775	Chr02	119951440	119970605	38	0.196771	0.065195	0	111	111	111	1	1	1
4776	Chr02	119973268	120311868	949	0.09257	0.099536	0.001181	111	111	111	1	1	1
4777	Chr02	120312252	120362829	107	0.125546	0.139901	0	111	111	111	1	1	1
4778	Chr02	120365507	120376973	13	0.120561	0.104385	0	111	111	111	1	1	1
4779	Chr02	120379402	120485872	216	1.893186	1.939957	0	100	11	11	1	2	2
4780	Chr02	120514253	120603797	135	1.80724	1.858899	0	100	11	11	1	2	2
4781	Chr02	120615738	120620961	12	1.161589	1.161589	0	100	11	11	1	2	2
4782	Chr02	120622154	120660207	106	1.400017	1.456909	0	100	11	11	1	2	2
4784	Chr02	120668835	120740582	219	1.518218	1.530213	0	100	11	11	1	2	2
4785	Chr02	120741422	120746511	36	1.603016	1.605886	0	100	11	11	1	2	2
4786	Chr02	120749490	120755150	23	1.260586	1.234133	0	100	11	11	1	2	2
4787	Chr02	120756318	120830076	146	1.128043	1.169232	0	100	11	11	1	2	2
4788	Chr02	120835916	120843893	20	0.655523	2.247557	0	100	11	11	1	2	2
4789	Chr02	120851893	121153296	452	0.935805	0.974264	0	100	11	11	1	2	2
4790	Chr02	121155398	121240947	73	1.472059	1.684551	0	100	11	11	1	2	2
4791	Chr02	121241634	121292771	176	1.138591	1.32353	0	100	11	11	1	2	2
4793	Chr02	121301995	121324857	85	2.032072	2.001415	0	100	11	11	1	2	2
4794	Chr02	121325114	121380793	126	1.167835	1.158683	0	100	11	11	1	2	2
4795	Chr02	121384409	121421964	59	1.599712	1.665585	0	100	11	11	1	2	2
4796	Chr02	121426251	121476353	76	1.363721	1.298216	0	100	11	11	1	2	2
4797	Chr02	121477016	121516387	51	1.280172	0.934062	0	100	11	11	1	2	2
4798	Chr02	121517305	121607785	67	1.307963	1.120093	0	100	11	11	1	2	2
4799	Chr02	121612839	121640414	30	1.731783	1.762447	0	100	11	11	1	2	2
4800	Chr02	121646393	121946516	572	1.135291	1.221305	0	100	11	11	1	2	2
4801	Chr02	121946616	121954203	7	1.551443	1.610744	0	100	11	11	1	2	2
4802	Chr02	121955899	121973461	45	0.968563	1.025505	0	100	11	11	1	2	2
4803	Chr02	121973882	122089379	292	0.954483	1.04656	0	100	11	11	1	2	2
4804	Chr02	122089795	122097606	15	1.521562	2.41564	0	100	11	11	1	2	2
4805	Chr02	122099468	122146318	57	1.645274	1.648245	0	100	11	11	1	2	2
4806	Chr02	122146419	122152164	18	2.732502	1.33261	0	100	11	11	1	2	2
4807	Chr02	122152385	122222316	106	1.318673	1.435907	0	100	11	11	1	2	2
4808	Chr02	122222612	122553538	721	1.400376	1.455063	0.00205	100	11	11	1	2	2
4809	Chr02	122557138	122716796	362	1.173197	1.203846	0	100	11	11	1	2	2
4810	Chr02	122716823	122971506	417	1.731712	1.727876	0	100	11	11	1	2	2
4811	Chr02	122986215	123024500	136	0.824401	0.929675	0	100	11	11	1	2	2
4812	Chr02	123027064	123075763	67	1.724172	0.532518	0.225865	100	10	1	1	2	3
4813	Chr02	123076582	123166933	194	1.380682	1.253897	0	100	11	11	1	2	2
4814	Chr02	123167107	123177520	25	2.088595	1.573699	0	100	11	11	1	2	2
4815	Chr02	123178029	123204047	53	1.706356	1.833118	0	100	11	11	1	2	2
4816	Chr02	123204191	123230099	22	2.204851	2.17895	0	100	11	11	1	2	2
4817	Chr02	123240632	123427687	487	1.068303	1.110376	0.006857	100	11	11	1	2	2
4818	Chr02	123431471	123454993	57	0	0	0	111	111	111	1	1	1
4819	Chr02	123457041	123494409	135	0	0	0	111	111	111	1	1	1
4820	Chr02	123494899	123517508	69	0	0	0	111	111	111	1	1	1
4821	Chr02	123520121	123643157	249	0	0.009773	0	111	111	111	1	1	1
4822	Chr02	123646056	123700643	166	0	0	0	111	111	111	1	1	1
4824	Chr02	123707203	123723744	35	0.03686	0.157211	0	111	111	111	1	1	1
4825	Chr02	123724424	123830818	363	0	0	0	111	111	111	1	1	1
4826	Chr02	123831132	124320622	2015	0.000562	0.00114	0.000575	111	111	111	1	1	1
4827	Chr02	124324610	124330020	29	0	0	0	111	111	111	1	1	1
4828	Chr02	124334000	124359390	139	0.007379	0	0.007379	111	111	111	1	1	1
4829	Chr02	124359800	124378205	37	0	0	0	111	111	111	1	1	1
4830	Chr02	124385820	124403777	122	0	0.008422	0	111	111	111	1	1	1
4831	Chr02	124406760	124500135	313	0.003222	0	0.003383	111	111	111	1	1	1
4832	Chr02	124512673	124550923	61	0	0	0	111	111	111	1	1	1
4833	Chr02	124565910	124571439	11	0	0	0	111	111	111	1	1	1
4834	Chr02	124572034	124680503	578	0	0	0	111	111	111	1	1	1
4835	Chr02	124680638	124686428	10	0	0	0	111	111	111	1	1	1
4836	Chr02	124690590	124764786	388	0	0.006522	0	111	111	111	1	1	1
4837	Chr02	124765528	124794218	111	0	0.009304	0	111	111	111	1	1	1
4838	Chr02	124798728	124827729	34	0.06731	0.036516	0	111	111	111	1	1	1
4840	Chr02	124853921	124888390	185	0.012552	0.012883	0	111	111	111	1	1	1
4841	Chr02	124894407	124905327	47	0.21266	0.237348	0	100	11	11	1	2	2
4842	Chr02	124905917	124986637	312	0.41413	0.43636	0	100	11	11	1	2	2
4844	Chr02	124999155	125024127	158	0	0	0	111	111	111	1	1	1
4845	Chr02	125026055	125248280	905	0.002724	0.004092	0.002799	111	111	111	1	1	1
4846	Chr02	125254950	125344762	363	0.002922	0	0.002991	111	111	111	1	1	1
4847	Chr02	125346481	125378268	77	0	0	0	111	111	111	1	1	1
4848	Chr02	125385776	125390951	43	0.352762	0.340837	0	100	11	11	1	2	2
4849	Chr02	125391450	125521699	438	0.137041	0.143812	0	111	111	111	1	1	1
4850	Chr02	125522565	125609670	253	0.053505	0.061078	0	111	111	111	1	1	1
4851	Chr02	125615088	125711395	316	0.20485	0.210427	0	100	11	11	1	2	2
4852	Chr02	125711396	125747328	137	0.241503	0.218893	0	100	11	11	1	2	2
4853	Chr02	125750530	125760080	20	0.118609	0.126595	0	111	111	111	1	1	1
4854	Chr02	125760276	126324825	1199	0.009086	0.010931	0.002764	111	111	111	1	1	1
4855	Chr02	126329236	126549728	538	0.002039	0.004034	0.002056	111	111	111	1	1	1
4856	Chr02	126550260	126560858	14	0	0	0	111	111	111	1	1	1
4857	Chr02	126584488	126597096	15	0.076227	0.072163	0	111	111	111	1	1	1
4858	Chr02	126597359	126619594	24	0	0.102443	0.102443	111	111	111	1	1	1
4859	Chr02	126620815	126920302	921	0.433622	0.45227	0	100	11	11	1	2	2
4860	Chr02	126923927	126946040	116	0.054864	0.045937	0	111	111	111	1	1	1
4861	Chr02	126946855	127021474	178	0.012148	0.012002	0	111	111	111	1	1	1
4862	Chr02	127037669	127058973	137	0	0	0	111	111	111	1	1	1
4863	Chr02	127059692	127066468	31	0.033524	0.033524	0	111	111	111	1	1	1
4864	Chr02	127067127	127137834	331	0.33237	0.35432	0	100	11	11	1	2	2
4865	Chr02	127142607	127183815	90	0.077074	0.077074	0	111	111	111	1	1	1
4866	Chr02	127184067	127226712	214	0.55312	0.546396	0	100	11	11	1	2	2
4867	Chr02	127227056	127240321	54	0	0	0	111	111	111	1	1	1
4868	Chr02	127241743	127248245	17	0	0	0	111	111	111	1	1	1
4869	Chr02	127249461	127380291	561	0.005928	0.005881	0	111	111	111	1	1	1
4870	Chr02	127385508	127519566	298	0.222481	0.255929	0	100	11	11	1	2	2
4871	Chr02	127521002	127539306	67	0.22887	0.218749	0	100	11	11	1	2	2
4872	Chr02	127540093	127563809	79	0.382177	0.382177	0	100	11	11	1	2	2
4873	Chr02	127564027	127576163	52	0.835221	0.792596	0	100	11	11	1	2	2
4874	Chr02	127577009	127586615	32	0.270639	0.270639	0	100	11	11	1	2	2
4875	Chr02	127595975	127679862	315	0.482794	0.482686	0.003294	100	11	11	1	2	2
4876	Chr02	127682388	127779657	253	0.212029	0.238672	0.004611	100	11	11	1	2	2
4877	Chr02	127792677	127811723	58	0.01914	0.018731	0	111	111	111	1	1	1
4878	Chr02	127812540	127871985	222	0.09123	0.085557	0	111	111	111	1	1	1
4879	Chr02	127874366	127905212	116	0	0.110295	0.11757	111	111	111	1	1	1
4880	Chr02	127908104	127952764	199	0	0.551615	0.551615	110	110	1	1	1	2
4881	Chr02	127955315	127982484	165	0	0.037427	0.037427	111	111	111	1	1	1
4882	Chr02	127983894	128008993	110	0	0.137805	0.137805	111	111	111	1	1	1
4883	Chr02	128010028	128020459	58	0	0.061802	0.061802	111	111	111	1	1	1
4884	Chr02	128021410	128034505	54	0	0.25516	0.513248	110	110	1	1	1	2
4885	Chr02	128035995	128054223	90	0	0.0698	0.070787	111	111	111	1	1	1
4886	Chr02	128054866	128070488	98	0	0.335622	0.32462	110	110	1	1	1	2
4887	Chr02	128075752	128081615	20	0	0.163479	0.163479	111	111	111	1	1	1
4888	Chr02	128085647	128091810	27	0.03844	0.344608	0.400747	110	110	1	1	1	2
4889	Chr02	128092352	128106830	74	0	0.922827	0.89143	110	110	1	1	1	2
4890	Chr02	128107728	128123244	99	0.01031	0.211785	0.214557	110	110	1	1	1	2
4891	Chr02	128123554	128141084	29	0	0.44163	0.44163	110	110	1	1	1	2
4893	Chr02	128151601	128188187	190	0	0.35252	0.361101	110	110	1	1	1	2
4894	Chr02	128189350	128211388	157	0	0.459093	0.459093	110	110	1	1	1	2
4895	Chr02	128216708	128239710	76	0	0.433838	0.393181	110	110	1	1	1	2
4896	Chr02	128241044	128257498	17	0	0.376921	0.339085	110	110	1	1	1	2
4897	Chr02	128260099	128272748	70	0	0.04433	0.044889	111	111	111	1	1	1
4898	Chr02	128278071	128397092	523	0	0.017526	0.017662	111	111	111	1	1	1
4899	Chr02	128400899	128436151	199	0	0.135426	0.136213	111	111	111	1	1	1
4900	Chr02	128437393	128453939	107	0	0.210536	0.217787	110	110	1	1	1	2
4901	Chr02	128454379	128473957	141	0	0.400825	0.405878	110	110	1	1	1	2
4902	Chr02	128474202	128488956	58	0	0.242325	0.072925	110	111	11	1	2	3
4903	Chr02	128504334	128541463	132	0	0.371542	0.371542	110	110	1	1	1	2
4904	Chr02	128541715	128600779	299	0	0.750672	0.779588	110	110	1	1	1	2
4905	Chr02	128603559	128671957	140	0	0.678798	0.678695	110	110	1	1	1	2
4906	Chr02	128672397	128680879	13	0	0.845697	0.845697	110	110	1	1	1	2
4907	Chr02	128683291	128693687	11	0	1.428531	1.428531	110	110	1	1	1	2
4908	Chr02	128708515	128780258	171	0.005952	0.374821	0.387978	110	110	1	1	1	2
4909	Chr02	128795777	128845946	235	0	0.096167	0.07324	111	111	111	1	1	1
4911	Chr02	128868582	128913376	158	0.006874	0.00795	0.008077	111	111	111	1	1	1
4912	Chr02	128913559	128970721	337	0	0.550704	0.54683	110	110	1	1	1	2
4913	Chr02	128970846	128979658	41	0	0.65892	0.65892	110	110	1	1	1	2
4914	Chr02	128981578	128988450	25	0	0.290466	0.290466	110	110	1	1	1	2
4915	Chr02	128999594	129186469	579	0.001867	1.275932	1.299626	110	110	1	1	1	2
4916	Chr02	129204468	129233419	117	0	1.198296	1.355474	110	110	1	1	1	2
4917	Chr02	129234606	129270078	136	0	0.67996	0.663664	110	110	1	1	1	2
4918	Chr02	129287531	129434326	566	0.001915	0.784892	0.758326	110	110	1	1	1	2
4919	Chr02	129440766	129451422	50	0	0.630391	0.630391	110	110	1	1	1	2
4920	Chr02	129451948	129486311	65	0	1.527689	1.530227	110	110	1	1	1	2
4921	Chr02	129498707	129510036	72	0	0.673326	0.645954	110	110	1	1	1	2
4922	Chr02	129524012	129538670	32	0	0.894578	0.894578	110	110	1	1	1	2
4923	Chr02	129553897	129586020	186	0	0.883285	0.883285	110	110	1	1	1	2
4924	Chr02	129586217	129686004	475	0.002339	1.051268	1.014598	110	110	1	1	1	2
4925	Chr02	129686120	129704909	110	0	1.094049	1.094049	110	110	1	1	1	2
4926	Chr02	129705730	129760045	264	0	0.589438	0.696116	110	110	1	1	1	2
4927	Chr02	129760568	129813582	195	0	0.701904	0.707943	110	110	1	1	1	2
4928	Chr02	129815064	129835229	91	0	0.623472	0.623472	110	110	1	1	1	2
4929	Chr02	129836566	129868871	156	0.006706	0.459684	0.449074	110	110	1	1	1	2
4930	Chr02	129869100	129877726	58	0	0.785421	0.785421	110	110	1	1	1	2
4931	Chr02	129888547	129972108	462	0	0.745466	0.751021	110	110	1	1	1	2
4932	Chr02	129972374	130011002	111	0	0.844055	0.811643	110	110	1	1	1	2
4933	Chr02	130015321	130055492	157	0	0.671362	0.671362	110	110	1	1	1	2
4934	Chr02	130066525	130083525	89	0	1.201797	1.192117	110	110	1	1	1	2
4935	Chr02	130085401	130132574	174	0	1.115524	1.139633	110	110	1	1	1	2
4936	Chr02	130132838	130141202	55	0	1.708482	1.708482	110	110	1	1	1	2
4937	Chr02	130157979	130226675	294	0	1.294098	1.300531	110	110	1	1	1	2
4938	Chr02	130227720	130233024	36	0	1.502152	1.502152	110	110	1	1	1	2
4939	Chr02	130233397	130301712	187	0	1.414961	1.413605	110	110	1	1	1	2
4940	Chr02	130303390	130349936	59	0	1.253207	1.253207	110	110	1	1	1	2
4941	Chr02	130350842	130458205	343	0.003729	1.107295	1.170537	110	110	1	1	1	2
4942	Chr02	130458997	130526984	232	0	0.963489	0.958551	110	110	1	1	1	2
4943	Chr02	130544050	130550020	29	0	2.068406	2.068406	110	110	1	1	1	2
4944	Chr02	130551289	130731758	527	0.001962	0.999361	1.011115	110	110	1	1	1	2
4945	Chr02	130755586	130867776	195	0.00545	1.459466	1.388885	110	110	1	1	1	2
4946	Chr02	130879589	131037336	553	0	0	0	111	111	111	1	1	1
4947	Chr02	131047196	131114213	176	0	0.006502	0	111	111	111	1	1	1
4948	Chr02	131123403	131140000	47	0	0	0	111	111	111	1	1	1
4949	Chr02	131145596	131167624	36	0	0	0	111	111	111	1	1	1
4950	Chr02	131169045	131193761	68	0	0	0	111	111	111	1	1	1
4951	Chr02	131198957	131217295	70	0	0	0	111	111	111	1	1	1
4952	Chr02	131217652	131448015	744	0	0.001364	0	111	111	111	1	1	1
4953	Chr02	131449618	131459479	42	0	0	0	111	111	111	1	1	1
4954	Chr02	131462654	131521757	107	0.011308	0.011185	0	111	111	111	1	1	1
4955	Chr02	131526715	131532578	22	0	0	0	111	111	111	1	1	1
4956	Chr02	131535128	131550980	45	0	0	0	111	111	111	1	1	1
4957	Chr02	131567009	131653617	377	0.015943	0.019466	0	111	111	111	1	1	1
4958	Chr02	131662100	131710852	487	0.002147	0.002128	0.004389	111	111	111	1	1	1
4959	Chr02	131711119	131732482	86	0	0	0	111	111	111	1	1	1
4960	Chr02	131739380	131826041	428	0	0	0	111	111	111	1	1	1
4961	Chr02	131826826	131912669	222	0	0	0	111	111	111	1	1	1
4962	Chr02	131916653	132086436	647	0.001571	0.001574	0	111	111	111	1	1	1
4963	Chr02	132089576	132135741	183	0	0	0	111	111	111	1	1	1
4964	Chr02	132138366	132143995	53	0	0	0	111	111	111	1	1	1
4965	Chr02	132144502	132167647	104	0	0	0	111	111	111	1	1	1
4966	Chr02	132167758	132199203	129	0	0	0	111	111	111	1	1	1
4967	Chr02	132207400	132282859	153	0.007282	0.007423	0	111	111	111	1	1	1
4968	Chr02	132283425	132293690	50	0.020972	0.020972	0	111	111	111	1	1	1
4969	Chr02	132293925	132309826	57	0	0	0	111	111	111	1	1	1
4970	Chr02	132312466	132341894	108	0	0	0	111	111	111	1	1	1
4971	Chr02	132342002	132364682	45	0	0	0	111	111	111	1	1	1
4972	Chr02	132369768	132386529	20	0	0	0	111	111	111	1	1	1
4973	Chr02	132386824	132431612	217	0	0	0	111	111	111	1	1	1
4974	Chr02	132431711	132472072	184	0	0	0	111	111	111	1	1	1
4975	Chr02	132474159	132486150	98	0.015435	0	0	111	111	111	1	1	1
4976	Chr02	132488567	132563493	289	0	0	0	111	111	111	1	1	1
4977	Chr02	132575631	132591233	51	0	0	0	111	111	111	1	1	1
4978	Chr02	132591585	132635588	270	0.005095	0.010218	0	111	111	111	1	1	1
4979	Chr02	132636780	132795018	677	0.003148	0.00466	0	111	111	111	1	1	1
4980	Chr02	132798384	133021355	859	0.005365	0.005377	0.002724	111	111	111	1	1	1
4981	Chr02	133021654	133035018	88	0	0	0	111	111	111	1	1	1
4982	Chr02	133035527	133042642	20	0	0	0	111	111	111	1	1	1
4983	Chr02	133058110	133092322	197	0	0	0	111	111	111	1	1	1
4984	Chr02	133103087	133195228	367	0	0	0	111	111	111	1	1	1
4985	Chr02	133195949	133201115	51	0	0	0	111	111	111	1	1	1
4986	Chr02	133201514	133219187	50	0.021115	0	0	111	111	111	1	1	1
4987	Chr02	133220681	133280503	220	0.007276	0.006985	0	111	111	111	1	1	1
4988	Chr02	133282795	133369313	460	0.006909	0.004677	0.002412	111	111	111	1	1	1
4989	Chr02	133371451	133377714	43	0	0	0	111	111	111	1	1	1
4990	Chr02	133378011	133408661	87	0	0	0	111	111	111	1	1	1
4991	Chr02	133408936	133833537	1193	0.003952	0.002909	0.000995	111	111	111	1	1	1
4992	Chr02	133833895	133850454	42	0.079376	0.05234	0	111	111	111	1	1	1
4993	Chr02	133851057	133866240	21	0	0	0	111	111	111	1	1	1
4994	Chr02	133869501	134005020	337	0.015992	0.013105	0.003284	111	111	111	1	1	1
4995	Chr02	134022099	134030606	14	0.074311	0	0	111	111	111	1	1	1
4996	Chr02	134044717	134059648	36	0	0	0	111	111	111	1	1	1
4997	Chr02	134063420	134099370	81	0	0	0	111	111	111	1	1	1
4998	Chr02	134105452	134478654	753	0.001413	0.001411	0	111	111	111	1	1	1
4999	Chr02	134479729	134487532	56	0	0	0	111	111	111	1	1	1
5000	Chr02	134487891	134540605	107	0	0.011464	0	111	111	111	1	1	1
5001	Chr02	134542133	134554859	61	0	0	0	111	111	111	1	1	1
5002	Chr02	134556438	134566901	21	0	0	0	111	111	111	1	1	1
5003	Chr02	134567047	134575735	32	0	0	0	111	111	111	1	1	1
5004	Chr02	134575858	134611337	178	0.005751	0.005823	0	111	111	111	1	1	1
5005	Chr02	134611761	134629641	123	0	0	0	111	111	111	1	1	1
5007	Chr02	134638818	134652457	47	0	0	0	111	111	111	1	1	1
5008	Chr02	134652902	134828575	785	0.001293	0.002641	0.001321	111	111	111	1	1	1
5009	Chr02	134836387	135016798	1079	0.002899	0.002908	0	111	111	111	1	1	1
5010	Chr02	135017006	135098517	436	0	0	0	111	111	111	1	1	1
5011	Chr02	135098605	135322041	1123	0.003822	0.003867	0	111	111	111	1	1	1
5012	Chr02	135322405	135443661	296	0	0	0	111	111	111	1	1	1
5013	Chr02	135444717	135539979	452	0	0.002341	0	111	111	111	1	1	1
5014	Chr02	135540046	135561126	108	0	0	0	111	111	111	1	1	1
5015	Chr02	135561236	135804264	1051	0.001991	0.003087	0.001032	111	111	111	1	1	1
5016	Chr02	135816049	135835954	31	0.034756	0	0	111	111	111	1	1	1
5017	Chr02	135837523	136087110	731	0.005701	0.005702	0	111	111	111	1	1	1
5018	Chr02	136089077	136098808	28	0.036438	0.036438	0	111	111	111	1	1	1
5019	Chr02	136098910	136447851	1306	0.000795	0.001659	0.000831	111	111	111	1	1	1
5020	Chr02	136450841	136578516	534	0.007886	0.011827	0	111	111	111	1	1	1
5021	Chr02	136583319	136743234	320	0.007189	0.003269	0.00367	111	111	111	1	1	1
5022	Chr02	136747095	136771986	90	0	0.011606	0.011771	111	111	111	1	1	1
5023	Chr02	136772537	136891372	529	0	0.002144	0.002148	111	111	111	1	1	1
5024	Chr02	136897089	137027753	357	0.009503	0.010151	0	111	111	111	1	1	1
5025	Chr02	137031216	137074820	142	0.007096	0	0	111	111	111	1	1	1
5026	Chr02	137075071	137475197	1381	0.004926	0.00249	0.000834	111	111	111	1	1	1
5027	Chr02	137479857	137521948	150	0	0	0	111	111	111	1	1	1
5028	Chr02	137522639	137576142	120	0	0	0	111	111	111	1	1	1
5029	Chr02	137590727	137637469	294	0	0	0	111	111	111	1	1	1
5030	Chr02	137637582	137648974	101	0	0	0	111	111	111	1	1	1
5031	Chr02	137649143	137750797	605	0.001882	0	0	111	111	111	1	1	1
5032	Chr02	137750910	137763380	45	0.050983	0.048487	0	111	111	111	1	1	1
5033	Chr02	137763617	137772835	15	0	0	0	111	111	111	1	1	1
5034	Chr02	137785212	137806123	129	0	0	0	111	111	111	1	1	1
5035	Chr02	137806645	137814690	11	0	0	0	111	111	111	1	1	1
5036	Chr02	137819815	137892242	190	0.008396	0	0	111	111	111	1	1	1
5037	Chr02	137894579	137914942	83	0.024479	0.024479	0	111	111	111	1	1	1
5038	Chr02	137917782	138859120	2663	0.002096	0.002127	0.00086	111	111	111	1	1	1
5039	Chr02	138864116	138892693	126	0	0	0	111	111	111	1	1	1
5040	Chr02	138893175	139380005	1036	0.001076	0.003177	0	111	111	111	1	1	1
5041	Chr02	139380710	139589406	860	0.006024	0.007291	0.002468	111	111	111	1	1	1
5042	Chr02	139596337	139990902	1151	0.006466	0.006507	0	111	111	111	1	1	1
5043	Chr02	139991390	140033506	138	0	0	0	111	111	111	1	1	1
5044	Chr02	140033822	140127662	261	0.00394	0.004081	0	111	111	111	1	1	1
5045	Chr02	140129393	140279353	432	0	0	0	111	111	111	1	1	1
5046	Chr02	140282468	140353039	158	0	0	0	111	111	111	1	1	1
5047	Chr02	140353047	140365642	17	0	0	0	111	111	111	1	1	1
5048	Chr02	140366410	140531212	569	0.001888	0.003786	0	111	111	111	1	1	1
5049	Chr02	140531997	140552089	52	0	0	0	111	111	111	1	1	1
5050	Chr02	140553013	140857039	1334	0.005836	0.001724	0	111	111	111	1	1	1
5051	Chr02	140857274	141694485	3442	0.005744	0.005221	0.001965	111	111	111	1	1	1
5052	Chr02	141695002	141962778	1342	0.23638	0.0023	0.233601	101	10	101	1	2	1
5053	Chr02	141963889	142032421	351	0.027323	0.008971	0.028174	111	111	111	1	1	1
5054	Chr02	142038690	142297152	963	0.269563	0	0.295276	101	10	101	1	2	1
5055	Chr02	142297338	142312032	105	0.106965	0	0.104478	111	111	111	1	1	1
5056	Chr02	142312334	142462004	804	0.053243	0.004088	0.051625	111	111	111	1	1	1
5057	Chr02	142462179	142630644	679	0.218466	0	0.195671	101	11	111	1	2	3
5058	Chr02	142631749	142696756	308	0.038312	0.007479	0.026789	111	111	111	1	1	1
5059	Chr02	142697982	142719559	80	0.051933	0	0.052567	111	111	111	1	1	1
5060	Chr02	142719566	142766666	192	0.055261	0.005472	0.057415	111	111	111	1	1	1
5061	Chr02	142767295	143290406	1588	0.333052	0.003415	0.326398	101	10	101	1	2	1
5062	Chr02	143293526	143338123	293	0.036332	0	0.022698	111	111	111	1	1	1
5063	Chr02	143338685	143350591	69	0.114659	0	0.116937	111	111	111	1	1	1
5064	Chr02	143351173	143393908	198	0.359773	0	0.359773	101	10	101	1	2	1
5065	Chr02	143394694	143493298	349	0.045244	0	0.030558	111	111	111	1	1	1
5066	Chr02	143493348	143503130	99	0.010331	0	0.010331	111	111	111	1	1	1
5067	Chr02	143503409	143680352	714	0.051026	0.00142	0.051546	111	111	111	1	1	1
5068	Chr02	143681380	143911024	830	0.372481	0.002555	0.368719	101	10	101	1	2	1
5069	Chr02	143918856	143954502	108	0.009309	0	0.009665	111	111	111	1	1	1
5070	Chr02	143969796	144118953	319	0.014275	0.003735	0.011364	111	111	111	1	1	1
5071	Chr02	144119138	144197507	286	0.252834	0	0.248688	101	10	101	1	2	1
5072	Chr02	144200709	144225986	112	0.018599	0.038243	0.009421	111	111	111	1	1	1
5073	Chr02	144227136	144234270	60	0.343478	0	0.352331	101	10	101	1	2	1
5074	Chr02	144234333	144250586	81	0.038258	0	0.033762	111	111	111	1	1	1
5075	Chr02	144252960	144261516	31	0.533115	0.058859	0.667631	101	10	101	1	2	1
5076	Chr02	144262674	144283400	169	0.273672	0	0.277853	101	10	101	1	2	1
5077	Chr02	144285667	144296395	65	0.677065	0	0.694597	101	10	101	1	2	1
5078	Chr02	144302973	144335685	87	0.023737	0.036318	0.011842	111	111	111	1	1	1
5079	Chr02	144346173	144430851	199	0.01025	0	0.01084	111	111	111	1	1	1
5080	Chr02	144431510	144444923	40	0	0	0	111	111	111	1	1	1
5081	Chr02	144450233	144708026	571	0.015807	0.010049	0.006103	111	111	111	1	1	1
5082	Chr02	144708622	144802448	369	0.020002	0.006976	0.010545	111	111	111	1	1	1
5083	Chr02	144802697	144897012	205	0.010237	0	0.010395	111	111	111	1	1	1
5084	Chr02	144898275	144980931	490	0.010747	0.008368	0.004332	111	111	111	1	1	1
5085	Chr02	144981633	145015249	180	0.011217	0	0.011342	111	111	111	1	1	1
5086	Chr02	145015851	145150402	535	0.039146	0.001928	0.038047	111	111	111	1	1	1
5087	Chr02	145151728	145221983	381	0.4015	0	0.407271	101	10	101	1	2	1
5088	Chr02	145229242	145315990	418	0.002448	0	0.002466	111	111	111	1	1	1
5089	Chr02	145316179	145541653	958	0.003573	0.003607	0	111	111	111	1	1	1
5090	Chr02	145542050	145550169	32	1.363014	1.500908	0	100	11	11	1	2	2
5091	Chr02	145550226	145638445	259	1.59324	1.578006	0	100	11	11	1	2	2
5092	Chr02	145638673	145751093	271	1.740602	1.776918	0.004344	100	11	11	1	2	2
5093	Chr02	145751509	145814690	304	1.528762	1.535412	0	100	11	11	1	2	2
5094	Chr02	145819691	145985180	369	1.845256	1.82958	0	100	11	11	1	2	2
5095	Chr02	145985363	146026182	161	1.629836	1.645123	0	100	11	11	1	2	2
5096	Chr02	146026233	146082339	220	2.096297	2.148872	0.006261	100	11	11	1	2	2
5097	Chr02	146084074	146112807	87	2.228151	2.092777	0	100	11	11	1	2	2
5098	Chr02	146113170	146186591	183	2.137022	2.06791	0	100	11	11	1	2	2
5099	Chr02	146187369	146201762	52	2.18394	2.126821	0	100	11	11	1	2	2
5100	Chr02	146223769	146259560	84	0.878038	1.164364	0	100	11	11	1	2	2
5101	Chr02	146260782	146282061	60	2.067115	2.217378	0	100	11	11	1	2	2
5102	Chr02	146282510	146303326	126	1.949151	1.952341	0.009761	100	11	11	1	2	2
5103	Chr02	146303706	146345296	97	1.743992	1.711644	0	100	11	11	1	2	2
5104	Chr02	146347502	146371959	102	1.435827	1.43773	0	100	11	11	1	2	2
5105	Chr02	146376616	146530113	377	1.167963	1.149269	0	100	11	11	1	2	2
5106	Chr02	146530161	146578144	166	1.302363	1.348499	0	100	11	11	1	2	2
5107	Chr02	146579508	146629369	114	0.948265	1.017396	0.010403	100	11	11	1	2	2
5108	Chr02	146629536	146640689	45	0.609327	0.560704	0	100	11	11	1	2	2
5109	Chr02	146644114	146653166	52	1.296278	1.228973	0	100	11	11	1	2	2
5110	Chr02	146653330	146759553	272	1.292792	1.304332	0	100	11	11	1	2	2
5111	Chr02	146760081	146771445	38	1.979249	1.904608	0	100	11	11	1	2	2
5112	Chr02	146784051	146799732	33	0.474707	0.408692	0	100	11	11	1	2	2
5113	Chr02	146799767	146856718	110	0.727327	0.617969	0	100	11	11	1	2	2
5114	Chr02	146856900	146881422	58	1.508126	1.511365	0	100	11	11	1	2	2
5116	Chr02	146911202	146939960	151	1.119396	1.142318	0	100	11	11	1	2	2
5117	Chr02	146940579	146947348	31	1.277105	1.248101	0	100	11	11	1	2	2
5118	Chr02	146947794	146956840	89	0.57066	0.549078	0	100	11	11	1	2	2
5119	Chr02	146957620	146972520	85	1.278868	1.242179	0	100	11	11	1	2	2
5120	Chr02	146972704	146981967	33	0.948336	0.871895	0	100	11	11	1	2	2
5121	Chr02	146982007	147222060	1058	1.44842	1.458471	0	100	11	11	1	2	2
5122	Chr02	147224917	147238275	52	2.128502	2.290724	0	100	11	11	1	2	2
5123	Chr02	147242564	147252501	22	1.737746	1.458781	0	100	11	11	1	2	2
5124	Chr02	147259346	147277803	87	1.103905	1.152127	0	100	11	11	1	2	2
5125	Chr02	147283258	147291985	38	1.152153	1.152153	0	100	11	11	1	2	2
5126	Chr02	147293014	147387248	437	1.279492	1.326615	0.002779	100	11	11	1	2	2
5128	Chr02	147407010	147441876	136	1.079534	1.944305	0.490516	100	10	1	1	2	3
5129	Chr02	147443586	147463347	61	1.271341	1.298527	0.18613	100	11	11	1	2	2
5130	Chr02	147465362	147484921	143	1.36895	1.256291	0.014815	100	11	11	1	2	2
5131	Chr02	147484980	147496073	53	0.636646	0.702848	0.247632	100	10	1	1	2	3
5132	Chr02	147499097	147675190	608	0.006801	0.005421	0.009058	111	111	111	1	1	1
5133	Chr02	147675203	147713430	156	0.036412	0	0.022069	111	111	111	1	1	1
5134	Chr02	147713753	147728892	73	0	0	0	111	111	111	1	1	1
5135	Chr02	147733323	147750196	83	0.41888	0.390725	0	100	11	11	1	2	2
5136	Chr02	147752553	147771559	159	0.470996	0.479678	0	100	11	11	1	2	2
5137	Chr02	147783528	147831340	261	0.86948	0.844005	0	100	11	11	1	2	2
5138	Chr02	147832464	147843830	52	2.294184	2.564193	0	100	11	11	1	2	2
5139	Chr02	147853033	147879358	119	0.061431	0.061966	0	111	111	111	1	1	1
5140	Chr02	147880174	147895625	42	0.024136	0.024136	0	111	111	111	1	1	1
5141	Chr02	147896353	147931770	80	0.01685	0.01685	0	111	111	111	1	1	1
5142	Chr02	147931773	147945697	20	0.056409	0	0	111	111	111	1	1	1
5143	Chr02	147947615	147990012	303	1.179103	1.174042	0.007442	100	11	11	1	2	2
5144	Chr02	147991964	148009095	128	0.12215	0.103468	0.0143	111	111	111	1	1	1
5145	Chr02	148009778	148201555	815	2.01971	0.008849	2.007017	101	10	101	1	2	1
5146	Chr02	148208129	148237789	122	0.476056	0.409589	0	100	11	11	1	2	2
5147	Chr02	148237967	148257719	104	0.071034	0.071719	0	111	111	111	1	1	1
5148	Chr02	148258178	148361588	389	0.002845	0.002837	0	111	111	111	1	1	1
5149	Chr02	148373586	148409193	256	0.003986	0.004094	0.004139	111	111	111	1	1	1
5150	Chr02	148415973	148539917	797	0.531998	0.526348	0	100	11	11	1	2	2
5151	Chr02	148540702	148566738	127	0.147086	0.092098	0	111	111	111	1	1	1
5152	Chr02	148572588	148580796	37	0	0	0	111	111	111	1	1	1
5153	Chr02	148580932	148618844	101	0	0	0	111	111	111	1	1	1
5154	Chr02	148620477	148729603	180	0.644219	0.654118	0	100	11	11	1	2	2
5155	Chr02	148739534	149143471	1227	0.232186	0.225887	0.000906	100	11	11	1	2	2
5156	Chr02	149145579	149157953	123	0.092718	0.074295	0	111	111	111	1	1	1
5157	Chr02	149173949	149247413	272	0.011259	0.007672	0.003819	111	111	111	1	1	1
5158	Chr02	149252824	149298156	72	0	0	0	111	111	111	1	1	1
5159	Chr02	149321220	149358480	159	0.78081	0.868233	0.008204	100	11	11	1	2	2
5160	Chr02	149360357	149937370	2307	0.005955	0.005551	0.00093	111	111	111	1	1	1
5161	Chr02	149938162	150013822	95	0.218061	0.244183	0	100	11	11	1	2	2
5162	Chr02	150014404	150025425	23	0	0	0	111	111	111	1	1	1
5163	Chr02	150025430	150037789	29	0.299978	0.250856	0	100	11	11	1	2	2
5164	Chr02	150045078	150099273	186	0.005483	0.005475	0	111	111	111	1	1	1
5165	Chr02	150127939	150176903	72	0.860489	0.931799	0	100	11	11	1	2	2
5166	Chr02	150182159	150192260	10	0	0	0	111	111	111	1	1	1
5167	Chr02	150202785	150469970	915	0.00362	0.001238	0.002491	111	111	111	1	1	1
5168	Chr02	150471377	150625618	929	0.003625	0.001251	0.001253	111	111	111	1	1	1
5169	Chr02	150626283	150721133	599	0	0	0	111	111	111	1	1	1
5170	Chr02	150725223	150776950	77	0	0.028518	0	111	111	111	1	1	1
5171	Chr02	150815396	150907394	217	0.368432	0.38168	0.022058	100	11	11	1	2	2
5172	Chr02	150913408	151043648	151	0.145341	0.102964	0.031771	111	111	111	1	1	1
5173	Chr02	151043696	151074459	60	0.319624	0.422156	0.066405	100	11	11	1	2	2
5174	Chr02	151077723	151165111	175	0.09555	0.108368	0	111	111	111	1	1	1
5175	Chr02	151167008	151386652	799	0.008128	0.001468	0	111	111	111	1	1	1
5176	Chr02	151387823	151502450	359	0.009196	0.003252	0.003258	111	111	111	1	1	1
5177	Chr02	151503165	151537072	142	0	0	0	111	111	111	1	1	1
5178	Chr02	151537234	151558036	149	0	0	0	111	111	111	1	1	1
5179	Chr02	151558088	151595709	134	0.008449	0.020958	0	111	111	111	1	1	1
5180	Chr02	151596039	151636108	297	0.006968	0.007168	0	111	111	111	1	1	1
5181	Chr02	151636649	151647253	26	0.34023	0	0	101	11	111	1	2	3
5182	Chr02	151658429	151869852	443	0	0.002356	0	111	111	111	1	1	1
5183	Chr02	151870483	151889617	74	0	0	0	111	111	111	1	1	1
5184	Chr02	151913613	152022387	208	0	0.016864	0.011232	111	111	111	1	1	1
5185	Chr02	152024145	152047216	35	0.02979	0.033033	0.033033	111	111	111	1	1	1
5186	Chr02	152049244	152094575	98	1.016489	0	1.055092	101	10	101	1	2	1
5187	Chr02	152098191	152172467	190	1.192305	0.012253	1.157199	101	10	101	1	2	1
5188	Chr02	152173324	152205099	78	1.142132	0	1.135269	101	10	101	1	2	1
5189	Chr02	152206764	152266668	144	1.217901	0.021232	1.145566	101	10	101	1	2	1
5190	Chr02	152267330	152297221	155	0.787109	0.240582	0.667597	100	10	1	1	2	3
5191	Chr02	152297907	152304251	38	1.716032	0.06463	1.387852	101	10	101	1	2	1
5192	Chr02	152323189	152413610	265	0.003814	1.403799	1.398996	110	110	1	1	1	2
5193	Chr02	152448947	152499964	169	0.856928	0.005993	0.864853	101	10	101	1	2	1
5194	Chr02	152516978	152655157	465	1.196149	0.025065	1.140626	101	10	101	1	2	1
5195	Chr02	152656535	152667625	25	1.135589	0.157191	0.814987	101	10	101	1	2	1
5197	Chr02	152675827	152682722	37	1.769876	0.156373	1.881846	101	10	101	1	2	1
5198	Chr02	152683582	152699203	40	1.049616	1.605555	0.667905	100	10	1	1	2	3
5199	Chr02	152700150	152747952	170	1.468862	0.305958	1.072183	100	10	1	1	2	3
5200	Chr02	152754816	152784205	60	1.057397	1.112451	1.068648	100	10	1	1	2	3
5201	Chr02	152792910	152801978	61	1.683993	0.210981	1.692363	100	10	1	1	2	3
5202	Chr02	152806243	152820729	70	1.677706	0.014495	1.715919	101	10	101	1	2	1
5203	Chr02	152821307	153243089	981	1.319754	0.018236	1.253329	101	10	101	1	2	1
5204	Chr02	153251550	153284960	82	0.898901	0.424832	0.793793	100	10	1	1	2	3
5205	Chr02	153286523	153295553	22	2.811849	0	0	101	11	111	1	2	3
5206	Chr02	153302706	153326097	90	1.162414	0.374229	1.481895	100	10	1	1	2	3
5207	Chr02	153330834	153351331	29	1.689317	0.080402	1.719586	101	10	101	1	2	1
5208	Chr02	153351828	153365822	65	1.477889	0.079927	1.339749	101	10	101	1	2	1
5209	Chr02	153370735	153379539	48	1.858549	0.043892	2.068511	101	10	101	1	2	1
5210	Chr02	153389041	153404260	57	2.109126	0.307542	0	100	11	11	1	2	2
5211	Chr02	153408680	153416855	41	1.695806	0.891537	1.457952	100	10	1	1	2	3
5212	Chr02	153420025	153475317	173	1.41841	0.011971	1.414276	101	10	101	1	2	1
5213	Chr02	153480536	153486914	12	1.563991	0	1.275353	101	10	101	1	2	1
5214	Chr02	153487209	153499476	92	1.487485	0	1.534313	101	10	101	1	2	1
5215	Chr02	153501907	153507306	55	0.674681	0.019343	0.649854	101	10	101	1	2	1
5216	Chr02	153511226	153525691	77	1.337605	0.01358	1.307132	101	10	101	1	2	1
5217	Chr02	153526014	153548578	46	1.91832	0.022501	1.975323	101	10	101	1	2	1
5218	Chr02	153557344	153569832	109	0.412034	0.009521	0.388685	101	10	101	1	2	1
5219	Chr02	153570045	153579211	93	0.413522	0	0.403198	101	10	101	1	2	1
5220	Chr02	153579749	153585695	64	1.567456	0	1.567456	101	10	101	1	2	1
5221	Chr02	153589404	153614414	275	0.864595	0.480207	1.051013	100	10	1	1	2	3
5222	Chr02	153614504	153629063	161	0.953838	0.481761	0.845493	100	10	1	1	2	3
5223	Chr02	153629093	153638818	104	1.106716	0.724088	0.811896	100	10	1	1	2	3
5224	Chr02	153638853	153671898	283	1.710511	0.581941	1.148602	100	10	1	1	2	3
5225	Chr02	153672353	153681836	102	1.37738	0.050906	1.375837	101	10	101	1	2	1
5226	Chr02	153683818	153696407	56	2.010979	0.115998	2.091573	101	10	101	1	2	1
5227	Chr02	153697668	153709968	98	1.726726	0.110716	1.689915	101	10	101	1	2	1
5228	Chr02	153719397	153790603	254	1.138867	0.83654	0.097664	100	11	11	1	2	2
5229	Chr02	153807054	153821659	43	1.539069	0.048538	1.357077	101	10	101	1	2	1
5230	Chr02	153822003	153848592	142	0.390701	0.014352	0.406451	101	10	101	1	2	1
5231	Chr02	153851187	153862926	22	0.771188	0.289829	0.745692	100	10	1	1	2	3
5232	Chr02	153865182	153894957	123	1.910121	0	2.045568	101	10	101	1	2	1
5233	Chr02	153903096	153914756	67	1.068236	0	1.068236	101	10	101	1	2	1
5234	Chr02	153915055	153954015	145	1.161148	0.01491	1.101319	101	10	101	1	2	1
5235	Chr02	153964552	153976938	23	1.231339	0	1.303891	101	10	101	1	2	1
5236	Chr02	153977994	153999394	88	0.568065	0.011874	0.57509	101	10	101	1	2	1
5237	Chr02	154001930	154007223	28	0.566438	0.302996	0.302095	100	10	1	1	2	3
5238	Chr02	154031504	154075479	91	1.108277	0.034917	1.152928	101	10	101	1	2	1
5240	Chr02	154108731	154113961	33	0.918841	0.030211	0.84836	101	10	101	1	2	1
5241	Chr02	154115098	154168841	61	0.591854	0.041796	0.52076	101	10	101	1	2	1
5242	Chr02	154170513	154202426	119	0.822094	0.017328	0.788738	101	10	101	1	2	1
5243	Chr02	154203408	154250476	226	0.804716	0.017951	0.761647	101	10	101	1	2	1
5244	Chr02	154266013	154287574	42	3.001044	0.086372	2.623011	101	10	101	1	2	1
5245	Chr02	154287735	154319062	42	1.359075	0.540202	1.480192	100	10	1	1	2	3
5246	Chr02	154320519	154333763	32	1.867496	0.209856	0.440015	100	10	1	1	2	3
5248	Chr02	154339991	154388435	83	2.351433	0.025243	2.370801	101	10	101	1	2	1
5249	Chr02	154411047	154421399	49	0	0.739089	0.739089	110	110	1	1	1	2
5250	Chr02	154432460	154472978	165	0.031464	1.227876	1.250284	110	110	1	1	1	2
5251	Chr02	154490629	154517670	103	0	1.498904	1.470994	110	110	1	1	1	2
5253	Chr02	154526600	154581261	113	0	1.584201	1.552441	110	110	1	1	1	2
5255	Chr02	154614823	154653007	198	0.010706	1.041726	1.050559	110	110	1	1	1	2
5256	Chr02	154656601	154663659	49	0	1.184975	1.124951	110	110	1	1	1	2
5257	Chr02	154664290	154810124	384	0	1.152634	1.152634	110	110	1	1	1	2
5258	Chr02	154811550	154918986	242	0	1.705779	1.703425	110	110	1	1	1	2
5259	Chr02	154919005	154925805	17	0	2.017949	2.017949	110	110	1	1	1	2
5260	Chr02	154926469	155069390	371	0.002766	1.515184	1.53095	110	110	1	1	1	2
5261	Chr02	155069434	155077032	16	0.064365	1.768125	1.46008	110	110	1	1	1	2
5262	Chr02	155078197	155288299	578	0.001927	0.940727	0.951589	110	110	1	1	1	2
5263	Chr02	155290125	155446798	472	0.004605	1.19577	1.168589	110	110	1	1	1	2
5264	Chr02	155447079	155549153	392	0	1.118242	1.174354	110	110	1	1	1	2
5265	Chr02	155551463	155568415	113	0.02803	1.2359	1.185536	110	110	1	1	1	2
5266	Chr02	155571816	155650160	393	0.009224	1.294494	1.316573	110	110	1	1	1	2
5267	Chr02	155651288	155674967	90	0	1.04131	0.82844	110	110	1	1	1	2
5268	Chr02	155675869	155723687	257	0.004393	1.062447	1.065077	110	110	1	1	1	2
5269	Chr02	155730233	155739293	41	0	1.98352	2.014441	110	110	1	1	1	2
5270	Chr02	155739481	155957629	453	0.004579	1.105311	1.091146	110	110	1	1	1	2
5271	Chr02	155958270	156034617	213	0	0.943712	0.952378	110	110	1	1	1	2
5272	Chr02	156034765	156043834	37	0	1.359332	1.359332	110	110	1	1	1	2
5273	Chr02	156044375	156101456	142	0.008083	1.256856	1.1868	110	110	1	1	1	2
5274	Chr02	156102731	156228366	466	0	1.223891	1.236918	110	110	1	1	1	2
5275	Chr02	156228372	156250429	105	0	0.511642	0.490635	110	110	1	1	1	2
5276	Chr02	156262002	156284384	119	0	0.969706	0.969706	110	110	1	1	1	2
5277	Chr02	156285396	156290901	17	0	0.680384	0.680384	110	110	1	1	1	2
5278	Chr02	156294997	156324990	77	0	0.113688	0.113688	111	111	111	1	1	1
5279	Chr02	156325422	156331980	21	0	0.382928	0.382928	110	110	1	1	1	2
5280	Chr02	156332648	156350012	93	0.033955	0.032175	0.048199	111	111	111	1	1	1
5281	Chr02	156351907	156379734	129	0.009388	0	0.009388	111	111	111	1	1	1
5282	Chr02	156380172	156411134	103	0.307699	0	0.307699	101	10	101	1	2	1
5283	Chr02	156429578	156439839	59	0.150324	0.018317	0.140939	111	111	111	1	1	1
5284	Chr02	156440592	156518487	209	0	0.009669	0.009713	111	111	111	1	1	1
5285	Chr02	156528071	156550851	118	0	0	0	111	111	111	1	1	1
5286	Chr02	156565015	156597417	157	0.020371	0.013761	0	111	111	111	1	1	1
5287	Chr02	156597497	156627847	157	0.168601	0	0.156644	111	111	111	1	1	1
5288	Chr02	156627967	156640244	92	0.795775	0.063291	0.913296	101	10	101	1	2	1
5289	Chr02	156640596	156664914	98	0	0	0	111	111	111	1	1	1
5290	Chr02	156665573	156685938	34	0.064379	0.035612	0	111	111	111	1	1	1
5291	Chr02	156691889	156920281	674	0.007669	0	0.006358	111	111	111	1	1	1
5292	Chr02	156921387	156963359	91	0.0232	0.023991	0	111	111	111	1	1	1
5293	Chr02	156975363	157004974	160	0.013638	0.019767	0.014151	111	111	111	1	1	1
5294	Chr02	157011314	157042925	172	0.014015	0	0.014412	111	111	111	1	1	1
5295	Chr02	157043237	157049359	27	0.16163	0.16163	0	111	111	111	1	1	1
5296	Chr02	157053188	157062296	40	0.169329	0.053247	0.22702	111	110	101	1	2	3
5297	Chr02	157072716	157090886	192	0.637419	0.581253	0.242642	100	10	1	1	2	3
5298	Chr02	157092143	157164039	142	0.659214	0.39473	0.616589	100	10	1	1	2	3
5299	Chr02	157194307	157213469	50	0.045562	0.076246	0.024451	111	111	111	1	1	1
5300	Chr02	157223396	157311296	231	0.015133	0.040277	0.030966	111	111	111	1	1	1
5301	Chr02	157316544	157327570	57	0	0.432424	0.444388	110	110	1	1	1	2
5302	Chr02	157329751	157338151	11	0.100108	2.154249	1.731975	110	110	1	1	1	2
5303	Chr02	157338248	157355526	50	0.271142	0	0.271142	101	10	101	1	2	1
5304	Chr02	157355979	157366168	68	0.237892	0.01499	0.237892	101	10	101	1	2	1
5305	Chr02	157379523	157414578	137	0.373449	0.329348	0.150382	100	11	11	1	2	2
5306	Chr02	157415489	157427383	31	0.455136	0.493094	0.081298	100	11	11	1	2	2
5308	Chr02	157441426	157509321	247	0.193978	0.008333	0.20626	111	110	101	1	2	3
5309	Chr02	157509361	157523255	63	0.225206	0	0.225206	101	10	101	1	2	1
5310	Chr02	157527981	157552610	131	0.137523	0	0.138875	111	111	111	1	1	1
5311	Chr02	157552800	157559491	27	0.430434	0	0.430434	101	10	101	1	2	1
5312	Chr02	157560564	157577323	102	0.05157	0.009854	0.062274	111	111	111	1	1	1
5313	Chr02	157577603	157583797	26	0.040214	0.03929	0.083306	111	111	111	1	1	1
5314	Chr02	157584788	157598106	104	0.039281	0	0.041308	111	111	111	1	1	1
5315	Chr02	157610200	157620868	28	0.036396	0	0.03932	111	111	111	1	1	1
5316	Chr02	157637932	157769630	480	0.00855	0.034133	0.043759	111	111	111	1	1	1
5318	Chr02	157776233	157790043	46	0.798352	0.414323	0	100	11	11	1	2	2
5319	Chr02	157790080	157803011	65	0	0	0	111	111	111	1	1	1
5320	Chr02	157803876	157836051	158	0.006673	0.019671	0.0134	111	111	111	1	1	1
5321	Chr02	157847901	157866893	130	0.00784	0.007914	0.016011	111	111	111	1	1	1
5322	Chr02	157867130	157875638	40	0.025576	0	0.026555	111	111	111	1	1	1
5323	Chr02	157878179	157885069	32	0	0	0	111	111	111	1	1	1
5324	Chr02	157885724	157899124	108	0.62807	0.009299	0.648311	101	10	101	1	2	1
5325	Chr02	157899240	157905541	38	1.910104	0	1.910104	101	10	101	1	2	1
5326	Chr02	157905651	157938465	48	0.208659	0	0.217449	101	10	101	1	2	1
5327	Chr02	157939775	157974767	121	0.03737	0.008952	0.028689	111	111	111	1	1	1
5328	Chr02	157976861	157996074	52	0.230101	0.022202	0.231923	101	10	101	1	2	1
5329	Chr02	157996460	158013065	52	0	1.168106	1.168106	110	110	1	1	1	2
5330	Chr02	158013462	158039578	112	0.393085	0.046254	0.435702	101	10	101	1	2	1
5331	Chr02	158039995	158049790	46	0	0	0	111	111	111	1	1	1
5332	Chr02	158049881	158142882	253	0	0	0	111	111	111	1	1	1
5333	Chr02	158145189	158220802	368	0.372818	0.35839	0.002959	100	11	11	1	2	2
5334	Chr02	158223096	158236381	17	0.106017	0.106017	0	111	111	111	1	1	1
5335	Chr02	158241917	158264073	157	0	0.460184	0.541593	110	110	1	1	1	2
5336	Chr02	158264454	158277106	75	0	0.429911	0.429911	110	110	1	1	1	2
5337	Chr02	158279738	158285060	37	0	0.028248	0.028248	111	111	111	1	1	1
5338	Chr02	158285896	158291724	28	0	0.037289	0.037289	111	111	111	1	1	1
5340	Chr02	158326637	158426874	402	0.00753	0.0027	0.010904	111	111	111	1	1	1
5341	Chr02	158430800	158477225	428	0.540268	0.004704	0.550654	101	10	101	1	2	1
5342	Chr02	158480362	158507164	117	0	0	0	111	111	111	1	1	1
5343	Chr02	158511633	158518357	83	0	0	0	111	111	111	1	1	1
5344	Chr02	158518941	158554107	290	0.003481	0	0.003504	111	111	111	1	1	1
5345	Chr02	158555349	158566049	51	0	0	0	111	111	111	1	1	1
5346	Chr02	158590337	158609633	212	0	0.004765	0	111	111	111	1	1	1
5347	Chr02	158611264	158650573	201	0.016827	0	0	111	111	111	1	1	1
5348	Chr02	158650718	158663283	78	0	0	0	111	111	111	1	1	1
5349	Chr02	158663454	158670146	53	0.150778	0.019127	0.150778	111	111	111	1	1	1
5350	Chr02	158670981	158680938	74	0.228236	0	0.232743	101	10	101	1	2	1
5351	Chr02	158681315	158704310	99	0.169783	0	0.169783	111	111	111	1	1	1
5352	Chr02	158704654	158731613	96	0.286129	0	0.286129	101	10	101	1	2	1
5353	Chr02	158733214	158741002	54	0	1.542681	1.542681	110	110	1	1	1	2
5354	Chr02	158747562	158769580	78	0	1.298276	1.350328	110	110	1	1	1	2
5355	Chr02	158783459	158794698	34	0	0.136614	0.136614	111	111	111	1	1	1
5356	Chr02	158797842	158888419	448	0.004548	0.009202	0.009265	111	111	111	1	1	1
5357	Chr02	158889810	158942536	202	0.010096	0.01047	0	111	111	111	1	1	1
5358	Chr02	158943089	159030367	413	0.011454	0.010397	0	111	111	111	1	1	1
5359	Chr02	159030500	159113525	473	0.002313	0.007019	0.002336	111	111	111	1	1	1
5360	Chr02	159113636	159143170	164	0.018899	0.01991	0	111	111	111	1	1	1
5361	Chr02	159143327	159170200	124	0	0	0	111	111	111	1	1	1
5362	Chr02	159171096	159258253	464	0	0	0	111	111	111	1	1	1
5363	Chr02	159261533	159267047	22	0.106156	0.106156	0	111	111	111	1	1	1
5364	Chr02	159271247	159277477	46	0.022815	0.045156	0	111	111	111	1	1	1
5365	Chr02	159277958	159290259	112	0.055798	0.056339	0	111	111	111	1	1	1
5366	Chr02	159292930	159304870	115	0.528736	0.528736	0	100	11	11	1	2	2
5367	Chr02	159304961	159312835	30	1.749492	1.627032	0	100	11	11	1	2	2
5368	Chr02	159326723	159346637	179	0.040723	0.040248	0	111	111	111	1	1	1
5369	Chr02	159347594	159375793	193	0.008295	0.008294	0	111	111	111	1	1	1
5370	Chr02	159385774	159402660	167	0.25819	0.266652	0	100	11	11	1	2	2
5371	Chr02	159402860	159426062	180	0.384689	0.408339	0	100	11	11	1	2	2
5372	Chr02	159429126	159442036	38	3.121411	3.091538	0	100	11	11	1	2	2
5373	Chr02	159442339	159453020	68	0.239324	0.230492	0	100	11	11	1	2	2
5374	Chr02	159454553	159465247	66	0.135059	0.152497	0	111	111	111	1	1	1
5375	Chr02	159468951	159486960	61	0.206239	0.206239	0	100	11	11	1	2	2
5376	Chr02	159496736	159567262	297	0.743193	0.813654	0	100	11	11	1	2	2
5377	Chr02	159569790	159580976	26	0.595345	0.595345	0	100	11	11	1	2	2
5380	Chr02	159641703	159663766	113	0.008891	0.009066	0	111	111	111	1	1	1
5381	Chr02	159665400	159701324	215	0.208363	0.204567	0	100	11	11	1	2	2
5382	Chr02	159703418	159708929	47	0.069545	0.069545	0	111	111	111	1	1	1
5383	Chr02	159709785	159718756	53	0	0	0	111	111	111	1	1	1
5384	Chr02	159718889	159725385	41	0.025165	0.025165	0	111	111	111	1	1	1
5385	Chr02	159726414	159743923	26	0.3297	0.086306	0	101	11	111	1	2	3
5386	Chr02	159750033	159767468	102	0.130593	0.11205	0	111	111	111	1	1	1
5387	Chr02	159772562	159781164	14	1.950348	1.812572	0	100	11	11	1	2	2
5388	Chr02	159783241	159802111	41	0.335357	0.348516	0	100	11	11	1	2	2
5389	Chr02	159817336	159854038	183	0.016763	0.016936	0	111	111	111	1	1	1
5390	Chr02	159854377	159907399	360	0	0	0	111	111	111	1	1	1
5391	Chr02	159907927	159996091	346	0.011761	0.01173	0	111	111	111	1	1	1
5392	Chr02	160004102	160014984	23	0	0.04598	0.04598	111	111	111	1	1	1
5393	Chr02	160016579	160041559	115	0.008889	0.009151	0	111	111	111	1	1	1
5394	Chr02	160042466	160050546	40	0.657506	0.611876	0	100	11	11	1	2	2
5395	Chr02	160067344	160298728	987	0.00587	0.004712	0.001184	111	111	111	1	1	1
5396	Chr02	160301455	160412811	235	0.004535	0.004614	0	111	111	111	1	1	1
5397	Chr02	160424685	160768123	834	0.012458	0.010147	0	111	111	111	1	1	1
5398	Chr02	160771564	160789488	76	0.014335	0.016723	0	111	111	111	1	1	1
5399	Chr02	160802685	160828624	83	0.335452	0.384314	0	100	11	11	1	2	2
5400	Chr02	160830488	160855971	96	0	0	0	111	111	111	1	1	1
5401	Chr02	160858567	160910456	177	0.564358	0.529798	0	100	11	11	1	2	2
5402	Chr02	160915082	160935637	69	0	0	0	111	111	111	1	1	1
5403	Chr02	160936337	160946907	10	0.432023	0.519048	0	100	11	11	1	2	2
5404	Chr02	160960684	160966909	36	0	0	0	111	111	111	1	1	1
5405	Chr02	160968908	161013719	205	0.465059	0.480118	0	100	11	11	1	2	2
5406	Chr02	161022343	161036617	97	0.010475	0.010475	0	111	111	111	1	1	1
5407	Chr02	161039974	161089676	115	0.193439	0.196265	0	111	111	111	1	1	1
5408	Chr02	161090508	161113850	175	0.322384	0.28883	0	100	11	11	1	2	2
5409	Chr02	161113968	161156369	131	0.714925	0.734451	0	100	11	11	1	2	2
5410	Chr02	161162796	161170292	36	0	0.031546	0	111	111	111	1	1	1
5411	Chr02	161173636	161185415	42	0.184168	0.193744	0	111	111	111	1	1	1
5412	Chr02	161189846	161201634	103	0	0	0	111	111	111	1	1	1
5413	Chr02	161202678	161234330	160	0.008481	0.007859	0	111	111	111	1	1	1
5414	Chr02	161236115	161245837	97	0	0	0	111	111	111	1	1	1
5415	Chr02	161246222	161324619	441	0.007148	0.009452	0	111	111	111	1	1	1
5416	Chr02	161326109	161354417	109	0	0	0	111	111	111	1	1	1
5417	Chr02	161363120	161400831	128	0.940583	0.936022	0	100	11	11	1	2	2
5418	Chr02	161401449	161433911	138	0.617498	0.950078	0	100	11	11	1	2	2
5419	Chr02	161436201	161467167	157	0.809194	0.774962	0	100	11	11	1	2	2
5420	Chr02	161470540	161495048	59	0.423273	0.408377	0	100	11	11	1	2	2
5421	Chr02	161497282	161533159	242	1.061366	1.068462	0	100	11	11	1	2	2
5422	Chr02	161534104	161559598	104	1.235101	1.261833	0	100	11	11	1	2	2
5423	Chr02	161560103	161567119	68	0.60424	0.617827	0	100	11	11	1	2	2
5424	Chr02	161589001	161608906	169	1.504412	1.358133	0	100	11	11	1	2	2
5425	Chr02	161616443	161631673	64	1.082787	0.845306	0	100	11	11	1	2	2
5426	Chr02	161631860	161639884	48	0.772148	0.583396	0	100	11	11	1	2	2
5427	Chr02	161641672	161647970	34	0.760696	0.665183	0	100	11	11	1	2	2
5428	Chr02	161654595	161722573	283	0.481899	0.501441	0.004103	100	11	11	1	2	2
5429	Chr02	161722729	161736976	69	0.904109	0.833731	0	100	11	11	1	2	2
5430	Chr02	161740120	161760601	160	1.001167	0.969584	0	100	11	11	1	2	2
5431	Chr02	161766205	161787492	151	1.07193	1.054607	0	100	11	11	1	2	2
5432	Chr02	161787576	161797627	51	1.772438	1.658543	0	100	11	11	1	2	2
5433	Chr02	161798177	161823451	104	0.812985	0.785432	0	100	11	11	1	2	2
5434	Chr02	161828499	161922250	458	1.294645	1.220667	0.005299	100	11	11	1	2	2
5435	Chr02	161927402	161937027	52	0.102003	0.095281	0	111	111	111	1	1	1
5436	Chr02	161937826	161951701	12	1.920016	1.920016	0	100	11	11	1	2	2
5437	Chr02	161953555	162051538	424	0.223822	0.250842	0.003306	100	11	11	1	2	2
5438	Chr02	162053901	162064797	14	1.248101	1.235627	0	100	11	11	1	2	2
5439	Chr02	162068360	162074004	43	0.456409	0.472211	0	100	11	11	1	2	2
5440	Chr02	162075481	162083068	47	0.201062	0.206468	0	100	11	11	1	2	2
5441	Chr02	162083458	162127616	294	0.183189	0.175196	0	111	111	111	1	1	1
5442	Chr02	162127730	162149533	73	0.548002	0.548002	0	100	11	11	1	2	2
5443	Chr02	162158766	162172362	99	0.134832	0.102106	0	111	111	111	1	1	1
5444	Chr02	162173255	162196512	179	0.362867	0.344507	0	100	11	11	1	2	2
5445	Chr02	162196554	162219220	34	0.441776	0.441776	0	100	11	11	1	2	2
5446	Chr02	162219830	162229862	52	0.474195	0.474195	0	100	11	11	1	2	2
5447	Chr02	162230775	162247592	64	0.565183	0.57809	0	100	11	11	1	2	2
5448	Chr02	162252816	162274075	146	0.007007	0.006999	0	111	111	111	1	1	1
5449	Chr02	162294422	162315259	126	0.397327	0.371852	0	100	11	11	1	2	2
5450	Chr02	162317433	162322623	15	0.069134	0.069134	0	111	111	111	1	1	1
5451	Chr02	162322844	162333432	96	0.127228	0.127228	0	111	111	111	1	1	1
5452	Chr02	162334087	162372588	104	0.150606	0.150606	0	111	111	111	1	1	1
5453	Chr02	162375584	162481938	509	0.326953	0.326713	0	100	11	11	1	2	2
5454	Chr02	162486903	162498539	34	0.060868	0.060868	0	111	111	111	1	1	1
5455	Chr02	162498961	162542389	238	0.566201	0.554502	0	100	11	11	1	2	2
5456	Chr02	162552344	162604290	215	0.158125	0.143101	0	111	111	111	1	1	1
5457	Chr02	162604762	162615167	93	0.010944	0.010944	0	111	111	111	1	1	1
5459	Chr02	162637763	162643027	19	0.311379	0.335507	0	100	11	11	1	2	2
5460	Chr02	162644768	162661742	53	0.301547	0.309661	0	100	11	11	1	2	2
5462	Chr02	162672359	162678942	52	0.715079	0.715079	0	100	11	11	1	2	2
5463	Chr02	162679096	162780818	414	0.005451	0.002729	0	111	111	111	1	1	1
5464	Chr02	162782366	162834734	228	0.027826	0.014667	0	111	111	111	1	1	1
5465	Chr02	162846540	162865043	61	1.052537	1.060895	0	100	11	11	1	2	2
5466	Chr02	162865220	162890955	70	0.980621	0.967136	0	100	11	11	1	2	2
5467	Chr02	162903388	162964340	349	0.279369	0.271994	0	100	11	11	1	2	2
5468	Chr02	162965211	163221619	926	0.006624	0.005594	0.001124	111	111	111	1	1	1
5470	Chr02	163233781	163258378	83	0	0	0	111	111	111	1	1	1
5471	Chr02	163259002	163272373	35	0	0	0	111	111	111	1	1	1
5472	Chr02	163274197	163436576	666	0.004543	0.00462	0	111	111	111	1	1	1
5473	Chr02	163436971	163442176	51	0.606275	0	0	101	11	111	1	2	3
5474	Chr02	163446056	163462554	164	0.740908	0.698963	0	100	11	11	1	2	2
5475	Chr02	163465075	163493790	118	0.238994	0.253697	0	100	11	11	1	2	2
5476	Chr02	163494279	163509815	88	0.195613	0.183688	0	111	111	111	1	1	1
5477	Chr02	163510623	163544903	206	0.350336	0.345003	0	100	11	11	1	2	2
5478	Chr02	163545682	163590964	343	0.307894	0.313686	0	100	11	11	1	2	2
5479	Chr02	163595692	163601138	40	0.426893	0.376679	0	100	11	11	1	2	2
5480	Chr02	163613062	163619651	47	0.146495	0.157517	0	111	111	111	1	1	1
5481	Chr02	163621067	163691611	201	0.680066	0.647206	0	100	11	11	1	2	2
5482	Chr02	163693363	163705216	44	0.196245	0.166783	0	111	111	111	1	1	1
5483	Chr02	163705602	163712963	45	0.120308	0.097354	0	111	111	111	1	1	1
5484	Chr02	163725522	163759216	109	0.039733	0.061181	0.009849	111	111	111	1	1	1
5485	Chr02	163771921	163783608	81	0.025051	0.025051	0	111	111	111	1	1	1
5486	Chr02	163788789	163801780	50	0.260162	0.260162	0	100	11	11	1	2	2
5487	Chr02	163803307	163850099	184	0.011095	0.011474	0	111	111	111	1	1	1
5488	Chr02	163861747	163932278	273	0.014861	0.014917	0	111	111	111	1	1	1
5489	Chr02	163935718	163941731	36	0	0	0	111	111	111	1	1	1
5491	Chr02	163973593	163985028	96	0.237232	0.240209	0	100	11	11	1	2	2
5492	Chr02	164007951	164034672	93	0.046732	0.04905	0	111	111	111	1	1	1
5493	Chr02	164043607	164054862	90	0.026305	0	0	111	111	111	1	1	1
5494	Chr02	164062570	164079072	58	0.904609	0.907467	0	100	11	11	1	2	2
5495	Chr02	164099217	164119374	106	0.671553	0.658946	0	100	11	11	1	2	2
5496	Chr02	164119455	164124802	22	0.202073	0.202073	0	100	11	11	1	2	2
5497	Chr02	164125190	164134301	57	0.017713	0.018025	0	111	111	111	1	1	1
5498	Chr02	164134599	164158886	55	0.037101	0.037101	0	111	111	111	1	1	1
5499	Chr02	164159095	164206080	183	0.347258	0.341476	0.00635	100	11	11	1	2	2
5500	Chr02	164206126	164219252	26	1.559343	1.559343	0	100	11	11	1	2	2
5501	Chr02	164221743	164301894	365	0.445997	0.450495	0	100	11	11	1	2	2
5502	Chr02	164302171	164327437	88	0.337399	0.338382	0	100	11	11	1	2	2
5503	Chr02	164328018	164369404	213	0.156044	0.152836	0	111	111	111	1	1	1
5504	Chr02	164369741	164444447	208	0.032098	0.026297	0	111	111	111	1	1	1
5505	Chr02	164446010	164494808	77	0.057961	0.023736	0	111	111	111	1	1	1
5506	Chr02	164496719	164536267	89	0.011433	0.011698	0	111	111	111	1	1	1
5507	Chr02	164540542	164565078	74	0.176316	0.176316	0	111	111	111	1	1	1
5508	Chr02	164578509	164624025	150	0.368967	0.380052	0	100	11	11	1	2	2
5509	Chr02	164624245	164713687	181	0.30123	0.330114	0	100	11	11	1	2	2
5510	Chr02	164713881	164740594	43	0.276662	0.317946	0	100	11	11	1	2	2
5511	Chr02	164742447	164747907	18	0.368134	0.368134	0	100	11	11	1	2	2
5512	Chr02	164749292	164775734	37	2.191786	2.191786	0	100	11	11	1	2	2
5513	Chr02	164780870	164863780	321	0.084502	0.085608	0	111	111	111	1	1	1
5514	Chr02	164864501	164967507	202	0.359945	0.34056	0	100	11	11	1	2	2
5515	Chr02	164968590	164975106	28	0.078562	0.078562	0	111	111	111	1	1	1
5516	Chr02	164975187	165016129	266	0	0	0	111	111	111	1	1	1
5517	Chr02	165028020	165044379	70	0.014397	0.014636	0	111	111	111	1	1	1
5518	Chr02	165054996	165070810	73	0.383706	0.338888	0	100	11	11	1	2	2
5519	Chr02	165082990	165149181	297	0.250636	0.235451	0	100	11	11	1	2	2
5520	Chr02	165149484	165172169	75	0.718106	0.663808	0	100	11	11	1	2	2
5521	Chr02	165173078	165183840	51	0.019815	0.019815	0	111	111	111	1	1	1
5522	Chr02	165195604	165207471	49	0	0	0	111	111	111	1	1	1
5523	Chr02	165207674	165355131	509	0.004251	0.004369	0	111	111	111	1	1	1
5524	Chr02	165355321	165396793	129	0	0	0	111	111	111	1	1	1
5525	Chr02	165397639	165410501	24	1.346054	1.17306	0	100	11	11	1	2	2
5527	Chr02	165436036	165740510	673	0.262013	0.235737	0.001907	100	11	11	1	2	2
5528	Chr02	165742611	165797092	205	0.264766	0.252803	0.005413	100	11	11	1	2	2
5529	Chr02	165801180	165969292	637	0.006655	0.008426	0	111	111	111	1	1	1
5530	Chr02	165969392	165992046	115	0.318004	0.285425	0	100	11	11	1	2	2
5531	Chr02	165992507	166017706	118	0.344557	0.354934	0	100	11	11	1	2	2
5532	Chr02	166020259	166093466	418	0.002573	0	0	111	111	111	1	1	1
5533	Chr02	166093752	166102983	51	0	0	0	111	111	111	1	1	1
5534	Chr02	166103290	166124765	14	0	0.078036	0.078036	111	111	111	1	1	1
5535	Chr02	166129873	166152343	82	0.037616	0.037616	0	111	111	111	1	1	1
5536	Chr02	166153290	166180559	168	0	0	0	111	111	111	1	1	1
5537	Chr02	166180811	166252337	371	0.008789	0.005869	0.002947	111	111	111	1	1	1
5538	Chr02	166256625	166428615	659	0.001574	0.001531	0	111	111	111	1	1	1
5539	Chr02	166429174	166509360	113	0.019362	0.0109	0	111	111	111	1	1	1
5540	Chr02	166533132	166810604	961	0.003262	0.004375	0.003298	111	111	111	1	1	1
5541	Chr02	166810770	166816102	30	0	0	0	111	111	111	1	1	1
5542	Chr02	166816197	166915931	315	0	0	0	111	111	111	1	1	1
5543	Chr02	166922666	166944419	59	0	0	0	111	111	111	1	1	1
5544	Chr02	166947284	167039188	284	0	0	0	111	111	111	1	1	1
5545	Chr02	167062414	167099147	53	0	0.021902	0.021902	111	111	111	1	1	1
5546	Chr02	167104689	167128354	46	0	0	0	111	111	111	1	1	1
5547	Chr02	167128761	167263878	374	0.00603	0.006122	0	111	111	111	1	1	1
5549	Chr02	167273086	167299061	9	0	0	0	111	111	111	1	1	1
5550	Chr02	167300497	167562344	601	0.003371	0	0.001732	111	111	111	1	1	1
5551	Chr02	167562877	167572205	36	0.030743	0.029718	0	111	111	111	1	1	1
5552	Chr02	167572409	167579072	31	0.033583	0	0.035055	111	111	111	1	1	1
5553	Chr02	167580061	168071687	1344	0.00325	0.003324	0.000842	111	111	111	1	1	1
5554	Chr02	168075644	168109640	108	0	0.009759	0	111	111	111	1	1	1
5555	Chr02	168114236	168149562	169	0.081887	0.081887	0	111	111	111	1	1	1
5556	Chr02	168149586	168215914	394	0.273093	0.262171	0	100	11	11	1	2	2
5557	Chr02	168216369	168261391	221	0.023151	0.023151	0	111	111	111	1	1	1
5558	Chr02	168261760	168306676	107	0.349508	0.369902	0	100	11	11	1	2	2
5559	Chr02	168307029	168320715	60	0.105706	0.107722	0	111	111	111	1	1	1
5560	Chr02	168322887	168488241	514	0.435786	0.452496	0	100	11	11	1	2	2
5561	Chr02	168490511	168672175	676	0.333761	0.330322	0.001733	100	11	11	1	2	2
5562	Chr02	168672617	168684593	85	0	0	0	111	111	111	1	1	1
5563	Chr02	168695324	168784566	487	0.012882	0.012962	0	111	111	111	1	1	1
5564	Chr02	168788503	168827282	187	0.466032	0.480724	0	100	11	11	1	2	2
5565	Chr02	168828008	168896927	236	0.028507	0.034357	0.010055	111	111	111	1	1	1
5566	Chr02	168897674	169032931	710	0.444039	0.436726	0.001566	100	11	11	1	2	2
5567	Chr02	169044780	169167137	820	0.298158	0.292712	0	100	11	11	1	2	2
5568	Chr02	169167314	169191066	136	0.046128	0.046128	0	111	111	111	1	1	1
5569	Chr02	169191464	169202750	101	0.010043	0.010063	0	111	111	111	1	1	1
5570	Chr02	169202918	169226235	110	0	0	0	111	111	111	1	1	1
5571	Chr02	169232265	169248093	126	0.665087	0.757747	0.009039	100	11	11	1	2	2
5572	Chr02	169253686	169295621	188	0.016626	0.016273	0	111	111	111	1	1	1
5573	Chr02	169295978	169303193	61	0	0	0	111	111	111	1	1	1
5574	Chr02	169306721	169363131	267	0.324072	0.317359	0	100	11	11	1	2	2
5575	Chr02	169363321	169542543	1276	0.351095	0.386386	0	100	11	11	1	2	2
5576	Chr02	169544745	169621327	487	0.289994	0.301951	0	100	11	11	1	2	2
5577	Chr02	169622228	169651197	115	0.265978	0.354618	0	100	11	11	1	2	2
5578	Chr02	169651612	169783286	569	0.00378	0.001926	0	111	111	111	1	1	1
5579	Chr02	169792012	169844959	167	0.144856	0.141112	0	111	111	111	1	1	1
5580	Chr02	169846910	169950067	209	0.020085	0.019479	0.004995	111	111	111	1	1	1
5581	Chr02	169950979	170069587	464	0.002345	0.002296	0	111	111	111	1	1	1
5582	Chr02	170073330	170088337	77	0.229625	0.26508	0	100	11	11	1	2	2
5583	Chr02	170091617	170110256	49	1.243484	1.443002	0	100	11	11	1	2	2
5584	Chr02	170120444	170191794	407	0.002772	0	0	111	111	111	1	1	1
5585	Chr02	170196883	170231045	168	0.226598	0	0.23045	101	10	101	1	2	1
5586	Chr02	170241342	170265297	93	0.845961	0	0.845961	101	10	101	1	2	1
5587	Chr02	170266695	170275088	37	0.028312	0	0.028312	111	111	111	1	1	1
5588	Chr02	170285418	170296447	53	0.019383	0.019031	0.039075	111	111	111	1	1	1
5589	Chr02	170298662	170328933	152	0	0	0	111	111	111	1	1	1
5590	Chr02	170329755	170364726	225	0.004601	0.004474	0.009272	111	111	111	1	1	1
5591	Chr02	170365224	170376592	45	0.247158	0	0.2097	101	10	101	1	2	1
5592	Chr02	170376789	170485700	456	0.003012	0	0.003114	111	111	111	1	1	1
5593	Chr02	170486174	170502811	111	0.009853	0.018931	0	111	111	111	1	1	1
5594	Chr02	170514325	170532839	161	0.006373	0.006296	0	111	111	111	1	1	1
5595	Chr02	170535025	170580778	199	0.021458	0.045466	0.007242	111	111	111	1	1	1
5596	Chr02	170582047	170628729	416	0.012682	0.012922	0.002635	111	111	111	1	1	1
5598	Chr02	170653176	170676631	101	0.054211	0.054211	0	111	111	111	1	1	1
5599	Chr02	170685835	170717004	189	0.010893	0.010801	0	111	111	111	1	1	1
5600	Chr02	170720819	170886416	793	0.004263	0.007018	0	111	111	111	1	1	1
5601	Chr02	170887056	170900465	44	1.144396	1.162603	0	100	11	11	1	2	2
5602	Chr02	170911120	170942455	128	0.092998	0.141354	0	111	111	111	1	1	1
5603	Chr02	170946646	170955268	71	0.402271	0.408242	0	100	11	11	1	2	2
5604	Chr02	170956532	171024320	324	0.026601	0.022739	0	111	111	111	1	1	1
5605	Chr02	171024546	171036352	78	0	0	0	111	111	111	1	1	1
5606	Chr02	171036796	171091002	252	0.009352	0.009524	0	111	111	111	1	1	1
5607	Chr02	171099288	171227470	459	0.354198	0.379344	0	100	11	11	1	2	2
5608	Chr02	171227629	171266821	192	0.864146	0.906646	0	100	11	11	1	2	2
5609	Chr02	171278893	171379799	516	0.639256	0.72928	0	100	11	11	1	2	2
5610	Chr02	171380931	171389281	42	0	0	0	111	111	111	1	1	1
5611	Chr02	171389339	171416051	24	0.413289	1.918166	0	100	11	11	1	2	2
5612	Chr02	171416446	171422403	37	0	0.648054	0.667981	110	110	1	1	1	2
5613	Chr02	171424264	171439768	116	0.008872	0.512057	0.548153	110	110	1	1	1	2
5614	Chr02	171443765	171559787	492	0.00718	0.004324	0.004857	111	111	111	1	1	1
5615	Chr02	171565503	171586699	199	0.109929	0.137638	0.005366	111	111	111	1	1	1
5616	Chr02	171595961	171616348	46	0.146642	0.223523	0	110	111	11	1	2	3
5617	Chr02	171624342	171639860	216	0.194421	0.207786	0.004882	110	111	11	1	2	3
5618	Chr02	171642250	171654410	152	0.542374	0.605758	0	100	11	11	1	2	2
5619	Chr02	171656842	171775145	944	0.009795	0.001077	0.007688	111	111	111	1	1	1
5620	Chr02	171777353	171814927	248	0	0.004272	0.004343	111	111	111	1	1	1
5621	Chr02	171814927	171829089	107	0.062039	0	0.066591	111	111	111	1	1	1
5622	Chr02	171830229	171898383	286	0.081981	0.079851	0.003833	111	111	111	1	1	1
5623	Chr02	171898492	171931405	102	0.287391	0.314822	0	100	11	11	1	2	2
5624	Chr02	171944473	171992959	257	0	0	0	111	111	111	1	1	1
5625	Chr02	171997990	172119525	552	0.431721	0.001932	0.44563	101	10	101	1	2	1
5626	Chr02	172120341	172179766	375	0.454955	0	0.458812	101	10	101	1	2	1
5627	Chr02	172180389	172351354	512	0.371669	0.002173	0.389953	101	10	101	1	2	1
5628	Chr02	172352006	172357097	46	0.802418	0.618183	1.166686	100	10	1	1	2	3
5629	Chr02	172357620	172363167	45	1.517886	1.390071	0.212949	100	10	1	1	2	3
5630	Chr02	172374886	172443255	356	0.269372	0.283778	0.003048	100	11	11	1	2	2
5631	Chr02	172454873	172463779	65	0.108008	0	0.108008	111	111	111	1	1	1
5632	Chr02	172464174	172556084	465	0.251775	0.044537	0.319091	101	10	101	1	2	1
5633	Chr02	172558987	172578255	74	0.386762	0.323766	0.787722	100	10	1	1	2	3
5634	Chr02	172595991	172635617	189	0.372801	0.369479	0.00585	100	11	11	1	2	2
5635	Chr02	172635636	172661046	117	0.354155	0.401672	0	100	11	11	1	2	2
5636	Chr02	172661590	172686514	45	0.114576	0.194069	0.062998	111	111	111	1	1	1
5637	Chr02	172687305	172692420	30	0.373219	0.410016	0.083233	100	11	11	1	2	2
5638	Chr02	172694141	172704759	90	0.244409	0	0.232308	101	10	101	1	2	1
5639	Chr02	172705296	172748390	68	0.548581	0	0.657031	101	10	101	1	2	1
5640	Chr02	172750534	172772521	123	0.633489	0	0.64806	101	10	101	1	2	1
5641	Chr02	172776658	172784821	58	0.373859	0	0.373859	101	10	101	1	2	1
5642	Chr02	172789704	172805244	65	0	0	0	111	111	111	1	1	1
5643	Chr02	172817746	172838052	73	0	0	0	111	111	111	1	1	1
5644	Chr02	172845397	172850943	52	0.719522	0	0.719522	101	10	101	1	2	1
5645	Chr02	172851693	172872471	69	0.403798	0	0.388909	101	10	101	1	2	1
5646	Chr02	172875407	173002666	572	0.282305	0.02764	0.266324	101	10	101	1	2	1
5647	Chr02	173003027	173086593	418	0.013729	0.016067	0.002741	111	111	111	1	1	1
5648	Chr02	173093698	173101592	38	0.27352	0.496189	0	100	11	11	1	2	2
5649	Chr02	173101945	173147215	205	0.192608	0.197004	0.172096	111	111	111	1	1	1
5650	Chr02	173147485	173152670	28	0.523599	0.167004	0.514906	101	10	101	1	2	1
5651	Chr02	173169691	173194168	112	0.009993	0.848007	0.844993	110	110	1	1	1	2
5652	Chr02	173198191	173212628	28	0.039014	0.042626	0	111	111	111	1	1	1
5653	Chr02	173213201	173219043	15	0.44387	0	0.44387	101	10	101	1	2	1
5654	Chr02	173219136	173249962	50	0.295082	0.24626	0.371718	100	10	1	1	2	3
5655	Chr02	173254703	173268436	33	0.07745	0.375326	0.339497	110	110	1	1	1	2
5656	Chr02	173268845	173277289	55	0.01993	0.144131	0.177335	111	111	111	1	1	1
5657	Chr02	173285972	173292738	36	0.028905	0.165032	0.210375	111	110	101	1	2	3
5658	Chr02	173293248	173499827	519	0.007839	0.002117	0.010991	111	111	111	1	1	1
5659	Chr02	173516372	173573359	90	0.24986	0.231361	0.025362	100	11	11	1	2	2
5660	Chr02	173576467	173586477	41	0.467671	0.077876	0.558897	101	10	101	1	2	1
5661	Chr02	173587985	173633594	166	0.175703	0.134166	0.165613	111	111	111	1	1	1
5662	Chr02	173633714	173649977	136	0.143269	0.310434	0.203775	110	110	1	1	1	2
5663	Chr02	173650660	173658809	31	0.074306	0.118589	0.04078	111	111	111	1	1	1
5664	Chr02	173659063	173696254	150	0.239845	0.006751	0.232617	101	10	101	1	2	1
5665	Chr02	173698070	173707309	8	0.21028	0	0.21028	101	10	101	1	2	1
5666	Chr02	173711008	173717410	39	0.250281	0.389139	0.094921	100	11	11	1	2	2
5667	Chr02	173718148	173740270	60	0.139292	0.246551	0.247859	110	110	1	1	1	2
5668	Chr02	173741139	173766330	52	0.195397	0.345065	0.307326	110	110	1	1	1	2
5669	Chr02	173769485	173777567	35	0.208838	0.029677	0.257551	101	10	101	1	2	1
5670	Chr02	173792444	173803622	21	0.105554	0	0	111	111	111	1	1	1
5671	Chr02	173828824	173849470	108	0.22652	0	0.203922	101	10	101	1	2	1
5672	Chr02	173850356	173880545	141	0.160568	0.009827	0.160568	111	111	111	1	1	1
5673	Chr02	173889238	173899243	17	0.121824	0	0.22591	111	110	101	1	2	3
5674	Chr02	173900061	173937858	135	0.126496	0.108882	0.102416	111	111	111	1	1	1
5675	Chr02	173938663	173945761	17	0.060968	0.066561	0.135877	111	111	111	1	1	1
5676	Chr02	173946016	173958001	42	0.203282	0.230632	0	100	11	11	1	2	2
5677	Chr02	173958195	174016858	206	0.226412	0.092237	0.178056	101	11	111	1	2	3
5678	Chr02	174026219	174086471	328	0.463683	0.003245	0.459259	101	10	101	1	2	1
5679	Chr02	174092299	174110012	82	0.197921	0.01274	0.197921	111	111	111	1	1	1
5680	Chr02	174129820	174135095	13	0.202756	0.202756	0	100	11	11	1	2	2
5681	Chr02	174138212	174175753	134	0.007788	0.007606	0	111	111	111	1	1	1
5682	Chr02	174175866	174200314	133	0.264242	0.278692	0.007764	100	11	11	1	2	2
5683	Chr02	174208884	174225266	56	0.235404	0	0.152737	101	11	111	1	2	3
5684	Chr02	174226312	174234771	22	0.095171	0.095171	0	111	111	111	1	1	1
5685	Chr02	174239377	174252804	65	0	0	0	111	111	111	1	1	1
5686	Chr02	174256736	174264616	51	0.198719	0.315754	0	110	111	11	1	2	3
5687	Chr02	174272598	174302583	158	0	0	0	111	111	111	1	1	1
5688	Chr02	174302719	174356473	233	0	0.00435	0	111	111	111	1	1	1
5689	Chr02	174364778	174372875	43	0.023934	0.023934	0	111	111	111	1	1	1
5690	Chr02	174373638	174547270	997	0.025702	0.028893	0	111	111	111	1	1	1
5691	Chr02	174548023	174608195	190	0.005424	0	0.00548	111	111	111	1	1	1
5692	Chr02	174640602	174820191	92	0.081367	0.078389	0	111	111	111	1	1	1
5693	Chr02	177043442	177168189	49	0.049986	0.083547	0	111	111	111	1	1	1
5694	Chr02	177168246	177358627	14	0.129711	0.174605	0	111	111	111	1	1	1
5695	Chr02	177377602	177433326	4	0	0	0	111	111	111	1	1	1
5696	Chr02	177470857	177578274	14	0.152319	0.273308	0	110	111	11	1	2	3
5698	Chr02	177720878	177880298	22	0.208996	0.13122	0	101	11	111	1	2	3
5699	Chr02	177957202	178002910	10	0	0.207852	0.207852	110	110	1	1	1	2
5701	Chr02	178027823	178033789	13	0	0	0	111	111	111	1	1	1
5702	Chr02	178047554	178102341	191	0	0	0	111	111	111	1	1	1
5703	Chr02	178102735	178177801	411	0.002771	0	0	111	111	111	1	1	1
5704	Chr02	178187097	178334827	665	0.001708	0	0.001711	111	111	111	1	1	1
5705	Chr02	178357418	178380906	146	0	0	0	111	111	111	1	1	1
5706	Chr02	178383301	178423459	235	0.005061	0	0.005107	111	111	111	1	1	1
5707	Chr02	178425597	178475958	261	0	0.004801	0	111	111	111	1	1	1
5708	Chr02	178478754	178485764	36	0	0.202233	0.10742	110	111	11	1	2	3
5709	Chr02	178485915	178496912	49	0	0	0	111	111	111	1	1	1
5710	Chr02	178498729	178504030	41	0	0	0	111	111	111	1	1	1
5711	Chr02	178507048	178517749	100	0.135525	0.199467	0	111	111	111	1	1	1
5712	Chr02	178518436	178524826	60	0.394205	0.549855	0	100	11	11	1	2	2
5713	Chr02	178530922	178536808	24	0	0.043868	0.045164	111	111	111	1	1	1
5714	Chr02	178542488	178550086	24	0.332302	0.492524	0	100	11	11	1	2	2
5715	Chr02	178550611	178563663	158	0.376675	0.410502	0	100	11	11	1	2	2
5716	Chr02	178564116	178569130	23	0.14875	0.141969	0	111	111	111	1	1	1
5717	Chr02	178571589	178580105	62	0.067757	0.067757	0	111	111	111	1	1	1
5718	Chr02	178586483	178614577	221	0.02364	0.023094	0	111	111	111	1	1	1
5719	Chr02	178621389	178634267	112	0.983517	0.964353	0	100	11	11	1	2	2
5720	Chr02	178645942	178660871	69	0.250715	0.334989	0	100	11	11	1	2	2
5721	Chr02	178662779	178669442	84	0.012734	0.011986	0	111	111	111	1	1	1
5722	Chr02	178678860	178690716	131	0.505769	0.648547	0	100	11	11	1	2	2
5723	Chr02	178696320	178702522	55	0.149883	0.186996	0	111	111	111	1	1	1
5724	Chr02	178710313	178717160	70	0.049684	0.049542	0	111	111	111	1	1	1
5725	Chr02	178721163	178728696	63	0	0	0	111	111	111	1	1	1
5726	Chr02	178740016	178748774	64	0.429789	0.462767	0	100	11	11	1	2	2
5727	Chr02	178750170	178761067	62	0.145319	0.140222	0	111	111	111	1	1	1
5728	Chr02	178764809	178786084	191	0.057666	0.078624	0.00556	111	111	111	1	1	1
5729	Chr02	178786808	178802210	110	0	0.009307	0.009506	111	111	111	1	1	1
5730	Chr02	178802594	178865167	529	0.004045	0.005709	0	111	111	111	1	1	1
5731	Chr02	178868175	178878421	108	0.387255	0.434003	0	100	11	11	1	2	2
5732	Chr02	178880881	178888211	65	0.050184	0.048619	0	111	111	111	1	1	1
5733	Chr02	178888469	178896767	47	0.044081	0.044081	0	111	111	111	1	1	1
5734	Chr02	178899128	178905953	51	0.766217	0.788545	0	100	11	11	1	2	2
5735	Chr02	178906825	178913208	89	0.18134	0.232904	0	110	111	11	1	2	3
5736	Chr02	178913533	178922620	13	0	0	0	111	111	111	1	1	1
5737	Chr02	178923484	178936104	61	1.532234	1.47011	0	100	11	11	1	2	2
5739	Chr02	178948609	178954283	64	0	0	0	111	111	111	1	1	1
5740	Chr02	178954530	178980988	111	0.00922	0.009056	0	111	111	111	1	1	1
5741	Chr02	178981339	178988090	73	0	0	0	111	111	111	1	1	1
5742	Chr02	178992913	178998366	45	0	0	0	111	111	111	1	1	1
5743	Chr02	179003140	179010068	79	0	0	0	111	111	111	1	1	1
5744	Chr02	179018083	179028507	110	0.009263	0.163945	0.177845	111	111	111	1	1	1
5745	Chr02	179029131	179035011	52	0	0.150928	0.150928	111	111	111	1	1	1
5747	Chr02	179045588	179138620	688	0	0.001564	0.001625	111	111	111	1	1	1
5748	Chr02	179141942	179158594	153	0	0.659267	0.741711	110	110	1	1	1	2
5749	Chr02	179164033	179179488	132	0	0.47134	0.480716	110	110	1	1	1	2
5750	Chr02	179180988	179192924	81	0.873057	0.935717	0	100	11	11	1	2	2
5751	Chr02	179193368	179199174	60	0.414637	0.461551	0	100	11	11	1	2	2
5752	Chr02	179199270	179210862	54	0.708647	0.656143	0	100	11	11	1	2	2
5753	Chr02	179211111	179231654	104	0.020351	0.01956	0	111	111	111	1	1	1
5754	Chr02	179232118	179238929	82	0.335177	0.381478	0	100	11	11	1	2	2
5755	Chr02	179247897	179307568	383	0.010463	0.010357	0	111	111	111	1	1	1
5756	Chr02	179308260	179318902	84	0	0	0	111	111	111	1	1	1
5757	Chr02	179319536	179354339	188	0	0	0	111	111	111	1	1	1
5758	Chr02	179360026	179433130	310	0.224796	0.247814	0	100	11	11	1	2	2
5759	Chr02	179433928	179443799	62	0	0.143693	0	111	111	111	1	1	1
5760	Chr02	179448834	179458913	81	0.287919	0.310254	0.013664	100	11	11	1	2	2
5761	Chr02	179466333	179497853	201	0.020761	0.020288	0.005175	111	111	111	1	1	1
5762	Chr02	179498345	179504229	35	0	0	0	111	111	111	1	1	1
5763	Chr02	179504535	179519095	90	0.037811	0.063248	0.021044	111	111	111	1	1	1
5764	Chr02	179531073	179545213	141	0.007149	0.007149	0	111	111	111	1	1	1
5765	Chr02	179545474	179556166	58	0	0	0	111	111	111	1	1	1
5766	Chr02	179556387	179566540	70	0	0	0	111	111	111	1	1	1
5767	Chr02	179575542	179603714	205	0.059926	0.064561	0	111	111	111	1	1	1
5768	Chr02	179607169	179612461	53	0.197372	0.192499	0	111	111	111	1	1	1
5769	Chr02	179619080	179628483	85	0.048924	0.048924	0	111	111	111	1	1	1
5770	Chr02	179634493	179644465	100	0.222819	0.253078	0	100	11	11	1	2	2
5771	Chr02	179656913	179726361	446	0.002356	0.004588	0	111	111	111	1	1	1
5772	Chr02	179733743	179739175	29	0.158633	0.289532	0	110	111	11	1	2	3
5773	Chr02	179749450	179757661	70	0.144954	0.142152	0	111	111	111	1	1	1
5774	Chr02	179763332	179799259	236	0.044959	0.057532	0	111	111	111	1	1	1
5775	Chr02	179802908	179813121	96	0.358133	0.394629	0	100	11	11	1	2	2
5776	Chr02	179814385	179855774	189	0.436128	0.482565	0	100	11	11	1	2	2
5777	Chr02	179858264	179901096	83	0.192415	0.187071	0	111	111	111	1	1	1
5778	Chr02	179901914	179919339	18	0.198856	0.344433	0	110	111	11	1	2	3
5779	Chr02	179922653	179932738	28	0.580574	0.621602	0	100	11	11	1	2	2
5780	Chr02	179956940	180017937	291	0.100183	0.112127	0	111	111	111	1	1	1
5781	Chr02	180018183	180040121	54	0.038162	0.038162	0	111	111	111	1	1	1
5782	Chr02	180040612	180090860	204	0.188564	0.194942	0.005159	111	111	111	1	1	1
5783	Chr02	180103207	180124579	126	0.103266	0.112082	0	111	111	111	1	1	1
5784	Chr02	180125449	180134761	30	0.157949	0	0	111	111	111	1	1	1
5785	Chr02	180141430	180147085	29	0	0	0	111	111	111	1	1	1
5786	Chr02	180161927	180263784	462	0.007674	0.004894	0.007734	111	111	111	1	1	1
5787	Chr02	180269296	180275447	40	0	0.087674	0.087674	111	111	111	1	1	1
5788	Chr02	180280050	180290810	106	0.009841	0.705537	0.763974	110	110	1	1	1	2
5789	Chr02	180291888	180297495	80	0	0.889849	0.87855	110	110	1	1	1	2
5790	Chr02	180304003	180311743	65	0.064704	0.080235	0	111	111	111	1	1	1
5791	Chr02	180320620	180346877	244	0.137642	0.150636	0.00427	111	111	111	1	1	1
5792	Chr02	180353520	180363008	79	0	0.258394	0	110	111	11	1	2	3
5793	Chr02	180364064	180372615	42	0.02555	0.740159	0.799772	110	110	1	1	1	2
5794	Chr02	180377030	180383005	38	0	0.549652	0.694016	110	110	1	1	1	2
5795	Chr02	180392235	180407386	114	0.549153	0.408748	0.870781	100	10	1	1	2	3
5796	Chr02	180409218	180415967	23	1.824699	1.856041	0	100	11	11	1	2	2
5797	Chr02	180420530	180430191	83	0	0	0	111	111	111	1	1	1
5798	Chr02	180430797	180447945	71	0	0.02882	0	111	111	111	1	1	1
5799	Chr02	180453876	180699404	792	0.007963	0.016961	0.014773	111	111	111	1	1	1
5800	Chr02	180716128	180747466	245	0.278066	0.281605	0.01704	100	11	11	1	2	2
5801	Chr02	180748603	180769560	119	0.182015	0.19584	0	111	111	111	1	1	1
5802	Chr02	180774868	180794390	74	0.36966	0.43424	0	100	11	11	1	2	2
5803	Chr02	180796908	180805081	30	0	0	0	111	111	111	1	1	1
5804	Chr02	180806907	180819905	85	0.012547	0.344745	0.306222	110	110	1	1	1	2
5805	Chr02	180832756	180843598	55	0	0.442641	0.454794	110	110	1	1	1	2
5806	Chr02	180857595	180892072	225	0	0.034514	0.03569	111	111	111	1	1	1
5807	Chr02	180895739	180912771	136	0.007562	0.314707	0.310675	110	110	1	1	1	2
5808	Chr02	180915239	180926608	78	0	1.034292	1.014446	110	110	1	1	1	2
5809	Chr02	180929959	180940152	71	0.242576	0.014308	0.220286	101	10	101	1	2	1
5810	Chr02	180940439	180952242	81	0.534063	0.691383	0.386997	100	10	1	1	2	3
5811	Chr02	180955315	180980377	116	0.900443	0.008726	0.912489	101	10	101	1	2	1
5812	Chr02	180983743	181032616	318	0.019223	0.006311	0.019223	111	111	111	1	1	1
5813	Chr02	181040948	181051346	88	1.093803	0	1.093803	101	10	101	1	2	1
5814	Chr02	181051388	181062215	52	1.702148	0	1.702148	101	10	101	1	2	1
5815	Chr02	181085277	181131380	150	0.260364	0	0.260364	101	10	101	1	2	1
5816	Chr02	181132365	181153291	101	0.400442	0	0.400442	101	10	101	1	2	1
5817	Chr02	181156320	181207922	150	0.212379	0.030369	0.193935	101	11	111	1	2	3
5818	Chr02	181229758	181262607	143	0	0.014086	0.014305	111	111	111	1	1	1
[truncated: 2,410,344 more chars]
